# Supplementary material for: QTL Mapping of Fiber Quality and Yield-Related Traits in an Intra-Specific Upland Cotton Using Genotype by Sequencing (GBS)
Source: Int J Mol Sci. 2018 Feb 1;19(2):441. doi: 10.3390/ijms19020441 (PMC5855663; doi:10.3390/ijms19020441)
Supplement: Supplementary file 1 [file ijms-19-00441-s001.zip]

Archive with 5 entries (4 files):
- Supplementary files/
- Supplementary files/Figure S1 Total QTLs (110) found in this study, asterisk means consistent QTLs.pdf
- Supplementary files/Table S1 SNP marker sequences used in this study.xlsx
- Supplementary files/Table S2 Details total QTLs (110) found in this study.xlsx
- Supplementary files/Table S3 The expression pattern of the different genes identified in this study final.xlsx
