# Supplementary material for: QTL Mapping of Fiber Quality and Yield-Related Traits in an Intra-Specific Upland Cotton Using Genotype by Sequencing (GBS)
Source: Int J Mol Sci. 2018 Feb 1;19(2):441. doi: 10.3390/ijms19020441 (PMC5855663; doi:10.3390/ijms19020441)
Supplement: Supplementary file 1 [file ijms-19-00441-s001.zip › Supplementary files/Table S1 SNP marker sequences used in this study.xlsx]

## Sheet: Sequence of the  GBS SNP up_dow
Marker	CHR	Pos	Linkage	Dis(cM)	up_150bp	down_150bp
MulMa21-m_A01	A01	21086547	A01	0	GCTCGAGCCGGGCCTCATCTCTAGGCAGCATGCCGAATCTGGACACTAGTGAGACACTGGTGTCACATGCTATTGAGACTGGGTCTCAGAGTCACTCGGTTGGGGATGATGCACTGTCTCAAGCCATGCTAAGGATATTAAAGAGGGTCG	TGGACCCAATTCTGGATCTAAGGGTCAACGATCAGTAACTGAGTGACTCTGGTCGAATAAAGCTAAGTTATTTAGGGGTGTCATAGGAGTCGCCCCTAATGTGGTTGACTGTTGGCTAGAGTCTACTAAGAGAATTATGGATGATTTGGA
MulMa20_A01	A01	20978938	A01	0.548	AATAAATTATAAAATCATTATTAAACAATTATGTTAGCAATCTAAGTAGCTAGTAAACAAAAATGGGCCCAACTCACTAAATCATCCGAATGTATTTTGGCAGTTATAATGATGGAAATTCAGAACCATCATTTCACCAGTTTTCATCCC	ACTTTTACTGTTACTGGTAGGGTTGAAAAACATAAGAAAATCGAATACCAACTTTCGGTTGAATCTGATTTGGTTTGGTTTTTATTGAATTTCATACAGTATGATATTAAAGTAAATTTTAAAAAATAAATCATCCAGTTTTTTAGCAAA
MulMa23-m_A01	A01	21088666	A01	0.635	GTTGACGAAAGCATCAGACTCATTTATAGATCTGATGAATTTAGTATTTCAGCTGTATCTAGATCAGTTTGTAGTGGTCTTCATTGATGACATTCTGGTATACTCTAAGACCGAGGATGAGTATGACGATCTTCTTAAAGTAATACTTCA	ATTTTACGTGAGAAGCAGCTCTACGCTAAATTCAGCAAGTGTGAGTTTTGGCTACGTGAAGTAACTTTTCTAGGGCACGTAGTTTTTTGCTAAAGGATTCAGGTCGATCTGAGGAAGATTGAGGCTATGTTGGATTGGAAATAGCCTAAG
MulMa22-m_A01	A01	21087275	A01	0.67	AGAGGTAAGAACAAGAGGGATTCAGAGCCCTCGAGTTTTGTACAGAGGCCTAAGAAAAAGGCTAGATTTGATGGGCTAGTGAGAGTGGGGGATCCTACTACTTCAGCTGGGATATTGCCTTGTGGAGATTATTGAAGATGCCATCCGAGC	AGTGCTGGAGGAGGATTGAGGCGTGTTTTAGGTGTGGGTCTCTTGAGCACCGTATTAAGGAGTGTCCACAGTGTACAGATTAGATGCAAACTCTGGCTCTAGGTACTGTACAGCTTCAGAGAGCAGTTCAACAGCCACCTAGGGGTCGTG
MulMa18-m_A01	A01	20941601	A01	0.982	GAACAAAATTTTATAGCTTGTGATTTTCTGGAAATGTTAAGTTTGTGTATGGTAATCCCCGTACCTTGTCTCGGTCTCAAGTACGGGTAAGGGGCATTACAAAATGGAATCACAAGAATTCATAGTGTCCATACTTGGTTTTGAATGTTG	TTTTGATACATTCAAGTCTTTCATTCATAACTGATAATAACCAGAACGAATATCAATCTTCGAAAATATTGTAGCACCTTTCAATTGGACAAACAAATCATCAATACAAGGCAGTTGATACTTATTCTTAATTGTAACTTTTTTGAGCTG
MulMa19-m_A01	A01	20941843	A01	1.126	AACAAATCATCAATACAAGGCAGTTGATACTTATTCTTAATTGTAACTTTTTTGAGCTGTCAGTAATCAAATCCTTTTTCTTAACAAATAGAACCGGTGCACCCCAAGGTGAAGAACTAGGTCGAGCAAAACCCCTGTCAGTCTGGTGCT	TGGAGAAAGTCCGGTGCTCGTCTCTGTTGTGGGTCGACGGAGCACCGAATTAGATATTGTCCTCATCGACCAGATTAGGTGCCAACTATGGCATAGACTCTAGCTCCGGGTTCTGTTTAGCCTCCAAGAGTGGTTCAGCATCTAGGGGTT
MulMa16_A01	A01	20912005	A01	1.409	TGGAATATAGGAGAAATCGTGTAGGAGATCTCGTCGAGGAATATCGCTAAACAGGTGTGTAACGAACCCTTTTTCATAGCTTAAAGCGATAAATGCTGAAAAGCCGAAATGCCGAAATTCTGGCATTTCGAGGACTTGTGAGCAAGCGAA	GCTCACTAGTTAGTTAGAATCGATGAGATGATGATCGGGAACAATGAAAACGGTAAGAATGTGATTTTTGGCATTCTCGGTAAGTTGGGCCTCGAGGAGCCGAAGTGGGGCCCATTGGGCTTTCGGGCCCATTTGGGTAAAATTGGTAGA
MulMa17_A01	A01	20912103	A01	1.409	AAAAGCCGAAATGCCGAAATTCTGGCATTTCGAGGACTTGTGAGCAAGCGAACGCTCACTAGTTAGTTAGAATCGATGAGATGATGATCGGGAACAATGAAAACGGTAAGAATGTGATTTTTGGCATTCTCGGTAAGTTGGGCCTCGAGG	GCCGAAGTGGGGCCCATTGGGCTTTCGGGCCCATTTGGGTAAAATTGGTAGAATATGAAAACTGGTTAAATTGCGCATCGAGACTGATAATATCATGATGGAATATAGGCTAAATGGGCCTAGATGACGAAATCGGCTAAGTAGGGCCCA
MulMa15-m_A01	A01	20911968	A01	1.409	GTTTTGGGTCAATTAATGGAAGCTGATTTATTAACGGTGGAATATAGGAGAAATCGTGTAGGAGATCTCGTCGAGGAATATCGCTAAACAGGTGTGTAACGAACCCTTTTTCATAGCTTAAAGCGATAAATGCTGAAAAGCCGAAATGCC	AAATTCTGGCATTTCGAGGACTTGTGAGCAAGCGAACGCTCACTAGTTAGTTAGAATCGATGAGATGATGATCGGGAACAATGAAAACGGTAAGAATGTGATTTTTGGCATTCTCGGTAAGTTGGGCCTCGAGGAGCCGAAGTGGGGCCC
mk378_A01	A01	21199801	A01	6.273	TTGGAAAAGCTCGTGGTGGTCTTTACCGACGACATACTGATTTACTCGCGTGATGAGAGTGAGCACGCGAAGCATTTGAGGATTGTATTACAGACCCTGAGAGACAAACAATTGTATGCCATGTTCAGTAAGAGCGAATTCTGGCTTAAG	AGGCTGGATTTCTAGGTCACATTGTGTCGGGTGACGGGATTAGAGTTGACCCAAGCAAAATCTCGGCTATTGTTGAATGGAAACTGTCAAAGAATGTGATAGAGGTCCGAAGCTTTTTGGTTTTAGTCAGATACTATAGGTAGTTTGTAA
mk379_A01	A01	21200032	A01	6.379	AAACTGTCAAAGAATGTGATAGAGGTCCGAAGCTTTTTGGTTTTAGTCAGATACTATAGGTAGTTTGTAAAAGGATTCTCTATGATAGCTACCCTGATGACAAGACTGCTGCAAAAAGATGTCAAGTTTGAATGGACAGAAAAGTGCCAA	AGAGTTTCAAGCAATTAAAGCGTTTGTTGAACGAAGTCCTAGTGTTAATTGAACCAGTGTCGGATAAGGAATTTGTGATATATAGCGACGCCTCCTTGAATGGTTTGGGGTGCGTGCTTATGCAAGAAGGTGAGGTTATAGCCTATGCCT
mk530_A01	A01	77405828	A01	14.311	CATTCGATTTGAGTTGTTTGGCGTATAGTCAGAAAGTTGAGTTGGCCATGCTGTATTCGAATTCTCGCGAACAAACTAGCGTGTTCAGGTGGAAAAAGCTAGTTAGATTCCGTCAAGGGAGATAATGATCAGATTTAAACGACCCAAGTA	TTGAAGTTGTTGATTTGAGTTGGATTCTTCAGAATGCAAGGCTGCCGGGGTCTTGAATTGCGAACGCGTGTTTTACAGTTAGATAATTGGTAAGGGTTGGTTTGCAGGTCGTACCGGAATCAACCACGAAAGGAAGAATTGACGGCTGGG
mk611_A01	A01	79474154	A01	14.584	ACCCTGCGCGCTCAACCTAAATCCAAAACAATGAACCTTAGTCAGTTCTCCAACGCTTGGGTTAATCCCCAACTATGTACTCACAAATTTCCAACAATATGCATCGCTTACCTTGCTAAGACCAATGGGGCTTAAACCACCCTTATCCAA	GATCACCCTTCTATAAACCACAATCCGCATCAACAACCCATTTATTCAGTAACTTCATAATATTTTACTAAAATCAAGTGCACTTATTACCAAGACGTGAACTACAAATGCAAAGCAAAAGCATTCGGCCCACCCCCTTGAGTAACGTCA
mk729_A01	A01	83983894	A01	15.041	CATCGAGGGCAGTATGCTCAACTTCAGGGTGTCTTCAGGGGTATGGCGCAACATCCTTAGGAAATGTCGTGACATTGAAGGCAGTCTTAGAATTCTTATATTCTACTCCCAATGTTGTGACATCCAATGCTCTGTATTGCAAACTAGCGA	GAATATTGAGTTAAGACATCTCCAATGGTCTCATGCACACTTATAAAGTATATTCGACCCCTAAGGTCAATAAAAGACTCAAATTACACATTTTATTAAACTTAACTAAACTTATGGAAATGTAATTAAAACTTAACTAAAATGTTTATG
mk733_A01	A01	84116218	A01	15.281	GATGAGGCTTATCAGTGGTGGCTCACGGTGAGAGATGGAACTCTTGCTGAAAGTGTGACTTGGGAGCTGTTTAAGATAGCCTTCAAAGGAAAGTATGTTGGGACTGGTTACGAGGACGCTCGCCAGAAAGAATTTCTGAACCTAGTCCAA	GGAGCAAGTCAGTGGCTGAGTATGAGTCTGAGTTTCTGAGACTGAGCCGGTATGCTTCTAGGATTGTCACTACAGAGTATGAGTGTAGCGTACACTTCGAGGATGGTCTGAGAGATGAACTTAGGGTGCTGATTGCTCCGCAGAGGGAGC
mk732_A01	A01	84116144	A01	15.281	CCACAGAGCAGATTATGGATGATTTGGACTGCTCTGTGGAGTAGATGCTGAAGGGAGCCATATCGTGACTCAGTGATGAGGCTTATCAGTGGTGGCTCACGGTGAGAGATGGAACTCTTGCTGAAAGTGTGACTTGGGAGCTGTTTAAGA	AGCCTTCAAAGGAAAGTATGTTGGGACTGGTTACGAGGACGCTCGCCAGAAAGAATTTCTGAACCTAGTCCAACGGAGCAAGTCAGTGGCTGAGTATGAGTCTGAGTTTCTGAGACTGAGCCGGTATGCTTCTAGGATTGTCACTACAGA
mk734_A01	A01	84116287	A01	15.281	TTTAAGATAGCCTTCAAAGGAAAGTATGTTGGGACTGGTTACGAGGACGCTCGCCAGAAAGAATTTCTGAACCTAGTCCAACGGAGCAAGTCAGTGGCTGAGTATGAGTCTGAGTTTCTGAGACTGAGCCGGTATGCTTCTAGGATTGTC	CTACAGAGTATGAGTGTAGCGTACACTTCGAGGATGGTCTGAGAGATGAACTTAGGGTGCTGATTGCTCCGCAGAGGGAGCGTAACTTCACTGCTTTAGTGGAGAAAGTTAATATAGCTGAGGAAGTGAAGCATACAGAAAGACAGAATC
mk602_A01	A01	79200072	A01	15.488	AAAGTAGCAAACCGAGATCTCAAACGTATCCTAGAAAAGACAGTAGAATCAAACAGGAAGGATTGGGCGATGAAAGTAGATGATGCTTTATGGGCTTATAGAACTGCTTTTAAGACTCCCATAGGAACATCCCCTCACAGACTTGTTTAC	GAAAAAGTTGTCATCTACCATTTGAGTTAGAACACAAGGCATTCTGGGCTATAAAATTTCTAAACTTTGATCCTAAACTTGTAGGTGAAAATAGGTTGATGCAATTGAACGAGTTAGATGAGTGGCGAACCAATGCATATGAAAATTCAC
mk737_A01	A01	84254709	A01	15.877	GTTTACCTATATGAGATTACACAATGAGTTTTCATAAACTCACCCATCTTTTTATCTGTACAGATAATTCCCAGGCTTAGGTGGATCGGTGTTGCGAGGGACTCAAAGGCGGCCACATAACCGCATTACTATCATATTTGCTTTATTTTT	TAAGTAATTTTATTTTGGGTATTTTTACTGTAATAAGGTCTCTTTAAATTTTTAATCTTTAAATTGGGGGATTTTTTTTATTTTCTTTGGTTTATAACTGTTAGAGATAGGAAAACTCGAGTTTTCAAAAGAAATAACGTTTTTACAAAG
mk736_A01	A01	84254592	A01	16.008	AATGGGCCAAGGCCCAAGCACATGACTGTTTCTGTATTGAGATAGGCTAAAGCCCAAACTGATATTGTCACTGTTATTAAAAATGGCTTAGGCCCAGACTGTGTTTATTTTCTGACTGTTTACCTATATGAGATTACACAATGAGTTTTC	TAAACTCACCCATCTTTTTATCTGTACAGATAATTCCCAGGCTTAGGTGGATCGGTGTTGCGAGGGACTCAAAGGCGGCCACATAACCGCATTACTATCATATTTGCTTTATTTTTGTAAGTAATTTTATTTTGGGTATTTTTACTGTAA
mk735_A01	A01	84254572	A01	16.111	GGACTGATCATTGTTACTATAATGGGCCAAGGCCCAAGCACATGACTGTTTCTGTATTGAGATAGGCTAAAGCCCAAACTGATATTGTCACTGTTATTAAAAATGGCTTAGGCCCAGACTGTGTTTATTTTCTGACTGTTTACCTATATG	GATTACACAATGAGTTTTCATAAACTCACCCATCTTTTTATCTGTACAGATAATTCCCAGGCTTAGGTGGATCGGTGTTGCGAGGGACTCAAAGGCGGCCACATAACCGCATTACTATCATATTTGCTTTATTTTTGTAAGTAATTTTAT
mk539_A01	A01	77634338	A01	16.575	AATTTGTGGTCTCAAAACCACTGTTCTGATTTGACCCAAAAACGGGCTATTACAACTCTCCCCCCTTTTGGGATTTTCATCCCCGAAAATCTTACTAGAAAAGAGGTTAGGGTACTATTTTCTCATAGCTTCTTCGAGTTTCCACATAGC	TATTCGTCCCCGTGTCATTGCCACAAAACTTTCACTAGTGCTATTTCTCAACTGTTTAACCTCTCGAGCTAACACTTTTATCGGTTCTTCACCATATGTCCTATCGGGTTGAATCACAATCTCTGTTGGAGAAATCACATGCGAAGGATC
mk538_A01	A01	77634333	A01	16.577	CTTCAAATTTGTGGTCTCAAAACCACTGTTCTGATTTGACCCAAAAACGGGCTATTACAACTCTCCCCCCTTTTGGGATTTTCATCCCCGAAAATCTTACTAGAAAAGAGGTTAGGGTACTATTTTCTCATAGCTTCTTCGAGTTTCCAC	TAGCTTATTCGTCCCCGTGTCATTGCCACAAAACTTTCACTAGTGCTATTTCTCAACTGTTTAACCTCTCGAGCTAACACTTTTATCGGTTCTTCACCATATGTCCTATCGGGTTGAATCACAATCTCTGTTGGAGAAATCACATGCGAA
mk537_A01	A01	77634248	A01	16.578	ATCGATAAAATTTCTTAACGAAATTTTCACACAATTATTCTATCATGCTGTAGACCTTAAAGAAATAATAAAATAAACATTTCTACTTCAAATTTGTGGTCTCAAAACCACTGTTCTGATTTGACCCAAAAACGGGCTATTACAACTCTC	CCCCTTTTGGGATTTTCATCCCCGAAAATCTTACTAGAAAAGAGGTTAGGGTACTATTTTCTCATAGCTTCTTCGAGTTTCCACATAGCTTATTCGTCCCCGTGTCATTGCCACAAAACTTTCACTAGTGCTATTTCTCAACTGTTTAAC
mk740_A01	A01	84329912	A01	16.84	CTTTGGTAGTAATGGTGCTAAAAGAAAGGGTTTCTTGGGATTTCTTCCGGGAAGAATTCAGAAAGAAATACATAAGTCAGCGATTTATTGATAAAAAAACAGAAGGAGTTCCTTGAATTGAAGCTGTAACACCCCGTACCCGAGTCCGTC	CCGGAGTCGGACACGAGGGGTTTGCAGACTTAAATCGCTTCTTTGCACAATCCATTTTAAATTTTCCAGGCAAGCTGGCTAACTGCGTAACTGTCACCTTAAAAATCATATCTTGAGTTTCACAACTTGAAAATCAGTTTCGTGATTTTT
mk716_A01	A01	83772136	A01	17.047	TAATCTTATTATCACTCTTTTGAGCATCAATAATCTGTTGTAAAAATAACGATCTCACTTTCAATTCGGCTAAGATCAAACCATCATTAGATATAACTAAATGAGTATTCATCGCACGTAATGCAACCAGTGACTTTCGACTCAAAGCAT	AGCAACAATATTTGCTTTTTCCGGATGATAATCAATAACAAGCTCGTAGTCTTTTAATAGTTCTAGCTATCTTCTTTGTCGCGGATTTTAAATCTTTCTGAGTCATCAGATATTTCAAACTCTTATAATCTAAAATACATGACATTTCTC
mk715_A01	A01	83772063	A01	17.047	AATCCCAAACAATCATCATTACTAACTTTAAATTCAGAATCAGAATTCAAATCACACCAAGCTCGTTTTGTTATAATCTTATTATCACTCTTTTGAGCATCAATAATCTGTTGTAAAAATAACGATCTCACTTTCAATTCGGCTAAGATC	AACCATCATTAGATATAACTAAATGAGTATTCATCGCACGTAATGCAACCAGTGACTTTCGACTCAAAGCATCAGCAACAATATTTGCTTTTTCCGGATGATAATCAATAACAAGCTCGTAGTCTTTTAATAGTTCTAGCTATCTTCTTT
mk717_A01	A01	83772151	A01	17.047	TCTTTTGAGCATCAATAATCTGTTGTAAAAATAACGATCTCACTTTCAATTCGGCTAAGATCAAACCATCATTAGATATAACTAAATGAGTATTCATCGCACGTAATGCAACCAGTGACTTTCGACTCAAAGCATCAGCAACAATATTTG	TTTTTCCGGATGATAATCAATAACAAGCTCGTAGTCTTTTAATAGTTCTAGCTATCTTCTTTGTCGCGGATTTTAAATCTTTCTGAGTCATCAGATATTTCAAACTCTTATAATCTAAAATACATGACATTTCTCACCAAACAGATAGTG
mk556_A01	A01	78081324	A01	17.194	GTTGTAAGGTCTATTTGACATTTGTAAGTCAGTCAGAAGAGGAGGGACTGACAGTGGATAAGGTTAGGACCGTAAAGGAGTTCCAAGATTTTTTTTTGAGGAGCTTCCAGCATTGCATCCGAACCGAGAAGTTGAGTTTGGAATAGATTT	TTGCCTGGAACGACGCCCGTGTCCATCGCACCGTATAGGATGGCACCGAAGGAGTTAGTGGAGTTAAAGGCTCAAATTCAAGAGCTGTTGGATAGGGGCTTCATTAGGCCAAGCATGTCTCCATGGGGAGCACCGGTGCTATTCGTGAAA
mk571_A01	A01	78330093	A01	17.418	GGACACACGACCGTGTTTCAGCCCATGTCCGTGCCCGTGTAAGTATACTGACTTGGGTCACACGACCAAGTCACACGCCCGTGTGCTAGGCCGTGTGAGCATTCTGTTGTGTACAAATTTAAGATACAGGGGACACACAGTAGTGTCACC	GGCCGTGTGTCGCACACGGTTGAGACACACGTCTGTGTCTCTACCTGTGTGGATGAAAATAGGCCATTTTACAAGCCATATTTCTCACCCAATTTTGTGTCTCTCTACAATCAACATTACACATATCAACAAGCCACAATTAGACATTCA
mk677_A01	A01	82923276	A01	17.546	GAGACATTGTGGTGAGGTTTTTTATTTCTATATCTAGAAGTCTAGAACGCAATATGGCAGAAGGCGGAGGCTGTCAACCCGTTAGAAACTTAGCGTCCGGAGGAGGAGTACCAGATTTAACTTTCCAAGCACTATTCAGAGCGCTTGTTC	ATCGAAAACTCAAGCCTATCCAAGAAAGGTTAGATCAAGTTGAGGAGAGAGACCAATGGGAGAGGATTCCCCAAAGTCCACAAAGAAATCGAGGCTGAAAATGATTCGACAAAGACGAACTATATGGCCCTAGTGACACCGAAAGTGACC
mk679_A01	A01	82923463	A01	17.565	AAGTTGAGGAGAGAGACCAATGGGAGAGGATTCCCCAAAGTCCACAAAGAAATCGAGGCTGAAAATGATTCGACAAAGACGAACTATATGGCCCTAGTGACACCGAAAGTGACCAAGGGTCCAATCATAGTGAACGGCGGTGGGGACAAA	GAATCAAGGCCAAAGAGAACGTGGGCGCATAGACGATGATCTTAAAAACATCAAACTCTCCATCCCACCTTTTCAAGGCAAATCGAATCCGGAAGCCTACCTCGAGTGGAAAAAAAAAGATCGATTTGGTGTTCGAGTGCCATAACTATT
mk680_A01	A01	82923501	A01	17.565	AGTCCACAAAGAAATCGAGGCTGAAAATGATTCGACAAAGACGAACTATATGGCCCTAGTGACACCGAAAGTGACCAAGGGTCCAATCATAGTGAACGGCGGTGGGGACAAAGGAATCAAGGCCAAAGAGAACGTGGGCGCATAGACGAT	ATCTTAAAAACATCAAACTCTCCATCCCACCTTTTCAAGGCAAATCGAATCCGGAAGCCTACCTCGAGTGGAAAAAAAAAGATCGATTTGGTGTTCGAGTGCCATAACTATTCTGAGACCAAAAAGGTTAAGTTGGCAGCAATTGAATTC
mk707_A01	A01	83531729	A01	17.981	TTGTGTCTTTGTCAAGCCAACAGCAAGCCATAATGTAAAACATTAGGGAAGTGTCTGAGATGTACTTTGCTCATAGAATTTATTCGATTCGACTACCCAATTTGCATCACCACTTTTCCCATAAATTTTGTTGCACAACCCACTTATTTC	TAGGTGGTATTCCCACCGATAACTTAATAGGCTTCACATCGATTTGTCGCACTTCTAGCATTTCCAAAGGGGTCTCTTTAGCACTCTGATCTACCAAGTCAATATTCTTACCACAATGAACATCCTTAACTAGTTGAATTGCCGCCAGCA
mk706_A01	A01	83531633	A01	17.981	ATGTTCACATTAAACATCGAGTTAACCTTTAGAATTGTCACTAACTCTGGTTTGTGAGTCTCTCGACTTACCTGTTTCAAGACTTTGAAAAGGTCCTTGTGTCTTTGTCAAGCCAACAGCAAGCCATAATGTAAAACATTAGGGAAGTGT	TGAGATGTACTTTGCTCATAGAATTTATTCGATTCGACTACCCAATTTGCATCACCACTTTTCCCATAAATTTTGTTGCACAACCCACTTATTTCGTAGGTGGTATTCCCACCGATAACTTAATAGGCTTCACATCGATTTGTCGCACTT
mk678_A01	A01	82923344	A01	18.441	GGCTGTCAACCCGTTAGAAACTTAGCGTCCGGAGGAGGAGTACCAGATTTAACTTTCCAAGCACTATTCAGAGCGCTTGTTCGATCGAAAACTCAAGCCTATCCAAGAAAGGTTAGATCAAGTTGAGGAGAGAGACCAATGGGAGAGGAT	CCCCAAAGTCCACAAAGAAATCGAGGCTGAAAATGATTCGACAAAGACGAACTATATGGCCCTAGTGACACCGAAAGTGACCAAGGGTCCAATCATAGTGAACGGCGGTGGGGACAAAGGAATCAAGGCCAAAGAGAACGTGGGCGCATA
mk738_A01	A01	84263863	A01	18.671	AAAGATTCGAACCTTAAGGAGATGCTAATGAAATTTGTCTCGGTGTCAGAGACTCGTTTTTAGAATATCAAAACAACACTTAAGAATCAACAAGCGTCGATCCAAGGGCTTGAAACTCAGATAGGCCAACTTGCCAAATTAATTTCTGAA	GACCACAAGGTAGCTTGCCAAGTAACACTGAATCTAACCCAAGGGAACAACTCAATACGATTACCGCTCGAGAAAAAGAAGAGTTAGTTGAACCTGAACCAGAATCGAGACAAAAAATTATGGTAAGTAAAGGTAAGGATGAGGTGGACC
mk670_A01	A01	82769288	A01	18.885	TCTACAACAATGAAGGTGGCTAGAGTTGATAAAGGATTATGAGTTGATTATTGACTACCATCCGGGAAAGGCAAACGTGGTCACCGATGCATTGAGTAGAAAATCCTTATTTGCTTTGAGAGCAATGAACACTCAATTGGCCTTGTCAGA	GATGGTTCGGTTCTAGCAGAGTTAAAGGCTAGACCAACGTTTTTTCAAGAGATTTGTGAGGCTCAGAAAGGTGATAGGGACTTGCAAGCTAAAATGGCTCAGTGTGAGACAGGAAATGAATCAGAGTTGAGTATTGGTACTGACGGTTGT
mk647_A01	A01	81595979	A01	19.171	GCTGTAAAAGCCCCCGTTGGCTGATCATTCAAAGCATCTCATCATTCCTCATTTATTTCACAACACTTCTCTCATTTTTCCATTTCAATTCCCTTGCTCTTGAGCCGATTTCTTCCCTTGGAAAAGGGTTGTTCTTCAACCATTTTGGAG	AGCAATTAAGTGTTCATCGAAGCCTTGATTGGTGAGGACAACAAGAAGGAAGAACGAAGCAACTAAGTCAAGCCTCAAAAAACCACCAGATTTGATTCTTTTCCCTATCTCTTTAATTTTTGTTGTTGTTATGATGAACATATCTATGAG
mk667_A01	A01	82551226	A01	19.645	TACGCCTTGTTCAGTAATAGTGAATTTCGGCTTAAGGAGATTAGATTTCTTGGATACACTGTGTCGGGTAACGGGATTAGAGTTGACCCAAGTAAAATATAGGCTATTGTTGAATGAAATCCGCCGAGGAATGTCATAGATGTCCGAAGC	TCTTGGGTTTGGCCGGATACTATAGTCGGTTTGTGAACAGATTCTCTATGATAGCTACCTCGATGACAAGACTGCTGCAAAAAGATGTCAAATTCGAATGGACAAAAAAGTGCTAACAAAGTTTCGAGCAATTAAAGGTTTTGTTGACTG
mk666_A01	A01	82551197	A01	19.647	TATTACAGACCCTGAGAGACAAACAATTGTACGCCTTGTTCAGTAATAGTGAATTTCGGCTTAAGGAGATTAGATTTCTTGGATACACTGTGTCGGGTAACGGGATTAGAGTTGACCCAAGTAAAATATAGGCTATTGTTGAATGAAATC	GCCGAGGAATGTCATAGATGTCCGAAGCCTCTTGGGTTTGGCCGGATACTATAGTCGGTTTGTGAACAGATTCTCTATGATAGCTACCTCGATGACAAGACTGCTGCAAAAAGATGTCAAATTCGAATGGACAAAAAAGTGCTAACAAAG
mk665_A01	A01	82551126	A01	19.75	GGTGGTTTTTATTGACGACATAATGATTTATTCGCGTAATGAGGATGAGCACGTGAAGCAATTGAACACTATATTACAGACCCTGAGAGACAAACAATTGTACGCCTTGTTCAGTAATAGTGAATTTCGGCTTAAGGAGATTAGATTTCT	GGATACACTGTGTCGGGTAACGGGATTAGAGTTGACCCAAGTAAAATATAGGCTATTGTTGAATGAAATCCGCCGAGGAATGTCATAGATGTCCGAAGCCTCTTGGGTTTGGCCGGATACTATAGTCGGTTTGTGAACAGATTCTCTATG
mk668_A01	A01	82551286	A01	19.753	GTGTCGGGTAACGGGATTAGAGTTGACCCAAGTAAAATATAGGCTATTGTTGAATGAAATCCGCCGAGGAATGTCATAGATGTCCGAAGCCTCTTGGGTTTGGCCGGATACTATAGTCGGTTTGTGAACAGATTCTCTATGATAGCTACC	CGATGACAAGACTGCTGCAAAAAGATGTCAAATTCGAATGGACAAAAAAGTGCTAACAAAGTTTCGAGCAATTAAAGGTTTTGTTGACTGAAGCCCCAGTGTTAGTGCAGCCCAAGTCGGGTAAGGAATTTGTGATATATAGCGACGCCT
mk548_A01	A01	77843693	A01	20.062	GGCTGCCTCACCTCAGTCGGCTAAGCACCTCTTTCTAGTACTCTTTGACCTCGACCCATACTGTTACTACCCCTAGCCTGTCCTCGGCCCCTAGGTGGCTGCTGTATCCCTCTCGGCTACTGTACAGTCTCAGCAATCGGAGCTTACATC	GATTACGCCTCAGTGGACAATCTTTAACTCGATGCTCAGTCGACCCACACCTAAAACAAGCCCTAGTAGTTCTTTAGCACTCGCTCGGATGGCGTCTATTACAAATTTGACACATCACCACCCCAACAGGAATAGCAACAGTAGGCCCAG
mk617_A01	A01	79652554	A01	20.062	CACCTTGGGGAGCTGTGGGAACCAGTTGGAGGTTACGTGGGGGTAGAGGATGTTGGGCAGTCAGATTTGTTCAAACAAACTCAGCAAACCACTCATTCATCCTTTTGAAGAAGCCTTCTCTAGCCTCTCATTCCTAACAAACCATTACTG	TCTACCTTCAGACGGCGCTGTCCCTTGGACGAGAGTTGGCACATTACTTTCAACATCGCCAGCTACCTCTTGGTTGGGATCCATTCAATAAATGAAAGCACAATTTAAATTGTCAAGAGTCGTTACACTATCACAAATTAAATATGGCAC
mk616_A01	A01	79652483	A01	20.062	GGCCCTAAATTATTTAGCCCTTTGTTTTCCAATCTTATCAACTGAAGGTTTGTTCAATCTTAACAATTCCACACCTTGGGGAGCTGTGGGAACCAGTTGGAGGTTACGTGGGGGTAGAGGATGTTGGGCAGTCAGATTTGTTCAAACAAA	TCAGCAAACCACTCATTCATCCTTTTGAAGAAGCCTTCTCTAGCCTCTCATTCCTAACAAACCATTACTGATCTACCTTCAGACGGCGCTGTCCCTTGGACGAGAGTTGGCACATTACTTTCAACATCGCCAGCTACCTCTTGGTTGGGA
mk718_A01	A01	83816961	A01	20.433	CAAGGTCCTATGGGCTTCAGTTCCAATCTAAAAACTTTAGTATAATCATTTAATGTAGCCCACTAACTATCTACAGTATATCAAATTAAACAAGCTTAATAGTAAAAGAACTTACTTGGCTCGACGTTAGAGGTTAGACGTGCCACACAG	AAGATTTTTCTTCCAAAACATTGTGGAATTTTTTTTACAACAAAACCCAAATAATAAGGCCCACATCACAGCTCAAGTTTTGCAACCTGGGCTCTAAACCCACTAAATGTAACACCCTAACCCGGGCCGGACGTTATGGCAGGATCCAGC
mk726_A01	A01	83896699	A01	21	CGTATAAGATGACCCCAATAGAATTAAAAGAGTTGAAGGTTCAGTTACAGAAGTTGACTGATAAGGGTTTCACGAGACCTAGCTTTTCACCTTGGGGTGCTCCCGTATTATTTGTGAAAAAGAAAGATGGTTCGATGAGACTATGTATAG	TTATTGAAAGCTCAACAAGGTGACAATAAAGAACAAGTATCCTTTGCCAAGGATTGATGATCTATTTGATCAATTGAAGGGAGCCACGGTAATTTCAAAGATAGACCTGAGGTCCGGTTATTATCAGTTGCAGGTTAAAGAATCAGATGT
mk727_A01	A01	83896723	A01	21	TAAAAGAGTTGAAGGTTCAGTTACAGAAGTTGACTGATAAGGGTTTCACGAGACCTAGCTTTTCACCTTGGGGTGCTCCCGTATTATTTGTGAAAAAGAAAGATGGTTCGATGAGACTATGTATAGATTATTGAAAGCTCAACAAGGTGA	AATAAAGAACAAGTATCCTTTGCCAAGGATTGATGATCTATTTGATCAATTGAAGGGAGCCACGGTAATTTCAAAGATAGACCTGAGGTCCGGTTATTATCAGTTGCAGGTTAAAGAATCAGATGTGCCTAAGACTGCCTTCAGAACAAG
mk615_A01	A01	79652479	A01	21.277	CATTGGCCCTAAATTATTTAGCCCTTTGTTTTCCAATCTTATCAACTGAAGGTTTGTTCAATCTTAACAATTCCACACCTTGGGGAGCTGTGGGAACCAGTTGGAGGTTACGTGGGGGTAGAGGATGTTGGGCAGTCAGATTTGTTCAAA	AAACTCAGCAAACCACTCATTCATCCTTTTGAAGAAGCCTTCTCTAGCCTCTCATTCCTAACAAACCATTACTGATCTACCTTCAGACGGCGCTGTCCCTTGGACGAGAGTTGGCACATTACTTTCAACATCGCCAGCTACCTCTTGGTT
mk632_A01	A01	80759032	A01	21.807	CTAGCAGCTGATCACCTATCCAGGCTTGAGAACTCCAATACCAAGGAACTAGATGAAGTTGAAATAAATGATTCGTTTCCTGAAGAATAATTTTTCGCTATTTCTGACTCCGAGGTACCTTGGTTTGCAGATATCGTAAACTTTTTAGCT	CTAACTTTATCCCAAAAGGGTTAACACACCAGCAAAAGAAGCGATTCTTTAATGATGTGAATAACTATTTTTGGGATGACCTCTTTCTTATTCGTAGATGTGCAAATCAAGTCATTAGAAGATGCGTTACAAGATCCAAAACATTGAAAA
mk633_A01	A01	80759038	A01	21.808	GCTGATCACCTATCCAGGCTTGAGAACTCCAATACCAAGGAACTAGATGAAGTTGAAATAAATGATTCGTTTCCTGAAGAATAATTTTTCGCTATTTCTGACTCCGAGGTACCTTGGTTTGCAGATATCGTAAACTTTTTAGCTCCTAAC	TTATCCCAAAAGGGTTAACACACCAGCAAAAGAAGCGATTCTTTAATGATGTGAATAACTATTTTTGGGATGACCTCTTTCTTATTCGTAGATGTGCAAATCAAGTCATTAGAAGATGCGTTACAAGATCCAAAACATTGAAAATTCTGG
mk7731	scaffold160_A01	61143	A01	22.717	ATCGATCTCGAATCAATCTCATTTAGAAAACTTTATTTAGAAAAAGAATATCTTTACATATAAATGAATTACAAATACGCTTTCGCCCTAATGCCTAAAGTTTTAACAACAAAACAAACTCTTGGCCACGATCAGATTGTAGCTCATATT	GTGCTCAATATGTCAGCCTATGCTGCCAATGTCTGTAAATAATCAGCTGCCTCCTGAGTTTGAGCTACGACCTCACCTGTGGGGTAATCCGTGCAGCTAAGGGCACCTCCTCCAATACCTGTGAAGTTGTTCTGATTATTTTGAGATAGA
mk626_A01	A01	80423112	A01	23.04	CAAGGAGAAAATCAGGGAATTTGAAATGGGAAGGGTTGGTTGCCAAAATTTGAACTCCCATTGTGCAAATTCGGTCATAGGACTCTTTTTCCTAGAGTGCCGAATTCTTTTGTGCCATTTCAGGTTTTCTTTGTTTTCAATTTTTTTCCT	TTTTCTTTGTATTGCCGTGCATATTCTGGAATTTTACTGTTCGTGCAACCTTTCTACCTCTTTGCCATTTTAGTATAGAATTTAAAGGTCAAATATAGGAGTTGTTCTTACGTGTTTGTGGCTATTCTTTTCTTTCATTTCTAAACCGAA
mk529_A01	A01	77145821	A01	23.107	GCAAAGATGACAATTGAGAGACCTGAAGAGGAGTGAAAATCCAAAATCAGCAAAAACAAAAGGTACTATCAAATGTTCCTAGAACTATTCAGCCTCCAAAGAACAAAAGCAAAGAACAAAAATGTTCACAAAACCTGAATACTCAAACTC	CCAAAGCCGAAAGTCTAGAGTGCCACAGTTTAAATTCGGCACACTACTCCTTCTCCCCTTACTTCCCATAATTTCCTCACAGTATCCTCCTAGAATTTGGCTACGTAATCCCCACACCCTTCAAACACTCCAACTGCCCACTAGCATTAG
mk646_A01	A01	81485983	A01	23.671	TAGCTCTGTCAAAACCAAACCATCATTAAACAACACCAATCGAGCGTCCATGGCCCTCAATACAAAAAAATATTTTCTGCTTAACGCGTCGACGACCACATTTGCCTTTCCCGGGTGATAATCGATGATTAGCTCGTAATCTTTAATTAG	TCTAACCATCTCCGCTTTCTCAGATTCAATTCTTTTTGAGTCATCAAATACTTCAAACTCCTGTGATCAGTGAATATACGGCAAGTCTCACCATATAAGTAATGCCTCCAGATTTTCAAGGCAAAAACAATGGCAGCAAGCTCTAAGTCG
mk1785	scaffold152_A01	13407	A01	24.188	GTCATTGGCTGACGACTTTTACCCTAAAAGACAACCCAAGTATAAAAGGCAATAAAAAGGAAAACAAAGAAGGCTGCTGGAGCTTGGACAATGGTCTCATTATTTCAAGAAGGGCAAGTTGAGCTGACTATGAACTTTGGTGAAGACGAG	AACAAGACATTGTGTAACACCCCTAACCTGTATCCGTCATCAGAACAGAGTTTTGGAGCATTACCGAAAATTTTAAAACATTTTACAAATAATTTATATAAATTACTATTCATTTACTGAGGTTATTCAAAACGTCCCTTAATTGGACAC
mk593_A01	A01	78707469	A01	24.764	GCCGATCTGTTGTCAATCAATACCCCCGGCAATTTATACCCTATACAGTGGGTCGTGATATGCAAAGCTTTAGTCGATCCCCTGCCTCCTGGCGGTACTTCATCATCATTGAAGAATATAAAGTTGTCGGCACTTATATTATTGACTAAG	GGTCCAGCTTGTTTACCGAAATATCGTTAGCAACATAAGTTTCATTCAGCACCTTCATCAATGTGCTACGATGGGTTTCTGAGCTTAAGAGTAAGGCGAGTACCGATATACGAGCTGGTTGTTTGTGCAACTATTCCACGACACTATACT
mk592_A01	A01	78707352	A01	24.764	CTGCCCATTACCTTCCTTTCTATTCCACCGAATGCCCTCACTATGTTTTGGCTGACCTACATGTGAGAACTATCTACAAGCAATCTGTTCAGCATAGATAACGGTAGAACATTTAAGGCCGATCTGTTGTCAATCAATACCCCCGGCAAT	TATACCCTATACAGTGGGTCGTGATATGCAAAGCTTTAGTCGATCCCCTGCCTCCTGGCGGTACTTCATCATCATTGAAGAATATAAAGTTGTCGGCACTTATATTATTGACTAAGTGGTCCAGCTTGTTTACCGAAATATCGTTAGCAA
mk691_A01	A01	83327996	A01	25.328	TGACTTACAACACCGACTGCATAGGCAATATTCGGTCTGGTATGAGACAAGTAAATGAGCTTCCCCACAAGTCTTTGATATGAACTTTTATCAACTGCTGCATCTTCTAGTGCATCTCCAAGTCTGTGATTCACCTCTATGGGTGTGTCT	CTGGTTTACATCCCAACTTGCCTGTCTATGTCAACAAATTAACTATGTATTTTTGCTGAGATATGAAGATTCCTTCCCGAGAGTGTGCCACTTCAATACCAAGGAAATATTTTAACTTTCCGAGTTCTTTGACTTCAAATTCTTTTACTA
mk604_A01	A01	79291940	A01	25.595	AATACACGACATCTAACGTGTTAATGGGAATAGAAATTGAGGGAGTATTCGCCAGTGACTAAGCTGAAGGTTCAGAACGATATGATCATTTAAATAAGTTACCAGTTGAGATGTGCAGAAATGACACAGTTACTAAGTTCTTACGAACTT	TATAAGTATGTGTTTTGTTACAGGTGAATTGATATGAGACTGCGCCAAGAGGGATGATGTAAGGCTACACCTGAGGAATGGCGTATTAGGCTGTTATACATACAGAACAAGTTGAAGGCGTGTTCAAATACTATAATTCTTCTTAGGAAT
mk687_A01	A01	83222126	A01	25.598	ATCAATGCCCCATACATTAAACAATTCTACCTCAATGATATTTGTTCAAGGCATCTCATTTTTGTTGGTGACATTTCCAACCCTTTGACATCGATCACAACTCTTTACGTAAGCATATGCGTCCTTGAATAGTGTTGGCCAAAAGAATCC	GCTTGCAATACTTTGGCCGCAGTATGTGTACCTTTGAAGTGTCCCCCACTTCGAACTGAGTGAAAATGGTATAGAATATTTTGTATTTCATTTTCTGCCACACATCTCCTGATCGTTTGATCTACGCACTTTTTAAACAAATATGGTTCT
mk660_A01	A01	82419664	A01	25.945	GAACGAACCTTTCGCCAATGAAGAAGACAAGCAAACTAGAGAAGGATCGAAGAAATGAATTTCGAGAATATCAATCAAGGAAACAGAGCAAACCTTGCTCAAAATCCTATCCTTATTGCTGATGATAGGGATAGAGCTTTACGAAAATTT	CCGTGCTAGTTTTTAATGACCTTAATCCAGGTATTAGAAGACCTGAGATCGAGGCACAACAATTCGAGCTGAAGCCAGTCATGTTCTAAATGCTTCAGATAGTAGGCCAGTTTAGTGGAATGCCTACTGAAGATCCTCATCTTCATTTAA
mk636_A01	A01	81258501	A01	26.584	ATCTGTCGGCAACATTACTTCAAAGTTATAGCCTCAAATCGTCATCTTCTTCATCACTTAAAAAGCCGAAATACCATAGATTTAGGGACTTATAGCCGAAACTTCAGATCTCCTGGATTCGAGTTCTACTATCGTTTAGAGGATAGATCT	CATCAGATCTGCGTAGAAATCAAAGAGGAATAAGTGGTAAGTGCTCATCACCTCAGATCTAGTCTTATTTTACAATTTAGAAAAGCCGAAGTCCCTAAAATTTAGGGAGGTTGTCGATTTGAGCATAGGGCTTTAGGGGTCTTTAACCGA
mk637_A01	A01	81258507	A01	26.585	CGGCAACATTACTTCAAAGTTATAGCCTCAAATCGTCATCTTCTTCATCACTTAAAAAGCCGAAATACCATAGATTTAGGGACTTATAGCCGAAACTTCAGATCTCCTGGATTCGAGTTCTACTATCGTTTAGAGGATAGATCTACATCA	ATCTGCGTAGAAATCAAAGAGGAATAAGTGGTAAGTGCTCATCACCTCAGATCTAGTCTTATTTTACAATTTAGAAAAGCCGAAGTCCCTAAAATTTAGGGAGGTTGTCGATTTGAGCATAGGGCTTTAGGGGTCTTTAACCGACGATTT
mk638_A01	A01	81258555	A01	26.589	CACTTAAAAAGCCGAAATACCATAGATTTAGGGACTTATAGCCGAAACTTCAGATCTCCTGGATTCGAGTTCTACTATCGTTTAGAGGATAGATCTACATCAGATCTGCGTAGAAATCAAAGAGGAATAAGTGGTAAGTGCTCATCACCT	AGATCTAGTCTTATTTTACAATTTAGAAAAGCCGAAGTCCCTAAAATTTAGGGAGGTTGTCGATTTGAGCATAGGGCTTTAGGGGTCTTTAACCGACGATTTCTTTTGGTGATTAGTGTCTTCTAGAGGTTTGATCGAAGGCTTGGATCT
mk714_A01	A01	83763959	A01	27.319	TATTTACTTGCCGAGAAAGATGCTAAGCTGAGATTGATTCGATGGGTACTTCTACTTCAAGGGTTCAATCTAGAAATTCAAGATAGAAAAGGGGTAGAAAATCAATTAGTAGATCACTTATCGAGATAGGAGCAGTAAAAAGGAACCTCT	CGCTTACACCTATTCAGGAAACATTCCAAGACGAGCATATACTTAAGGTAAATCATGTCCATAACACTCATTGGTTTGCTAATTTTGCTAACTATTTAGCTTATGGTTTGATACCACTTGATAAGACATATCAGCAAAAGAAAAAAAAAT
mk713_A01	A01	83763944	A01	27.319	CAGTTGACAATTACATATTTACTTGCCGAGAAAGATGCTAAGCTGAGATTGATTCGATGGGTACTTCTACTTCAAGGGTTCAATCTAGAAATTCAAGATAGAAAAGGGGTAGAAAATCAATTAGTAGATCACTTATCGAGATAGGAGCAG	AAAAAGGAACCTCTTCGCTTACACCTATTCAGGAAACATTCCAAGACGAGCATATACTTAAGGTAAATCATGTCCATAACACTCATTGGTTTGCTAATTTTGCTAACTATTTAGCTTATGGTTTGATACCACTTGATAAGACATATCAGC
mk544_A01	A01	77756595	A01	27.728	TGTTCTTAGTTTTCCTTTCATCAATTACTTTACTTCCATTTAATTTTTATTATAAATTATCATTAATTATATAATGTTGTTTAATTTTTAATTTTTATCTTTGACTACTGAGCAATTTTTTTTAGATTTTCAATGACAGAATAAAAGTGT	GGATTACCAGTTGTGATACTAAGAGGACTTTGCCGTAGCATCTCAAAAGGAATTATGCCATAACAAATTGCGTGAATAAATGTCGAGGTATGAGGTAACGTGGGTTGATCAGACAAAAAAGTACAAGGGAAGGATTTTGGATAGTTAGGC
mk546_A01	A01	77756680	A01	27.84	TTTTAATTTTTATCTTTGACTACTGAGCAATTTTTTTTAGATTTTCAATGACAGAATAAAAGTGTAGGATTACCAGTTGTGATACTAAGAGGACTTTGCCGTAGCATCTCAAAAGGAATTATGCCATAACAAATTGCGTGAATAAATGTC	AGGTATGAGGTAACGTGGGTTGATCAGACAAAAAAGTACAAGGGAAGGATTTTGGATAGTTAGGCCCATTCTGTTACTTGGGTAGCCCAAGAAGGAGAAGCCAAAAATTTAATTTTAGTGCTAGGTCACCTCACATTCCCCCCCCCCAAG
mk545_A01	A01	77756656	A01	27.871	ATTAATTATATAATGTTGTTTAATTTTTAATTTTTATCTTTGACTACTGAGCAATTTTTTTTAGATTTTCAATGACAGAATAAAAGTGTAGGATTACCAGTTGTGATACTAAGAGGACTTTGCCGTAGCATCTCAAAAGGAATTATGCCA	AACAAATTGCGTGAATAAATGTCGAGGTATGAGGTAACGTGGGTTGATCAGACAAAAAAGTACAAGGGAAGGATTTTGGATAGTTAGGCCCATTCTGTTACTTGGGTAGCCCAAGAAGGAGAAGCCAAAAATTTAATTTTAGTGCTAGGT
mk575_A01	A01	78440340	A01	28.187	GAGCATCTGGATGTGTTTCCTGAAAAATTGTTGGGTTTGCCACCTATTTGAGAAGTAGAGTTCGATATTGATAGCTCTGTACAGAATGACACCTACTGAATTAAAAGAATTGAAAGCTCAGTTGCAAGAGTTGACAGATAGAGGTTTTGC	CGATCGAGTTTCTCTCCCTGGGGTGCACCAGTTTTATTTGTGAAAAAGAAAGATGAAACTATGAGAATGTGTATCAACTATAGACAGCTCAATAAGGTGACTATAAAGAATAAATATTCATTGCCACAGATTGACGACCTGTTCGATCAG
mk18728	scaffold176_A01	5422	A01	28.704	CAGTCTCTGAAAACTGAAATATCTCATAATATAGAATTCCTTTGCTTGATCTGTTTCTGTTATATGAAAATAGACTCATTAAGATCTAATTTGATATCTCATTCAGTCTCTGATTCAATTTCTACTATTTTTGGTAAATTTTAGATTCAC	TCACTGCAACTATCCAGAACAGTTTTATTGTAAATTTTGATCTTTCACACTTCAATTGTATTCATCACTTTCCCATAACAATCTTTCCAATTTCCAATAACATATCAAGCATATTGCTCATAAGTTACACACGTATATACTTACACTTAT
mk19573	scaffold55588	620	A01	28.973	AAGTAAATGAATTTTTTTAAAAAATTGTATGAATCTCAAAATGCCTCATTCCTCAATGTTGGAATTCTAAAGCATTAATCAATCAAACTTAAAAGACTAAACTCTGGCTTTTTTACTGGTCTTGCCACCCTATACGACAATATTGGTATA	CACACTTATAACGAGTAAACACGGGGCATTATATGGGTTAGGGTTTACTGTTGGAGGGAGAATATAAGGCGGCAACGCGGTTAGAGGGACACTGTCAAGCAGCACCAAGGTTGGAGGGGCGCTATTAGGCGGCACCGGACCCTTATATAT
mk13122	scaffold168_A01	118540	A01	29.671	ATAAGAAAATTAAATAAATAAGAAAAATAAACTAACCACTAAAATCAATAAACAAATCAAGAAGATTAACTCATTCCAGAGTTTGTAACTAACTTTGGATTAGAGTTTTAGGGTGGATTAACTATCGATTAACCAATTATTATATCCCAA	CTCTAATTCACTAATAGATTAGTTGATACTTGCTTATCTCCTAACTTCACTTTCTCAACCAGGATAAATTATGATTTACTTGGTTCGACTTACCTCCCGACCTCGTCTAGCCTATGATAACTTCCTAAGGTTGTCAATGTAACACCCCTT
mk608_A01	A01	79372931	A01	30.654	TCTGACCTTTGTGCATTACGACTTAGATATCTCCCTTTACAGAGCTTCAATACTTATTCCGTTTGTCTCTAATGAAACTAGACTCGATAACGGATCTGTTCATATAAGGAACGACCTCTAATTATCTCGATAAAATTTACGGTGAATTTT	TAAGTCATAACAGGGGATCCAGAAATCGCTCTGGCACTGTTTCACAAGAATTTAATTATCTCCTAACATAAAGTTCATATGGTCGTTTCGTTTCTTCCATATGAAAATAGACTCATCAAGCTTCNNNNNNNNNNNNNNNNNNNNNNNNNN
mk606_A01	A01	79372799	A01	30.655	AAATCCAGTTCCGTAAATTTTCCCCGGAACTAGACTCATATATCTATATGGTAGAATTTTTGTAGAATTTTTGGTCGGGCCAATTGGTACAGTTTATTAGTTAAAGTCGTCCCTGTTCCTGGGTTCGACTACTCTGACCTTTGTGCATTA	GACTTAGATATCTCCCTTTACAGAGCTTCAATACTTATTCCGTTTGTCTCTAATGAAACTAGACTCGATAACGGATCTGTTCATATAAGGAACGACCTCTAATTATCTCGATAAAATTTACGGTGAATTTTCTAAGTCATAACAGGGGAT
mk607_A01	A01	79372890	A01	30.657	GTTTATTAGTTAAAGTCGTCCCTGTTCCTGGGTTCGACTACTCTGACCTTTGTGCATTACGACTTAGATATCTCCCTTTACAGAGCTTCAATACTTATTCCGTTTGTCTCTAATGAAACTAGACTCGATAACGGATCTGTTCATATAAGG	ACGACCTCTAATTATCTCGATAAAATTTACGGTGAATTTTCTAAGTCATAACAGGGGATCCAGAAATCGCTCTGGCACTGTTTCACAAGAATTTAATTATCTCCTAACATAAAGTTCATATGGTCGTTTCGTTTCTTCCATATGAAAATA
mk688_A01	A01	83256890	A01	32.133	ATAATGATCATGACCATTTATTTAGTTAATTAACTAAGATTTGTTCCTTAATTAAGTTTAATCATTCTATTATCTAAGAGTATATAACAAGTGAGTAGGGAGAGAAAGAGAACATTCATTCTTCTCTCCCAAATTGTTGTCTAAAGCTTG	AAGAAAGAACAAAATTTCCCTTTTACTTCCTTTTGCATTTCAATCCAAAATAGAATAAGGTTATTTGAGCTTAGTCTATCATACCCAAGTTTTAGGTTGTCAAATTGCTAAGTATATGCTAAGTTACCATTAGTAGGTTTTTGTGGAATC
mk689_A01	A01	83256989	A01	32.144	GAGAGAAAGAGAACATTCATTCTTCTCTCCCAAATTGTTGTCTAAAGCTTGGAAGAAAGAACAAAATTTCCCTTTTACTTCCTTTTGCATTTCAATCCAAAATAGAATAAGGTTATTTGAGCTTAGTCTATCATACCCAAGTTTTAGGTT	TCAAATTGCTAAGTATATGCTAAGTTACCATTAGTAGGTTTTTGTGGAATCAAGCTTGATAATGTTAAGAATTGTTGATTAATAAACTTAGGTTATGTTAGGACTAAGTTTAAAAGTAGTGAAAAGCATAAGATGTAACACCCCTTACCT
mk523_A01	A01	76589079	A01	32.789	AGCTGCTTCATTTGTTAGCCATTGGTAATTATTACTGGCCATTCTCTTAATGATTTCATAAGCCTCATTATAAGACTTTGACAAGAGAAAACCATTCACAAAAGCTTCTACCACCAATCTTGTGAGTAACACCCCTAACCTATATCTGTC	TCGAAATAGGGTTACGAGGCATTACTGATCAAATCATAACATAAAACATACATTTCATCATATATGAAACCAATATTACATAAACATTGATCAAACATATTCACATTGTCCCTTATAAGGCTCTACGAACCTTAAAACATGTTTGGAAGA
mk508_A01	A01	75529164	A01	33.052	ACATTTATCAATGAANAGGCTTGAGGAGGAGAAGATGTACCTAAGCTTAAACATCGACGTTCATAGAATTGAGGTCGAAAAAGAGAGGAAAGAAAAGAGGAAGATTGAGGAAGACCGAGATGACGTGAAGACACAAAATAAGAGGATACA	TTATCAATGAAGAGAGCTGGATTGGGGAAGTCTTCAGAGCAGTGGCAACAAGAGGTTCAAGAAGAAAAAGCCAAAGCCGAGTATTGAGAGAAGAAGTTCCAAGAGATGCAGGCGCGTAATCAGGCCCTAGAGAAGGAGAATCAAGGATTA
mk20106	scaffold147_A01	5112	A01	33.064	ATCCTTGTTGTTATGATAATCTCGAGATTTGTAAGCTCCAAGCTGATGAAAAAGTACCTAAAAAATACAACGACAAGAATTACGATATATAAAATAAAAGAAATTAAAATTCAAAGAAAAAGAAAAAGTGTCGATAATGGAGGACAAAAC	TCTAAAAATATTTAGATGAACTGGCTCTTCAATGTTGTAAGGTGGCGTTGTGTTGGATGTCACGACTGTAATACCCCTAGCCATATCCATTGCCAGAATAGAGCTACGGAGCATTACCAGAAGTTTACATATCACAACGAACAAATATTC
mk512_A01	A01	76038109	A01	33.496	TCAAGAACAAAGAAGGACTTAGATCGAGGAAAGTCTAAAATAGTCGAATAGTCGACTCATTCAGTACGAAATCCGTTTGAGGTAAGTCAAATTACAATTAGAAATAAATTCTACATATATAAACTGTAATCTGTATTGGTTGGCCTTGAG	GCCTAATAAATATCTTTGGAGTAAAGTCTGATAATATGTTAATAACTGAAAAGCTCTGTATGTTTCTAAGAGAAGTTGACATCTGTCTGAGACATCGTGTAAGACCGTGTCTTGGACACAAGCCTCAATTGAGAATTACGTAGAAGACCA
mk600_A01	A01	79052671	A01	33.55	ACGTAGGAACCCCACATAGAGGAGGCACAACATTTAGAGCTTTCAACGAGCAATGGTGGAAGCATCCATCAATAGTATATGGAGCTATCACGATCAATCGAGTAACTTGTAACACCCATAACCTGTACCCTCGCCGAATTAGGGTTACTA	ATACTATCATACAATCCAGAACAATCAATAAAAGATAGCATTGAGTTGCCTATTTAATTAACAGAATTTCATAATAATTTGAATCAGAGTAATGCATATATTTATGGGCCTTAAAATGAGCCTACAAGGCCTTAAAATTAGTTTAGGAAT
mk516_A01	A01	76316051	A01	34.101	GACAAAATGCTGAAATTCTGGCATTTCGAGGGCTCGTGAGCACGCGAACGCTCATAGGTTATTTGGATTTGCTAAGTTCGATGATCGGAATCGTTGGAACAGGTAAGGGTAAGATTTTGTGCACGAAGTTGAGATGGGCCTCGAGGGGCT	AAATCGGGCCCAATGAGCTTTCGGGCCCATTTGGGGTAAATTTTGATAGAAAATGGAACTTGGATATACTGCTTGTTAAACGAGTGGATCTGATGTAAAATTTGGATTGTGAGGGCTTGAAGGGCTAAATCGGCAATCGTATGGCCCATT
mk507_A01	A01	75527181	A01	34.518	GTATATGTTTGTTATCTTGTTTCCGCACACATTGCATTTGCATGACCGTTGTGGTCGCACCCTTAATGGGAGTGAGAAGCTACGCTTTCGTGAGGTTTTCACCTCTGTATGGGCTAGTGGATTGCTTCCGGGATACATCTGTACCTATGT	TTCGTGAGATTTTCATCTCCGTATGGCCATAGGGAAATGTGTTCCCTTGAATCGAACTTGGTCTATATGAGCCTATAATGGGTGAGGACCGAGGAATCTACTGGTTCAGGTACCCTCGTTTTAGAACTGAAACGCATATAGTGAACTTTA
mk509_A01	A01	75599960	A01	34.934	CACCATAAATGCGGAGAAAGACATCATAGCAGCAGTTACCAGTGACGCACCCTATGTAGAGGCAAATGAGGAGGCCATTGAGTACTCTTTTCGTTCCTTAGAATTCGTTAATGTAACATTTATTTTAGAGGGGAATGATGTGCGGGTGCT	AGGATATCTAGAACCACAAGAATGGGTTTGCAGCTAACAATGGGAAGAGGAGCCTTGCCAGGAAAAAGATTGGGGAGATATCTTCAAGGAGGGATTCAAATTCCAGAACTAAAGGAAAAGAGAAACCGTTTTAGCTTGGGTTTTAGGCCA
mk19966	scaffold144_A01	10349	A01	35.082	GGCCCTACTTAGCCGATTTTATCATCTAGGCCCATTTAGCCTATATTCCATAACGGTATTATCAGTCTTAACATGCAATTTAACAAATTTCCATTTTCTACCGAATTTACCCAAATGGGCCCGAAAGCCTATTGGGCCCTAATTTAGCCC	TCGAGGCCCAACTTACCGTAAACGCCAAAAACACGTCCTTACCATTTTTATTGTTCCCAATCATCATCTCATCGATTCTAACTAACTAGTGAGCGTTCGCTTGCTCACAAGTCCTCGAAATGACAGAATTTTGGCATTTCGGCTTTTCGG
mk517_A01	A01	76326594	A01	35.244	TTACATGCACAACAAAATATTATAAGCTGCCTTCAACCGCTCCCATGCTCAAGGCCCAAAACTTCTAGGGCCAAATTCAGGGTGTTACAACTCTACCTCCCTTAAAGAAATTTCGTCCCTGAAATTTCCATCTAACAAAGTGGTCGTGTA	CATCTACCCCACTACGCTACTACTGCGCACTCTGATCCTACTATCACTATCACACTTCACTCTGATCCTACTATCACTATCACACTTCAACTAGAACTTGAAATATCTCATACATACAACATTTATTCACTAAAGCAGACACATATTTAT
mk514_A01	A01	76203097	A01	35.406	AATTACCAAAATACCCTTGGTTTATAAAATTACCAAAATACCCCTAGTTTGTAAAATTACCAAAATACCCCTAGTTTGTAAAATTACCAAAATACCCCTAATTTGTGAAATTACTAAAATACCTTCGACCTTTAAAATTATTGAAATACC	TGAACTTGTAAAATTACCAAAGTACCCTTGATTTATAGAATTACCGTTTTACCCTCGATTTACAAAATTTATCGAAATACCCTTGTAGGGTAGAAATACCGAAATACCCCTGTAGGGTAGAAATACCGAAATACCTCTGTAGGGTAGAAT
mk524_A01	A01	76718223	A01	35.556	GCCGAAATGCCGAAATTCTGGCATTTTGAGGACTTGTGAGCAAGCGAACGCTCATTGGTTAGTTAGATTCGCTAAGTTGATGATCGGGATCGTTGGAACAGGTAAGAGCACGATTTTTGGCATTACGGTAAGTTGGGCCTCAAGGGGCTG	AGTTGGGCCCAATGGGCTTTCGGGCCCATTTGGGTAAAATTGGTAGAAAATGAAAACCTGTTAAATTGCGCATTAAGACTGGTAATAACATTATGGAATATAGGCTAAATGGGCCTAGATGACAAAATAGGCTATGTAAGGCCCATTAGG
mk525_A01	A01	76752575	A01	35.705	GCCCCAAGAAGAACTTTTCCAAATACTCTGGGCCTGACCTTTAATTGCAGGCCACTGCATCGACTGGGTTGTAGTAGAACAAGTTCAGTTGGCTGATGCGATTCAGGCCTTCCTAACCATCGATCCTTGGGAGATTTTCTTTGGGATCAT	GAGCCAACATATCTCGAGCTCACGATGGAACTATGCTCAATGTTTCATCTTCAGACTGTAATGACAAACTACAATGATCCCGGCACGGTGCAATTTCACAGCTCAGCGTCCCAGAATTCGGTACGGCACTGGGCTTATATACGGAGGAGT
mk19760	scaffold141_A01	7517	A01	35.876	AGGTTTCACAAAATCGAGCTTTTCATCTTGGGGTGCTCCCGTATTATTTGTGAAAAAGAAAGATGGTTCGATGAGGTTATGTATAGACTACCGACAACTCAACAAGGTAACTGTCAAGAACAAGTATCCTTTGCCAAGGATTGATGACTT	TTCAATCAATTGAGGGGAGCCACCGTGTTTTCAAAGATAGATTTGAGATCCGGCTATACCAATTGCGAGTTAAAGAGTCAGACGTGCCTAAGACTGCCTTCAGCACGAGGTATGGTCACTACGGGTTCCTTGTTATGCCTTTTGGTCTAA
mk521_A01	A01	76414671	A01	36.537	TCCTCTTGTCCACCAATTCAAACAATCGAAATCCCCCATAATTCTCTCCTCAGATTCGGCTAGCAAAAAATATGTTCAAACTTTTGGTGTTTTGGTCAAACACAGCTTCCTTCCATTGCCACCAGCAAAAAAAATCTCCATTTGCACAAA	AGGGATTCGAACCTCAAACCCCTTGCACAGTCCACACGCTACTTACCGCTAGACTAGCAGGCTTTTTATGATAAGAAATAACCACATTTATTTAAGAAGCCTACTGACTAGAGACAAGGTTTTTCCATTTAAAACAAAATTTTGTTAAAG
mk520_A01	A01	76414526	A01	36.648	CCAAATGAACTTATCCGATTGGGTCGCCCTTCTACACACTAAACATCTCCCCAGCATTCATACACAACTGAAACGCTAAGTGCCAGAGTTCAAACCCGACACAACTCTCCTTTAAATTCGAACTTGCTCAATTTTCTCCTTAATTTCCTC	TGTCCACCAATTCAAACAATCGAAATCCCCCATAATTCTCTCCTCAGATTCGGCTAGCAAAAAATATGTTCAAACTTTTGGTGTTTTGGTCAAACACAGCTTCCTTCCATTGCCACCAGCAAAAAAAATCTCCATTTGCACAAATAGGGA
mk634_A01	A01	81073271	A01	37.542	GCTTATGCTGAACTATAGCAGCGTTTTTTGTTTAAACGCCGCTAAACCGCGAAAAACCTGTTTTGCTGTAGTGTTGTGTCGCCCCTTGTTGGTTACTCCTTCTTGATTTTCTTTTATTTTTTCTCCATTTTACTAAAACAAACTGAAACA	CACCATACAACCACCATATCACCACTATACCACCACTATAACACCACCGTCTCAGCAACCTTGCACCACCTCCAAAACCAATTTCTTTGATAGCTCTTCTTTTCTTATATTTATTCTTCTTTTGAACATCACTTAAACACTTTATTCTCT
mk612_A01	A01	79505593	A01	37.553	AAACAGTAGTGGAGTTCCCCCCAGATTTTGTCACAATATTTTTTACAAAAAGAAGACCCACTCGAGTGGAGTGATACAGTAAGTTTTGGGAAATTTGTTGAATCTATGAAAGACTCTCGAGCATATAGTGGATAGACCAGGAAAGAAGTT	GAATCCTTGGATTTATCAAATCAATCCTTTAATCCTCTAAAACCTTCTATATAAGAACCTCCATATTAGAGTTAAATTGTTGCCACAACATTTGAAATATGCTTACTTAGGTGAGAATAGTCCCTTACTGGTAGTAATTTCTGCGGAGGT
mk554_A01	A01	78043535	A01	37.885	TTGATGATTTTACCCCCAGTAAAATTTCGAGAAAATTATGAACGATTGGTTTATTTTCATTTTTTGGCTTCAAAACAATTCAAAAACATTAACTCATTCTTCCATCATTTTTTAACTAATCCTATACAAGATTGCAAATTTTCATTTTCA	TTTCATTTTCATTTCCATTTTTGGAAACCTACATTCATTCTAAATGATTTCATTTCTCCATTTTGGAGAATCCATAATCATTCCTGAATTTTTCTCATTTCTCTTTCTCTATTCATTCCGTTCATTTCCATTCAAATATGCAATTTATTT
mk555_A01	A01	78043653	A01	37.886	ATCCTATACAAGATTGCAAATTTTCATTTTCACTTTCATTTTCATTTCCATTTTTGGAAACCTACATTCATTCTAAATGATTTCATTTCTCCATTTTGGAGAATCCATAATCATTCCTGAATTTTTCTCATTTCTCTTTCTCTATTCATT	CGTTCATTTCCATTCAAATATGCAATTTATTTTTTGTTTCAACTAGCTAGTGGAAGGACCGATTGGACATATGTAGTTGAGGCTCAAATGATTTATAATTAAGTTTTGGATTTTCTCCGACTAATTATAAACTCATTTAGTCACAAAGTT
mk709_A01	A01	83625434	A01	38.377	AAACGGCGGTGATGTTCGGAGTGCCCAAAGCCTCTGGTCAGTGCTTTGATGGGACCTCGTGCGAGGTGACCATCGATCTAACCAGCATTGATGAGGGCCAGCTGGGGTGACGTGAGGGGACAGGGCTATTGATGGCCCTTGCTTTGGGAG	TGGAACGACTCTGACGTGGTGAAGCTTCTGGAACTGCTCTTGCGGCGTTGAGGTTCCAAAGAAACCCTAGGGTTTCCTGCTGGTGTTTTAAGTCATTGGGCCTTTTGGGCCTGAGTGACTTGGGTCTGTAGTAGATTAGTTTGGGTAATG
mk711_A01	A01	83625442	A01	38.377	GTGATGTTCGGAGTGCCCAAAGCCTCTGGTCAGTGCTTTGATGGGACCTCGTGCGAGGTGACCATCGATCTAACCAGCATTGATGAGGGCCAGCTGGGGTGACGTGAGGGGACAGGGCTATTGATGGCCCTTGCTTTGGGAGTTGGAACG	CTCTGACGTGGTGAAGCTTCTGGAACTGCTCTTGCGGCGTTGAGGTTCCAAAGAAACCCTAGGGTTTCCTGCTGGTGTTTTAAGTCATTGGGCCTTTTGGGCCTGAGTGACTTGGGTCTGTAGTAGATTAGTTTGGGTAATGGGTCTGTT
mk710_A01	A01	83625441	A01	38.426	GGTGATGTTCGGAGTGCCCAAAGCCTCTGGTCAGTGCTTTGATGGGACCTCGTGCGAGGTGACCATCGATCTAACCAGCATTGATGAGGGCCAGCTGGGGTGACGTGAGGGGACAGGGCTATTGATGGCCCTTGCTTTGGGAGTTGGAAC	ACTCTGACGTGGTGAAGCTTCTGGAACTGCTCTTGCGGCGTTGAGGTTCCAAAGAAACCCTAGGGTTTCCTGCTGGTGTTTTAAGTCATTGGGCCTTTTGGGCCTGAGTGACTTGGGTCTGTAGTAGATTAGTTTGGGTAATGGGTCTGT
mk708_A01	A01	83625289	A01	38.48	TGGATGCGAATCTTGCCTGGTGACCACGGGGCGGCCTCTGCTGCAAAGATTTCAGCATCGATGGAGGCGCAAAGGTCAGTGGTGAGGCCTGAGATCACGATGCACTGATGGTGGTGATGTTTAAGCCACTGGATTGTTGTGAGGCAAACG	CGGTGATGTTCGGAGTGCCCAAAGCCTCTGGTCAGTGCTTTGATGGGACCTCGTGCGAGGTGACCATCGATCTAACCAGCATTGATGAGGGCCAGCTGGGGTGACGTGAGGGGACAGGGCTATTGATGGCCCTTGCTTTGGGAGTTGGAA
mk712_A01	A01	83625454	A01	38.48	GTGCCCAAAGCCTCTGGTCAGTGCTTTGATGGGACCTCGTGCGAGGTGACCATCGATCTAACCAGCATTGATGAGGGCCAGCTGGGGTGACGTGAGGGGACAGGGCTATTGATGGCCCTTGCTTTGGGAGTTGGAACGACTCTGACGTGG	GAAGCTTCTGGAACTGCTCTTGCGGCGTTGAGGTTCCAAAGAAACCCTAGGGTTTCCTGCTGGTGTTTTAAGTCATTGGGCCTTTTGGGCCTGAGTGACTTGGGTCTGTAGTAGATTAGTTTGGGTAATGGGTCTGTTTGTAAGGGTTAT
mk567_A01	A01	78294818	A01	38.792	CAATCCTTGATGAACAGTGTCTTTAAGCCCTTTCTCAGAAGGTCAGTACTAGTATTTTTTTACTACTTGGCTCGAACATCTGGCACACCTCAAGGCAGTTTTGCAGTAACTAAGGGTCCATCAATTGTATGCAAAAAAAATCCAAATGCA	TTTTGGAGTACAGGAGATAAAGTACCTTGGACATTTGATCTCTCAAGGATTAGTAGCCTTGGATCCCTCAAAGGTCGAGTGTATGATGCAGTGACCTAAGCCTGGTTCTCTTAAGGAGTTGAGAGGGTTCCTAGGGTTATCGAACTACTA
mk565_A01	A01	78294765	A01	38.792	ACTACGAGTTCCTAGTCATGCCTTTTGGCTTGACTAATGCACCCTCCACATTTCAATCCTTGATGAACAGTGTCTTTAAGCCCTTTCTCAGAAGGTCAGTACTAGTATTTTTTTACTACTTGGCTCGAACATCTGGCACACCTCAAGGCA	TTTTGCAGTAACTAAGGGTCCATCAATTGTATGCAAAAAAAATCCAAATGCAGTTTTGGAGTACAGGAGATAAAGTACCTTGGACATTTGATCTCTCAAGGATTAGTAGCCTTGGATCCCTCAAAGGTCGAGTGTATGATGCAGTGACCT
mk566_A01	A01	78294773	A01	38.794	TTCCTAGTCATGCCTTTTGGCTTGACTAATGCACCCTCCACATTTCAATCCTTGATGAACAGTGTCTTTAAGCCCTTTCTCAGAAGGTCAGTACTAGTATTTTTTTACTACTTGGCTCGAACATCTGGCACACCTCAAGGCAGTTTTGCA	TAACTAAGGGTCCATCAATTGTATGCAAAAAAAATCCAAATGCAGTTTTGGAGTACAGGAGATAAAGTACCTTGGACATTTGATCTCTCAAGGATTAGTAGCCTTGGATCCCTCAAAGGTCGAGTGTATGATGCAGTGACCTAAGCCTGG
mk656_A01	A01	82201802	A01	39.452	CTTCAGTCAGAACTTTTTTCAACTTCTCAAAAGCTTCTTGCTGCTTCTCAGTCCATACAAATGGTACTTCTTTCCTTATGAGTTTTATCAGGGGTGCTGCCATAACAGAAAAACCTTCCACAAACCTTCTGTAGTATCCTGTCAGTCCTA	GAAACTCCGTATTTCTGACATTGACCTAGGCGGCATCCACTCCAAAATTGCTTCAATCTTTCGAGGGTCCACCTTAATCCCTTCGGCAGAGACCACATGTCCTAAGAAGGTTACCTCCCTCAACCAAAATTCACACTTGCTGAACTTCGC
mk655_A01	A01	82201757	A01	39.586	GCACAGTAAAATCCTTCCCAAACTCCGGCTGAATTAACACAGGTACTTCAGTCAGAACTTTTTTCAACTTCTCAAAAGCTTCTTGCTGCTTCTCAGTCCATACAAATGGTACTTCTTTCCTTATGAGTTTTATCAGGGGTGCTGCCATAA	AGAAAAACCTTCCACAAACCTTCTGTAGTATCCTGTCAGTCCTATGAAACTCCGTATTTCTGACATTGACCTAGGCGGCATCCACTCCAAAATTGCTTCAATCTTTCGAGGGTCCACCTTAATCCCTTCGGCAGAGACCACATGTCCTAA
mk536_A01	A01	77451899	A01	40.076	TTGAGTTTGTGCAACTTAGTTAGTATACACCCGAGTTGCTTCTTTTTTAGAGGGACCATTGTAAGAGGTTTCATTTTGGCCTAAATCGTGAGATTCAGGTTTATTTGGTAGCTTAGAATATAGAGATGTTTGATGAGTTGGTTGAGAGAG	TAAAGTAGTTAAGAAGACTTTAGCTGAGCCACCTCATTTTATGGTTACTGATTCTGGCAAGAGAGCTTTTGATGGTGAACCGGGACGACCGTCTAAGAGAGGGCGTAATAGTCATGTTTCTAACAGAGGTGCGAGACGTGGGTCTCGGCC
mk535_A01	A01	77451862	A01	40.077	TTGGTTCAGGGTGATATATCTGTGGTTGATTATGAGTTTGAGTTTGTGCAACTTAGTTAGTATACACCCGAGTTGCTTCTTTTTTAGAGGGACCATTGTAAGAGGTTTCATTTTGGCCTAAATCGTGAGATTCAGGTTTATTTGGTAGCT	AGAATATAGAGATGTTTGATGAGTTGGTTGAGAGAGTTAAAGTAGTTAAGAAGACTTTAGCTGAGCCACCTCATTTTATGGTTACTGATTCTGGCAAGAGAGCTTTTGATGGTGAACCGGGACGACCGTCTAAGAGAGGGCGTAATAGTC
mk572_A01	A01	78330230	A01	40.357	CAGTAGTGTCACCGGGCCGTGTGTCGCACACGGTTGAGACACACGTCTGTGTCTCTACCTGTGTGGATGAAAATAGGCCATTTTACAAGCCATATTTCTCACCCAATTTTGTGTCTCTCTACAATCAACATTACACATATCAACAAGCCA	AATTAGACATTCAAAACAAGCCAAAATAAGTGGCTAAATTCAACACACTACATATAAGCCATAATTAAACAAAATACCTATACATGCCATTATATCCAAAATCAAAACATTCGAAAATACCAATAAAACTGATGGATAGTGTGATATATC
mk728_A01	A01	83906663	A01	40.36	GTGCCATCTTCGAACTCGTCTGAAAACTGTTGTTGTAGGCGAATTCTACTAGCGGCAAATATTTTTCCCAACTACCCTGAAATTCAAGGATGCCACATCGCAACATATCCTCAAGAATCTGAATCATCCGCTCAGACTGACCATCTGTCT	AGGGTGAAAAGCTGTAGTAAAGCTTAACTTCGTACCCAAGGTTTCTTGTAATTTCTTCCAGAATCTCAAAGTGAACCTCGAGTCTCTGTCAGAAATAATTGTCTGTGGTACCCTATGCAATCTTACAATCTCAGAAATGTACAAGTCGGC
mk695_A01	A01	83498432	A01	40.568	TACTCCAACACCTATAACCCGAGATGCCGTGGTCAACTTAACCTTAGGTGGGGATGGAACCAAGCAAGACCATCAAACCAAGGGAACCAAAATGTTAACCTTCTAAACCCCAACACGCCATACCAACCTCCATTACCTTTTAGGGTACCC	AAGGCCAACAGAGAAAACCTGCCTATAGTAGTGATCATCCATTGGTGATTAGGGTGAGCAAAGTATAGGAAGATTTGTATGTAGTGACCAAGTTTTGTAGTTGTTATAAAAAAAATTTAGCCTCTAGCATACCTAGTAATACCGAACCTA
mk543_A01	A01	77744001	A01	40.769	TCGAAACTCAAATTGGACAGCTTGCTAAGTTAATTTTTGAATGACCACAAGGTAGCCTACCAAGCAACACTGAATCTAACCCAAGGGAGAAAATCAATGCAATTTCCATTCAATATGAGGAAGGGTTAGTTGCAAAACCAAGGCCAGAAA	GGTGGTAAGCAAAGGTAAGAATGAGGTGGCTAAAATGACCCAAAGCCGGTAAGTACAGAATATAAACCTCGTGTGCCATACCCCAATGCGACAAGGAAAGACCGCTCAGACGAACAATTTGGTAAATTCCTAAAACTTTTAAAGAAACTA
mk547_A01	A01	77843620	A01	40.775	AATTAAAAACGTACCCGTGATAAAGTCCGGAGCATCTCCATTCTCACGACGACGTGCAGTATAGACAAGTGCAGGCTGCCTCACCTCAGTCGGCTAAGCACCTCTTTCTAGTACTCTTTGACCTCGACCCATACTGTTACTACCCCTAGC	TGTCCTCGGCCCCTAGGTGGCTGCTGTATCCCTCTCGGCTACTGTACAGTCTCAGCAATCGGAGCTTACATCTGATTACGCCTCAGTGGACAATCTTTAACTCGATGCTCAGTCGACCCACACCTAAAACAAGCCCTAGTAGTTCTTTAG
mk629_A01	A01	80610814	A01	40.982	TATGTTAGGTGAAAATTGGACAAGACAATTCATATCATTATCAAGCTACAAAACCAAAACAAATTGCAATGTAATTTTGGAACATAAAGAACATTATTAAAAGACATTTTGTTCGTTAGTTTCATAGTCCCTTGTTTAGTTGCTACAACA	TTTGTCCATCTAGTAAACTGATAGGACAAGCATTCACGTCACGGATTTTAGTCAAGAAAGAAATATTTATCGTTACGTAATTAGAAGCACTATTGTCAGCTATCCAAAAAGTATTATCAAACTCACCATTCAAGTAATTTATTTGAGTTT
mk628_A01	A01	80610776	A01	40.982	CTAATCAGCTCTCTCGAACGTCGGTCATGTATAGCATATATGTTAGGTGAAAATTGGACAAGACAATTCATATCATTATCAAGCTACAAAACCAAAACAAATTGCAATGTAATTTTGGAACATAAAGAACATTATTAAAAGACATTTTGT	CGTTAGTTTCATAGTCCCTTGTTTAGTTGCTACAACATTTTGTCCATCTAGTAAACTGATAGGACAAGCATTCACGTCACGGATTTTAGTCAAGAAAGAAATATTTATCGTTACGTAATTAGAAGCACTATTGTCAGCTATCCAAAAAGT
mk618_A01	A01	79752133	A01	41.293	CTCCACACACCCATGTGGTTTACTCGTATGGGACCCACAGACTCGTGGGGCCCACACGGACGATGTCAGCTCAATATGGTCCAAAACGGCCTAAGCCCACAAAGTGGCTCATGGTGGCCTCTACAATTAAACGCCCACGTTTATACATTC	ATTTACCACACGGAGCGTACACTCCTGTAGTGATAATAGTCACATTTTCTGGCTTTTGCCGAGTTACAAATAGGGGTAGTGTTTTACACATCTTATTTGTAGAGATCGCAACCACGAATACCCTAACACCTAGAATGCACGATAATGATT
mk619_A01	A01	79752154	A01	41.293	ACTCGTATGGGACCCACAGACTCGTGGGGCCCACACGGACGATGTCAGCTCAATATGGTCCAAAACGGCCTAAGCCCACAAAGTGGCTCATGGTGGCCTCTACAATTAAACGCCCACGTTTATACATTCGATTTACCACACGGAGCGTAC	CTCCTGTAGTGATAATAGTCACATTTTCTGGCTTTTGCCGAGTTACAAATAGGGGTAGTGTTTTACACATCTTATTTGTAGAGATCGCAACCACGAATACCCTAACACCTAGAATGCACGATAATGATTTCCTTATTGGTTCAACACCGC
mk558_A01	A01	78195248	A01	41.567	AATTTTTTTAAAAAAAATATTCACAAAATAAAAAAAAAACTCCCCACTTGAAAAATAAAATCTAAAAAAAACAATGGGCTATGAAACCAAAATTAAACATAAAATATGAAAAAAGGGGGCGAAAATCCAACCCAATTATGGAGAAATCCT	ATAAGATCCGTTCCAAATTTAGGATAACCGAGCCAATTTTTATCCTCACTCAACGAAATCCCGTGCATTACGCGCTCAAACACACCTCTGTTTAGAATTTCTAACCCTATATAAACCACACGCATTCCCTCTCTTCCTCACTGTGCAGTG
mk580_A01	A01	78512823	A01	41.738	TAAAAACTTGTAATGTCCATAACGGGTTTTGAATGATGTTTTTGGCATGTCAACATCTTTAACTCGCAACTGATAATAGCCAGATAGGAGGTCTATCTTCGAGAACACTGTAGCTCCTTTCAACTGATAGAATAAATCATTTATACGAGG	AATGAATATTTATTATTTATAGTGACTTTATTCAATTATCGATAATCGATACACAACCTCATCAACCCATATTTCTTTTTCACAAACAGTATAGGTGCACCCTAAGGTGAAACACTTGGCCGTATAAAACCTTTTTCGATCAAGTTTTGC
mk542_A01	A01	77687136	A01	42.228	TCTCGTCATCAGCGTAGCTATCATAGAGAATCCGTTTACAAACTGTCTATAGAACTTGGCCAACCTCAAAAAGCTTCAAACCTCTGTCACATTCTTCGGATGTTTCCATTCAACAATAGCCGAGATCTTACTTGGGTCAACTCGGATCCC	TCTCCTAACACAAGATGTCCTAAAAAACTGAGCTCCTTAAGCTAAAATTCACTCTTACTGAACTTGGCATACAATCTCGTCCCTCAAGGTTTGCAACACAAATCTTAGATGCTCTGCTTGCTCGCTCTCATCACACGAATAAATCAATAT
mk541_A01	A01	77687069	A01	42.229	CCTTTAATTTCTCGAAACTTTGCTGACACTTTTCTGTCCATTCAAATTTGACATCCTTTTGTAGTAGTCTCGTCATCAGCGTAGCTATCATAGAGAATCCGTTTACAAACTGTCTATAGAACTTGGCCAACCTCAAAAAGCTTCAAACCT	TGTCACATTCTTCGGATGTTTCCATTCAACAATAGCCGAGATCTTACTTGGGTCAACTCGGATCCCATCTCCTAACACAAGATGTCCTAAAAAACTGAGCTCCTTAAGCTAAAATTCACTCTTACTGAACTTGGCATACAATCTCGTCCC
mk540_A01	A01	77687041	A01	42.229	ACTAACACTAGGGCTTCGATCAACAAAGCCTTTAATTTCTCGAAACTTTGCTGACACTTTTCTGTCCATTCAAATTTGACATCCTTTTGTAGTAGTCTCGTCATCAGCGTAGCTATCATAGAGAATCCGTTTACAAACTGTCTATAGAAC	TGGCCAACCTCAAAAAGCTTCAAACCTCTGTCACATTCTTCGGATGTTTCCATTCAACAATAGCCGAGATCTTACTTGGGTCAACTCGGATCCCATCTCCTAACACAAGATGTCCTAAAAAACTGAGCTCCTTAAGCTAAAATTCACTCT
mk7726	scaffold160_A01	2863	A01	42.807	AAGTGGTTATTCAAGTGTGTGATTCCACTCTTGCTTGACCTTGTAAGCACATTGGGGCAAATTGGCTACTTGTTTTCCATCTTTTTCAAACTTATCAAAGTCCACCCAAACCTTAGACCACGACTTTCTCTGTTTGTTTTGTTTTGTTTT	ACAATCTAAGAGTCATCATTTAAAATAATCTATGAAAAATGAGAATAATAAATCATGTATATTACTTTATATGATTTCAATATTTTATCCAAAGGGAAAATCTATTTAATAATACACACATACAATATTTAAGTAGACAATATTGATACA
mk630_A01	A01	80619787	A01	43.003	CGCAATAACTACCTACAATTATATTACTACCACGTTAATCTACTACCGAAATGAACTACATAATATCTCCTTACCTTATTCGGCCATAACACCTTAGGCACTAGCAATCCTACCTTTGCCGAAGTTTGCGACTAGACTTAGATCCCGTTG	TCCACTTGTCCAAGCCCTTGATCAGCAGTCTCTAGATCACATTATTATCAAGACAAAACAGTTATCACAACCCCTTAGGGCTACAAGTCCAAGTCGACAGTCTCCCTAACCTTTAAGGGTTTCGGCTTTTCTAAAATATGAAATAAAGAT
mk621_A01	A01	79763755	A01	43.44	AAAAAGGGGTTTAGCATAAATTGATTTCTGATTCAGAACTTTAGATGTGGAATTGATGATTGCTTGTTACTTTGAAATAGAGTGTGTATACCAAGAAGCTCTGAGATTGTATAACCATTGTTACAAGAGGCTCACAGTGTCAGTTAGACT	TTCATACAAGAGTAACAAGATGCTTGATAATCTGAGAAAGTGGTATGATAATGGGTATAAAACGTAATATTTTTGACCTCGCGTTTAAATGTCTGAGCTATCAACAGGTTAAAGTTAATTATTAAGCATTTTTAGGATTGCTTCAGTATG
mk574_A01	A01	78435397	A01	43.778	ATTCTTCCACTGCTCACCATCGAAGACCCACAGCTACCGACCATTTGCTGGCCGCTGGAATATTGCATTGCAGCCATCGACACCCAAAGCTAGTTTCGTTTCTGATGGTTCTGTCTGGGCCAATGACGACTCGATCGATCCAATTTGTAA	AGCCCGATTTAGAACCTATTCAGAACGGTAGTTTCAGAACCACAAAATCGAGTCAAAAAAATATTTTTAAAATTATTTTCTGTGTTTATTATGTGTGGATTAATATCTGTGAAATTTTCGTACTTTCATTTTGTTGTTTGAGTGGTCGAT
mk581_A01	A01	78512961	A01	43.818	ATTTATACGAGGAAATGAATATTTATTATTTATAGTGACTTTATTCAATTATCGATAATCGATACACAACCTCATCAACCCATATTTCTTTTTCACAAACAGTATAGGTGCACCCTAAGGTGAAACACTTGGCCGTATAAAACCTTTTTC	ATCAAGTTTTGCAACTTTATTTTTAATTCTTTTAGTTATGTTGGAGCAATTCTATATAGGGTGATTAAGATCAGAGTAGTTCTAGGTACTAACTCTTTAGCGATTTCAACTTCTCGTTCTGGCGGTAATCTCGACAACTCCTTATGAAAT
mk16096	scaffold171_A01	23143	A01	44.545	GCTACAGACAGCGATGATGCGGAGCAAGCTGAATTTTGGTTGGACAACACTGTTCGGGTTTTTGATGAACTATCTTGCACACCCGATGAATGCCTGAAGTGTGCTATATCTTTGCTACGTGATTCTGCCTATTATTGGTGGAATACTTTG	TTTCCGTCGTGCCGAGAGAACGGGTTACTTGGGAATTCTTTCAAATCGAGTTCCGCAAGAAATATATCAGTCAAAGATTCATCGATCAGAAACGGAAAGAATTTCTTGAGCTTAAGCAGGGTTCTATGTCAGTTACTGATTATGAGCGAA
mk588_A01	A01	78631802	A01	45.092	GAACTTACCTGGAATTCTTTTAGAGATTGTGTTTCGGTTATTCTGAAACCTTACATTTACCACGATCGACCTCCGAAATTTGTTCCTTGGGGTCTATATCAACAAAATTGACTCATTAACACGATACATTATGTATTTCAAGTTTAATGT	TACTCCCGGTCCAAATGACCATTTTTCCCCTAACCTTTCACATTTTTACGATTTAGTCCCTAGGCTCGTATAATGAAACACATACACTTTCTATCTTACCCAAGCCTAGCTGAACACTTTTCCTTCTTATGGTAGCCCACATTATCCATT
mk590_A01	A01	78631959	A01	45.093	CGGTCCAAATGACCATTTTTCCCCTAACCTTTCACATTTTTACGATTTAGTCCCTAGGCTCGTATAATGAAACACATACACTTTCTATCTTACCCAAGCCTAGCTGAACACTTTTCCTTCTTATGGTAGCCCACATTATCCATTATTTTC	CATTTCTACCATACATTTACATCTTTTGCAAAATAGTCCTTATAAGGGTTTTTGATGAAAGTCAACTAGGAAAAGATGTTTAATACACATTCATCTTTCATATTCCTCAATAATCCATCAAAATACAAGCAACTCATGCATGGGTAAATT
mk591_A01	A01	78631999	A01	45.094	TACGATTTAGTCCCTAGGCTCGTATAATGAAACACATACACTTTCTATCTTACCCAAGCCTAGCTGAACACTTTTCCTTCTTATGGTAGCCCACATTATCCATTATTTTCTCATTTCTACCATACATTTACATCTTTTGCAAAATAGTCC	TATAAGGGTTTTTGATGAAAGTCAACTAGGAAAAGATGTTTAATACACATTCATCTTTCATATTCCTCAATAATCCATCAAAATACAAGCAACTCATGCATGGGTAAATTTTTAAATATGAACCCTAGCATGAAATATGGTAGAAATGGA
mk589_A01	A01	78631828	A01	45.094	TTGTGTTTCGGTTATTCTGAAACCTTACATTTACCACGATCGACCTCCGAAATTTGTTCCTTGGGGTCTATATCAACAAAATTGACTCATTAACACGATACATTATGTATTTCAAGTTTAATGTTTACTCCCGGTCCAAATGACCATTTT	CCCCTAACCTTTCACATTTTTACGATTTAGTCCCTAGGCTCGTATAATGAAACACATACACTTTCTATCTTACCCAAGCCTAGCTGAACACTTTTCCTTCTTATGGTAGCCCACATTATCCATTATTTTCTCATTTCTACCATACATTTA
mk560_A01	A01	78245105	A01	45.882	AGAGTTAATGGATAAAGGATTCGCAAGGCCAAGTTTTTCACCTTGGGGTGCCCCCGTGTTGTTCGTAAAGAAGAAAGATGGTTCGATGTGGTTATGTATCGATTATCGGCAACTGAATAAGGTGACTATGAAGAATAAATATCCTTTGCC	AGGATCGATGATTTGTTTGACCAGTTGAGAGGAGCCACCGTATTCTCCAAGATAGACTTGAGGTCTGACTATTATCAACTACGAGTTAAAGACTCGGATATACCTAAGACAACTTTTAGAATGAGGTATGGCCATTATGAATTTCTTGTC
mk559_A01	A01	78244963	A01	45.995	TATTTTCGGAGGAATTACCCGGATTACCTCCTGAAAGGGAGATAGAGTTTGGTATTGAGTCGGTGCCAGAGACGACTCCCATTTTTATTTCTCCTTACAGAATGGCACCTACTGAGTTAAAGGAGTTAAAAGCACAGTTGCAAGAGTTAA	GGATAAAGGATTCGCAAGGCCAAGTTTTTCACCTTGGGGTGCCCCCGTGTTGTTCGTAAAGAAGAAAGATGGTTCGATGTGGTTATGTATCGATTATCGGCAACTGAATAAGGTGACTATGAAGAATAAATATCCTTTGCCAAGGATCGA
mk720_A01	A01	83854045	A01	47.236	TATTTAGTTTTACTTACATTTAATAAAATGTGCAAATTAAATCTTTTATTGACCTTAAGGGCCAAATAAGGCCTAAGGGTGAGCTAATGTACTTTGTAAGAGTGTAAGAGACTATTAAAAGGCATTTTAGGTCGATACTGGACTCTATGT	GCAAAACGGGATGTCTAATGTAGCAACATAGGGAACAGAATGAAGAAAAATCAAGTCTGGATATAATATCACGACACAGACTAAGGGTGTCGTGACAAACCCCTGCAGATGGCTACAGAGAAACATACTGGTTGCTATGTCACAGCACAG
mk722_A01	A01	83854229	A01	47.241	AACAGAATGAAGAAAAATCAAGTCTGGATATAATATCACGACACAGACTAAGGGTGTCGTGACAAACCCCTGCAGATGGCTACAGAGAAACATACTGGTTGCTATGTCACAGCACAGGTACTGCTATGTCGCGACATCAACTCTGGGGCG	AAATTAAACACGAAGTAGGGGCGTTTTGGTCTATACAATAGAACTTAAAGCTGGGGAACGTCAACTGACTAGGGTTAAGGATGACAACCACTTGAAGGCTATATATAGGTTCATTTGGCACATGTTAAGGACACATTTTCATTAGCCTAG
mk721_A01	A01	83854168	A01	47.245	ATTTTAGGTCGATACTGGACTCTATGTTGCAAAACGGGATGTCTAATGTAGCAACATAGGGAACAGAATGAAGAAAAATCAAGTCTGGATATAATATCACGACACAGACTAAGGGTGTCGTGACAAACCCCTGCAGATGGCTACAGAGAA	CATACTGGTTGCTATGTCACAGCACAGGTACTGCTATGTCGCGACATCAACTCTGGGGCGGAAATTAAACACGAAGTAGGGGCGTTTTGGTCTATACAATAGAACTTAAAGCTGGGGAACGTCAACTGACTAGGGTTAAGGATGACAACC
mk624_A01	A01	80187266	A01	47.735	CTAGTCTTATAGGGTGTGGGAAGCTACTGTAGTTGATTCTAGTCTTAGATGAAACATTTTTCAGTTGCTAATGGGGTTAGTGATAATCATGTGGTTGTGTAGAATCATAGAATTAAAACAAGAAAATTTAAATCCCTTTTTGAAATAGAA	AAAGGAGGAATGCTGAACTCGATATTAGAAAACAAAAAAAAAAAGAAGAAGAAGAAGGAAAGGAGATAAAAGATAAATTTCCAAAGCCTAATTCTTCTAGGGAAGATTGCAAATGGCTCGCTTTCTAACTCAGTTTTCCATAACTGCAAA
mk724_A01	A01	83865964	A01	48.028	TAACGAAATTCGAGTTGATCCGAGTAAAGTTTTTGCTGTGATAAATTGGAAAATTCTTAAAAATGTTTTAGAAATGCGAAGTTTTCTAGGTTTAGCAGGTTACTATCGACGTTTTGTTAAAAAAATTTTGATTATTGCTTCACCGATGAC	AGATTATTACAAAAAAATATTGAGTTTGTTTGGTCCGATAAGTGCGAACAGAGTTTTGATCAGCTGAAGAAAATATTGACGAAAGCCCCAGTCTTGACTCAACCTGAATCTAGAGTAACATATGTTATTTATAGTGATGCATCTCTCAAT
mk725_A01	A01	83866047	A01	48.029	TTCTAGGTTTAGCAGGTTACTATCGACGTTTTGTTAAAAAAATTTTGATTATTGCTTCACCGATGACTAGATTATTACAAAAAAATATTGAGTTTGTTTGGTCCGATAAGTGCGAACAGAGTTTTGATCAGCTGAAGAAAATATTGACGA	AGCCCCAGTCTTGACTCAACCTGAATCTAGAGTAACATATGTTATTTATAGTGATGCATCTCTCAATGGTTTGGTTTGTGTACTGATGCAGTTAGGAAAGGTAGTAGCCTATGCTTCTCGACAATTAAAGTCACATGAGAAGAATTATCC
mk723_A01	A01	83865939	A01	48.029	GATTTTTGGGTCACATATTATCAGCTAACGAAATTCGAGTTGATCCGAGTAAAGTTTTTGCTGTGATAAATTGGAAAATTCTTAAAAATGTTTTAGAAATGCGAAGTTTTCTAGGTTTAGCAGGTTACTATCGACGTTTTGTTAAAAAAA	TTTGATTATTGCTTCACCGATGACTAGATTATTACAAAAAAATATTGAGTTTGTTTGGTCCGATAAGTGCGAACAGAGTTTTGATCAGCTGAAGAAAATATTGACGAAAGCCCCAGTCTTGACTCAACCTGAATCTAGAGTAACATATGT
mk662_A01	A01	82541220	A01	48.671	TCCTTCAATTCAAGTATCCCAATTAACAGCTTTATATCTTTATTTAACCCATTAACAAATTATTTGCACGTAATCTCCTCAGTAAACACATATTCCCAGGCATACTTGCTTAATCGTATGAATTCTCTTTCGTACTCAGTGACAGTCATT	GGCCTTGTTTCAATTCTAGAAACTCTTTCTAATCGAGAAATCTTTGACTTATGTACTTTTTCTGAAACTCAGTCTGAAAGAATTCCCAAGTAACCCATTCTCTAGGAACCACTGATGTCAACATTTTCCACCAATGATATGCATTATCTC
mk663_A01	A01	82541375	A01	48.674	TTGTTTCAATTCTAGAAACTCTTTCTAATCGAGAAATCTTTGACTTATGTACTTTTTCTGAAACTCAGTCTGAAAGAATTCCCAAGTAACCCATTCTCTAGGAACCACTGATGTCAACATTTTCCACCAATGATATGCATTATCTCTAAG	AAAGATACTACACATTTGATACATTCTTCTGGAGTACAGGACAATTCCTCGAATACTTTAATCGTATTCTCGAGCCAAAACTCATCTCTCTCCGGATCTTCATCAACTGTAGCCCAAAACTCTTCAACCCCGTGTTTACAAATCCTATCA
mk664_A01	A01	82541425	A01	48.674	ACTTTTTCTGAAACTCAGTCTGAAAGAATTCCCAAGTAACCCATTCTCTAGGAACCACTGATGTCAACATTTTCCACCAATGATATGCATTATCTCTAAGTAAAGATACTACACATTTGATACATTCTTCTGGAGTACAGGACAATTCCT	GAATACTTTAATCGTATTCTCGAGCCAAAACTCATCTCTCTCCGGATCTTCATCAACTGTAGCCCAAAACTCTTCAACCCCGTGTTTACAAATCCTATCAACAGGTGGCTTGCTCAATCAAATCGGATCTATTACCAGAGGTACAATTGG
mk661_A01	A01	82541186	A01	48.675	AGCTTTACAAGCCCTCTCAACCAGTACAACAAATTCCTTCAATTCAAGTATCCCAATTAACAGCTTTATATCTTTATTTAACCCATTAACAAATTATTTGCACGTAATCTCCTCAGTAAACACATATTCCCAGGCATACTTGCTTAATCG	ATGAATTCTCTTTCGTACTCAGTGACAGTCATTTGGCCTTGTTTCAATTCTAGAAACTCTTTCTAATCGAGAAATCTTTGACTTATGTACTTTTTCTGAAACTCAGTCTGAAAGAATTCCCAAGTAACCCATTCTCTAGGAACCACTGAT
mk658_A01	A01	82347289	A01	49.546	CAAAAAAAAAGACAGAATATTGTGCCCTTACTTTAAGCATTTACGAAGGAATGTGGATTTAGAGATTACTAAGGGAATTAAAGGTTGATTTGAAGGGCCAAATAAAAACACATAGTGATAGTCAATCCGCCATAAGCATTAATAAAAATC	GATACACCACGACAAGACTAAGCTTGTAGAAATTTATAGGCATTTCATTTCAGAGAAGGTCGAAAATGGAATAGTCCAACTGAGCTATATCCCTACTCAACTACAACTTGCTAACATTCTCACCAAAGCTCTTCCAAGAATCAACTTCGA
mk659_A01	A01	82347456	A01	49.55	ACTAAGCTTGTAGAAATTTATAGGCATTTCATTTCAGAGAAGGTCGAAAATGGAATAGTCCAACTGAGCTATATCCCTACTCAACTACAACTTGCTAACATTCTCACCAAAGCTCTTCCAAGAATCAACTTCGATGAATTCAACTCCAAA	TGGGATTGTATAACATATACACCCTAGCTTGAGGGGGAGTGTAGAAAGGAGCCAAATTAGTTTGTATTTATTAGGAATTTAATGATAGGTTGTAATCTGGTAGATTAGGATTTATTATTTAGTTTTCTAAGAAATATAAGATCAGTCGTT
mk694_A01	A01	83374896	A01	50.143	ACTATTAAAAATGGGCTGTTACAAGCGTACTACACTTAACATCTCATTACTTTCTATATCCTTTTTTTTTAAAATTTCACCTTATTATCAGACCTGGTATCTTCTTTCATACTTACTGGTCTTATCATTTTCTTTGGGCGAGGTAGACTA	GCCCAATACTAACTTAGAATTCGTCCAGATTTTCCTTACTTCTATGCACTCTCTATACTTGTCCGTTGTAATTATACGGGGTTTACCCAAAGGCGTTCTCTTCAGATGGTCATCACGAGAGTCATTCTTCAGATTACGCTATAAGGGCGT
mk692_A01	A01	83374816	A01	50.143	TTAACCCTATAGACATTAAATAAATATTAAAATATTCATTCCCTTGTTAGAATTGTGGTCCTGAAACAACTATTTCTAACACTATTAAAAATGGGCTGTTACAAGCGTACTACACTTAACATCTCATTACTTTCTATATCCTTTTTTTTT	AAATTTCACCTTATTATCAGACCTGGTATCTTCTTTCATACTTACTGGTCTTATCATTTTCTTTGGGCGAGGTAGACTAAGCCCAATACTAACTTAGAATTCGTCCAGATTTTCCTTACTTCTATGCACTCTCTATACTTGTCCGTTGTA
mk693_A01	A01	83374842	A01	50.143	TTAAAATATTCATTCCCTTGTTAGAATTGTGGTCCTGAAACAACTATTTCTAACACTATTAAAAATGGGCTGTTACAAGCGTACTACACTTAACATCTCATTACTTTCTATATCCTTTTTTTTTAAAATTTCACCTTATTATCAGACCTG	TATCTTCTTTCATACTTACTGGTCTTATCATTTTCTTTGGGCGAGGTAGACTAAGCCCAATACTAACTTAGAATTCGTCCAGATTTTCCTTACTTCTATGCACTCTCTATACTTGTCCGTTGTAATTATACGGGGTTTACCCAAAGGCGT
mk652_A01	A01	81995099	A01	50.785	CAGCGCTACCCCTCGAAGGCACTCTAGTTGGTCCCCAACATTCCTTTCGTGTTATGGATTCCTTTGGTAAATTGAACTCTCTTTTCCTTCCCAAAAATGCAATGCTCACATAACTTTAGTTTGCTAATGCCTTGTCCAGTAATAAGTCCT	TTTTGCTTAATCCTACCATGTCGTTCTCACTCATATGCCCTAGACACATATTCCAAGGTCTAGTAACATCATCATCTGACAAGGAAAAGGAAGTGACAACTACATCACTAGTAATAGTTGAACCTTGCAAAACATATAACTTGACAGTCT
mk553_A01	A01	77899482	A01	51.256	TATTGGGGTATGGCACACGAGGTTTGTACTTTTTACTTACCGGTGTTTCTTCACTGTGGTCTACCTCACCTTTGCTTTTACTTACCACGATTCTTTGCCTTGGTTCTGGTTTAGGTTCCACTAACCTTTCCTTGTCTTGGATGGTAATTG	GTTGAATTGTTCCCTTGGGTTAGATTCAGTGTTACTCGGCAGGCTACCTTGTGGTCATTCAGATATTAATTTGGCGAGCTTTCCTATCTGAGTTTCGAGCACTTGGATCAACGCTTGTTGATTCCTAAGTGCTGTCTCGGTATTCTAAAA
mk648_A01	A01	81655882	A01	51.494	AAGAATTAGAGATGGTTGACATAGTATTTGTGTTCAATAGTTAATGACATAAATTGTTTAGTGAGTAATGTAACCTTTTGAAGACTGCAAGAGTTTAAAATATTTAATGTTACAAAGAGATCTAAATTTGAAATAGTAAAGATGGCTTGA	CTGTTGAAAGATTGTGAGTCAGTGATTGATTATCACTCTAGGCAAATGATTATAGTCTCTGATGTTCTGAGCCAGAAATCTTTCTGTGTTTTATGACCGATAAAGATGCGATTGATCTTATCAGATGATGAGTAGTTACTGGCTGAGCTA
mk1793	scaffold152_A01	80371	A01	51.523	ATTCACTATTTTAGGGTTTACATACATCCTACAACTGTTAACGCATCAACAGAAACACTTACCGAGCGTCTTTACTGAATTGGGCCCGTTGGCCCATTAACCCATTTTTGGCCCATTAAGCCCAAATATACCGAAGTGCACGAAATTGCG	ACTCTGCAATCATACTGCTTTAGATTACCAAAACTAACAAACAACCATCTCACGAGCGCTCGCACGCTCGCAAGTTCACAAAATGCCAGCTTTCCGGCATTTCGACTTTTCAGCTTTTGCCGATCTAGTCTATGAGTGGGTGTCGTTTAC
mk1796	scaffold152_A01	80534	A01	51.658	TACTGCTTTAGATTACCAAAACTAACAAACAACCATCTCACGAGCGCTCGCACGCTCGCAAGTTCACAAAATGCCAGCTTTCCGGCATTTCGACTTTTCAGCTTTTGCCGATCTAGTCTATGAGTGGGTGTCGTTTACACACCTGATTGC	ACGAAACGCTGACGAGTTCCACACACGAACTTCCTAAAATCAATTACTAATACGTTAACTATGAATCCATAGCAACTTATCTGCAAAACTCCTTACTAAAAATCGACCATTAACACTTTAGGCACTAGTGTTCTTACCTTTGCCGAAATA
mk1794	scaffold152_A01	80444	A01	51.722	ACTGAATTGGGCCCGTTGGCCCATTAACCCATTTTTGGCCCATTAAGCCCAAATATACCGAAGTGCACGAAATTGCGTACTCTGCAATCATACTGCTTTAGATTACCAAAACTAACAAACAACCATCTCACGAGCGCTCGCACGCTCGCA	GTTCACAAAATGCCAGCTTTCCGGCATTTCGACTTTTCAGCTTTTGCCGATCTAGTCTATGAGTGGGTGTCGTTTACACACCTGATTGCGACGAAACGCTGACGAGTTCCACACACGAACTTCCTAAAATCAATTACTAATACGTTAACT
mk1795	scaffold152_A01	80529	A01	51.796	AATCATACTGCTTTAGATTACCAAAACTAACAAACAACCATCTCACGAGCGCTCGCACGCTCGCAAGTTCACAAAATGCCAGCTTTCCGGCATTTCGACTTTTCAGCTTTTGCCGATCTAGTCTATGAGTGGGTGTCGTTTACACACCTG	TTGCGACGAAACGCTGACGAGTTCCACACACGAACTTCCTAAAATCAATTACTAATACGTTAACTATGAATCCATAGCAACTTATCTGCAAAACTCCTTACTAAAAATCGACCATTAACACTTTAGGCACTAGTGTTCTTACCTTTGCCG
mk653_A01	A01	82172059	A01	52.66	AGGTGCATTAGTAAGTTCAAAAGGCATAACCAAAAACTCATAGTGTTCGTATCTCATTCGAAAAGCAGTCTTTGGCACATCGGAGTCTTTAACTCGCAATTGATAGTAACCTGATATCAAATCTATCTTCGAAAACACTGTAACCCTTTT	AGTTGATCAAACAAATCATCAATCTGCGGCAACGAGTATTTATTATTTATAGTCACCTTATTGAATTGTCTATAATCAATGCACATTCTTATAGTTTCGTCTTTCTTTTTCACAAACAACATTGGTGAACCCCAAAGTGAGAAACTCGGT
mk654_A01	A01	82172149	A01	52.66	AACTCGCAATTGATAGTAACCTGATATCAAATCTATCTTCGAAAACACTGTAACCCTTTTCAGTTGATCAAACAAATCATCAATCTGCGGCAACGAGTATTTATTATTTATAGTCACCTTATTGAATTGTCTATAATCAATGCACATTCT	ATAGTTTCGTCTTTCTTTTTCACAAACAACATTGGTGAACCCCAAAGTGAGAAACTCGGTCGCACGAAACCTCTATCTGTCAACTCTTGCAACTGAGCTTTCAATTCTTTTAATTCAGTAGGTGTCATTCTGTACGGAGCTATGGATATC
mk7727	scaffold160_A01	22659	A01	53.121	GTAGTAAAACATAACTTTTTCCCTTTATGCGATTTAGTCCTTTTTCGTAATTAAGCTCACAAACGTTAAAATTAATTCACCAAATTTTTCATGCATCTATATAATCATGCTATAACACATAAAATAATATTAAAAATAATTTCTCCAGCC	CGAAATAGTGGTTCCGAAACTACTGTTCCGACTAGGCCCAAAATCGGGCTATTACATTTCCATTTCCTTTTTTGTATTCTTTTTTGTTCCTTTGTTATTTTTGGTTCATTCCTCAAATTTTGGTTCTTTTGATTTCTTGTTTCTTCCGTT
mk645_A01	A01	81476356	A01	53.353	TCATTAGTGTCACTGCATGAATTAATTCCAGATTGCGTCCAGAATTTTCGCCGCACCTGATAGCTGCCCGGATAAGAACTAAAAATGTGTGTCCTGTCCAGTCTGGCATAACCAACTTGTACGTATAAGGATAGAATAATTCTAAAGAAA	GACACTTATACTGATGGAGGAGAACATAAAAGGTTGACGTGAGAAGAAAAATAAAGGGGGGAGAGCTTTTTCTTGACAATTATCTTCTTCATCCTACCTTGAAGCTTGTGGCTATGGTAGTTTAAGCCTCTCACGGGTGAGCCAATGTGA
mk699_A01	A01	83499386	A01	53.699	TCCTAAGGGAATCCTTTAAGATGTGTTAGTGAGTGTTAGGTGATTCATTTTTCCCGTGGATCTAGAAATTTCTATACTCTTATGGAGACCTTTCTTAGCCACATCTAAGGCCACCATAGATGTAGGACAGGGTGAATTGACAATGAACAT	GAAGGAGAAACCAAATTTTTCAAATGTGTCGAGCCCAAGTGTAGGTGTTAGCAACCACATACTCATTTAGGCATACATCACCTTACACATATATACATTTTAAGATAATTTGCATTCAACCACATATCATCTAATCACATAATCATATTT
mk698_A01	A01	83499357	A01	53.699	TTGCAATTAACCGACCGATCTTTAGTACATCCTAAGGGAATCCTTTAAGATGTGTTAGTGAGTGTTAGGTGATTCATTTTTCCCGTGGATCTAGAAATTTCTATACTCTTATGGAGACCTTTCTTAGCCACATCTAAGGCCACCATAGAT	TAGGACAGGGTGAATTGACAATGAACATTGAAGGAGAAACCAAATTTTTCAAATGTGTCGAGCCCAAGTGTAGGTGTTAGCAACCACATACTCATTTAGGCATACATCACCTTACACATATATACATTTTAAGATAATTTGCATTCAACC
mk579_A01	A01	78512738	A01	53.907	TGAATTTGTGAAGATACAGCTGAAAAACTCGGTTCATTAAGTCCATAAATGCTGCAAGGGCATTAGTTAATCCAAAAGGCATTACTAAAAACTTGTAATGTCCATAACGGGTTTTGAATGATGTTTTTGGCATGTCAACATCTTTAACTC	CAACTGATAATAGCCAGATAGGAGGTCTATCTTCGAGAACACTGTAGCTCCTTTCAACTGATAGAATAAATCATTTATACGAGGAAATGAATATTTATTATTTATAGTGACTTTATTCAATTATCGATAATCGATACACAACCTCATCAA
mk7728	scaffold160_A01	53695	A01	54.119	TAAATAGTTTGTTTTGAGATCATTTTGGGGTTAGACAATTTAGACAAAAACACTTTTTACCCTTATATGGATGTTTATAACATTGTGAGTTTAATTCAACTCTCTTTATTCTTTTAAGACCCAGCTTGACTTATCTAGCCTAGCTAGTGG	GTCACCCTGTTTCTTTTGAACTTATCACTCCTAAACCAAGTGTGGCATTCACCTTCATACCTTTGGTTCCTATCTCCTTATAGATATTGGGTCAAGGTTCTATCATTTGCCATCTCAAGTGTTTTTATAAGTCTTGGGTCAATACTGTAT
mk7729	scaffold160_A01	53756	A01	54.136	CTTATATGGATGTTTATAACATTGTGAGTTTAATTCAACTCTCTTTATTCTTTTAAGACCCAGCTTGACTTATCTAGCCTAGCTAGTGGTGTCACCCTGTTTCTTTTGAACTTATCACTCCTAAACCAAGTGTGGCATTCACCTTCATAC	TTTGGTTCCTATCTCCTTATAGATATTGGGTCAAGGTTCTATCATTTGCCATCTCAAGTGTTTTTATAAGTCTTGGGTCAATACTGTATATAGTATTGGTTCATTCTTCAACCTTGAGCTTTTCTATTCCATCCACACTCCTCGACTTAA
mk7730	scaffold160_A01	53782	A01	54.136	AGTTTAATTCAACTCTCTTTATTCTTTTAAGACCCAGCTTGACTTATCTAGCCTAGCTAGTGGTGTCACCCTGTTTCTTTTGAACTTATCACTCCTAAACCAAGTGTGGCATTCACCTTCATACCTTTGGTTCCTATCTCCTTATAGATA	TGGGTCAAGGTTCTATCATTTGCCATCTCAAGTGTTTTTATAAGTCTTGGGTCAATACTGTATATAGTATTGGTTCATTCTTCAACCTTGAGCTTTTCTATTCCATCCACACTCCTCGACTTAAATATAACTTTATTTCTTGTTAGCCGA
mk528_A01	A01	77139632	A01	54.711	TAATCAACTCGTAATCCTTTAACAGCTCTAACCACTGGCGTTGCCGCAAATTCAACTCCTTTTGAGTCATCAATTACTTTAAGCTCTTATTGTCAGTGAATACCCAACATTTCTCGCCATACAGATGGTGTCTCCAAATTTTTTACGCGA	TACGATGGCAGCCAACTCTAAATCTTTCGTTGGGTAATTTTTCTAATGTGGCTTCAGTTGCCTTGAAGCGTAAGCTATGACCTTACCTTTTTGCATAAGCACACACACCAAACCATTCAAGGATGCATCACTATATACCACAAACTCCTT
mk510_A01	A01	75856087	A01	54.973	GATTATAGCCGTTTAAAGGCTAATGTGGGGCATTCGAGTAGAGATCGTGCTAGATTGTATTCGAGCTTTAGAGCTCTAGCCACTTCTGTTGCAAGTGTTGGAAATGTCCAATCCGATAGATCCGAGTGTAAACACTGTGGTAAAAGACAT	CCGATAATTGTAGATTGTATGATCGGGCTTGTTTCAAATGTGAATCTTTAGATCATTTTATTCGTGACTATCCCGAGTCTATTGAACAAGAGACATCACAAAATCTGAGACCGAATAGCACTTTAACTTGAGGTAGACCACCCAGAAATG
mk511_A01	A01	76026140	A01	55.23	TGTACCAATCCTTACCATTTTATATATATACATAATGCCGTTGCATCTTCAGTGTCTCGCACACTATGCACCATACTCGATACCTCGCACACTAAGTGTTATTATGGATGTTTCGTACACTAAGTGTCATCCTCGATACTTTTCACACTA	GTGCCATTTATATATATAGCCAAAGCTATCTCAAATTGCACACTAAGTGCCACTTTTAGCCGAAGCTATTTCGAACCGCACATTAAATGCCATTTTAGCCGATAAGTCATTAATCATAACAACAATCACGTATAGAAAATTTATACAATA
mk610_A01	A01	79466790	A01	55.909	ATCGAAAATGCCTAACCCAAAACCCCTTGGTTGAATTTGCACCCTCACACACACCCATTCGGCTACAGAGTTGGGTTCGGTTTCTTCGACTTTAGAAGCAAGAAAAAAGATGTTCAACAGAACAAAAGGAAAAAAGGCTACCAATGTTCG	CTAAAGAGAATTCGGCAGGCTTGACTCAAAGACGAAAAGAGAAGAAATTGAGAAGAGGTAAGAGTCACAATTAATTCGGCACAAAAGTGTAACACCAAAAAACCAAAAGTTGCAAAGAAGGATTCGGCACTTACTCCTAAACATCAATTA
mk564_A01	A01	78292553	A01	56.214	AAGTAGAAGGGTCATTGATATAGGAGATTAACCTAAAATATATAACATCTCTAAGATATCATCCTTGAAAATTAAATTAACTGACAGATGAGCTAAGAACCCATCAATAAGCAAAGTGAATGACTACCAGTTCAATCCTTAACAAGTGCA	CTCATCCTTCAAATATAATACTTGTTGTTTCATTTGATTGTCTTGGCTAAGAACCAAAATTTGCAATCTGTCTTTTCTTTTTCTTTTGAGCCTATGCATACTTCACCTTATATAAAGCTCTTCTTGTGTCAATTGGTGCTGACTGAATGC
mk515_A01	A01	76308185	A01	56.618	CATTTTGAGGGCTCGTGAGCACGCGAACGCTCATAGGTTAGTTGGATTCGCTAAGTTTGATGATCGGGATCGTTGGAATAGGTACGGGCACGATTTTGTGCACGATGGTGAGATGGGCCTAAGGGGTTGAAATCGGGCCCAATGGGCTTT	GGGCCCATTTGGGGTAAATTTTGATAGAAAATGGAACTTGGATATACTGCTTGTTAAACGAGTGGATCTGATGTAAAATTTGGATTGTGAGGGCTTAAAGGGCTAGATCGGCAATCGTAGGGCCCATTAGGGGTTCTGGGCCGAAAAAGC
mk578_A01	A01	78461095	A01	56.826	TCAGTGTTACGCAGAATAATCTCCAAGAGCTTAAGGAGATTTGGGATCAATGGGGCAACGAGACTAAACAGTTATTTTACGGTAATTATGGAGACTTACCTTACTTGCTCGATGTTCAAATAGATGAGCACTTGTTCCGAGCCCTCGCTC	GTTTTGGAATCCAGCGTACAGTTGCTTTACTTTTGGGGAGGTAGATTTTGTGCCTACCGTTGAGGAGTACACTGCCCTGTTACGTTGTCCCAGGTTCCAGGAAGATAGAATCTATTCTAGAGCTGTTAATGTCCCTACCTTTTGGAAGAA
mk577_A01	A01	78461033	A01	56.826	GTTAGAAAAGGGAGATAGTATAGCTGCGGGATATGTGTCGGAGCTGTCAGGATATACTCACATCAGTGTTACGCAGAATAATCTCCAAGAGCTTAAGGAGATTTGGGATCAATGGGGCAACGAGACTAAACAGTTATTTTACGGTAATTA	GGAGACTTACCTTACTTGCTCGATGTTCAAATAGATGAGCACTTGTTCCGAGCCCTCGCTCAGTTTTGGAATCCAGCGTACAGTTGCTTTACTTTTGGGGAGGTAGATTTTGTGCCTACCGTTGAGGAGTACACTGCCCTGTTACGTTGT
mk576_A01	A01	78460987	A01	57.184	GAGTGGAGGGCAATGCCAACGTCCATAGATGGTTTGAGCAAACTCAGTTAGAAAAGGGAGATAGTATAGCTGCGGGATATGTGTCGGAGCTGTCAGGATATACTCACATCAGTGTTACGCAGAATAATCTCCAAGAGCTTAAGGAGATTT	GGATCAATGGGGCAACGAGACTAAACAGTTATTTTACGGTAATTATGGAGACTTACCTTACTTGCTCGATGTTCAAATAGATGAGCACTTGTTCCGAGCCCTCGCTCAGTTTTGGAATCCAGCGTACAGTTGCTTTACTTTTGGGGAGGT
mk13120	scaffold168_A01	56788	A01	57.645	AGATGTGTTCTCAGAAGAATTACCCGGATTACCTCCTAAAAGAGAGATAGAGTTTGGTATTGAATTGGTGCCAGGAACAGCTCCCATTTCTATTGCTCTGTACAGGATGGTGCCAACCGAGCTGAAAGAGTTAAAAGCACAATTACAAAA	CTAACGAATAAAGGTTTTGCAAGGCCAAGCTTTTCACCTTGGGGTGCTCCCGTATTGTTTGTAAAGAAGAAAGATGGTTCATTGAGGCTATGTATAGATTATTGGTAGTTGAACAAGGTAACTATCAAGAATAAGTATCCTTTGCCAAGG
mk597_A01	A01	78869572	A01	57.69	ACTACTAGCCCCACTTCTAGGGTTCTTATGTGGTCTGCCCCTTGAAGGAGCGTTACCTGATCTCACGCTTTGATCCTTATCTTTCTCGACCATATCAGGACAGCTATGAATAAAATGGTCCAATGACCCACATTTAAACCTTTTAGTACC	CGGCACTCACCGAAATGACGTCTACCACACTGTGAACATTCTGGTCTATTAGGGCGAGCACTACCAACACTTGCGATAGATGTTGTTTGGGCTTTTGTCACCGCATACTGCTTATTCTTGCTCTTGCTCGAGAATCCCATTGACGCATTT
mk573_A01	A01	78435278	A01	57.818	GGGAGAGTTTAGATAGTTCGACTATGGTTAAACTTAATCACTTTAATATTAAAATAATATTATTTTGGGAATAATTAATCTAAAATCAAATTCTCTGGTAGAGTCCCAAAAGGACTGTAATTCTTCCACTGCTCACCATCGAAGACCCAC	GCTACCGACCATTTGCTGGCCGCTGGAATATTGCATTGCAGCCATCGACACCCAAAGCTAGTTTCGTTTCTGATGGTTCTGTCTGGGCCAATGACGACTCGATCGATCCAATTTGTAATAGCCCGATTTAGAACCTATTCAGAACGGTAG
mk697_A01	A01	83498608	A01	57.927	TAGTAGTGATCATCCATTGGTGATTAGGGTGAGCAAAGTATAGGAAGATTTGTATGTAGTGACCAAGTTTTGTAGTTGTTATAAAAAAAATTTAGCCTCTAGCATACCTAGTAATACCGAACCTAATCCGAAAAGGAAGGAAAGGAGAAC	CCAAGACTATTACCCTTAAATTGTGAGTTATGGTTAAGGAACCTATCCAACCAAATTGTAGAGAGAAAAAAGTGCGTGTGAAGGACAAGAGCACCCGCACTTCGGAGATGGGGTGCTAGATAAGGAGAAACCAGAGATTGAACCCACAGA
mk696_A01	A01	83498586	A01	57.933	GCCAACAGAGAAAACCTGCCTATAGTAGTGATCATCCATTGGTGATTAGGGTGAGCAAAGTATAGGAAGATTTGTATGTAGTGACCAAGTTTTGTAGTTGTTATAAAAAAAATTTAGCCTCTAGCATACCTAGTAATACCGAACCTAATC	GAAAAGGAAGGAAAGGAGAACACCAAGACTATTACCCTTAAATTGTGAGTTATGGTTAAGGAACCTATCCAACCAAATTGTAGAGAGAAAAAAGTGCGTGTGAAGGACAAGAGCACCCGCACTTCGGAGATGGGGTGCTAGATAAGGAGA
mk5783	scaffold157_A01	785	A01	57.983	CGTATCTTTCATACGTGCTTGATAATAAAGAGCCAGAAAAGAAACTTGAATCGGTACCGGTGGTTTGTGAATATCCGGATGTTTTTCCCGAAGAATTACCGGGTTTACCACCTGTTCGGGAGGTAGAGTTTGGTATTGAGCTTGTACCTG	GACTACCCCGATTTCGATAGCTCCGTATCGTATGGCACCAACCGAGTTAAAAGGTTGAAAGCTCAGTTGCAAGAGTTGACGGATAGAGGTTTCGCTCGACCAAGTTTCTCCATTGGGGTGCACCAGTATTGTTTGTGAAAAAGAAGGACG
mk704_A01	A01	83502675	A01	58.281	ATAGATAAGGAACCAAAATCTTGTACGTTGAGTATACGACTTTAGTAGTATGTAGCATCATTCACAATAATGAAATTCATAGCCCTAAAGATGAGTGAATGATATACTCTTATTGGCATTACAGGATAGATGAAAAGTAGACGTGGTCAC	GGTCATTTGTCTTTGTGATGAATGACTTAATTACTATACGATAGTAATTGACTTTTCATGAAGGAAGATGTAATGGTTATCATGAGATAAAATATGATCATACTGGGAGAACAAATTTATCCCGAAAAGATTAAGAATATCCTATGAGGG
mk701_A01	A01	83502549	A01	58.281	CTTGAATCCGTTTATGGATTTATTCACTAGTGACATTAATAGCGTGGCATGCTTTAATCCTGAGTGGATGATTGACTATGTATGGGTGACTCGTATACTTTGATGTAAGTAAAAGTTTGAGTTCGAATAGATAAGGAACCAAAATCTTGT	CGTTGAGTATACGACTTTAGTAGTATGTAGCATCATTCACAATAATGAAATTCATAGCCCTAAAGATGAGTGAATGATATACTCTTATTGGCATTACAGGATAGATGAAAAGTAGACGTGGTCACAGGTCATTTGTCTTTGTGATGAATG
mk703_A01	A01	83502579	A01	58.281	TGACATTAATAGCGTGGCATGCTTTAATCCTGAGTGGATGATTGACTATGTATGGGTGACTCGTATACTTTGATGTAAGTAAAAGTTTGAGTTCGAATAGATAAGGAACCAAAATCTTGTACGTTGAGTATACGACTTTAGTAGTATGTA	CATCATTCACAATAATGAAATTCATAGCCCTAAAGATGAGTGAATGATATACTCTTATTGGCATTACAGGATAGATGAAAAGTAGACGTGGTCACAGGTCATTTGTCTTTGTGATGAATGACTTAATTACTATACGATAGTAATTGACTT
mk702_A01	A01	83502575	A01	58.281	CTAGTGACATTAATAGCGTGGCATGCTTTAATCCTGAGTGGATGATTGACTATGTATGGGTGACTCGTATACTTTGATGTAAGTAAAAGTTTGAGTTCGAATAGATAAGGAACCAAAATCTTGTACGTTGAGTATACGACTTTAGTAGTA	GTAGCATCATTCACAATAATGAAATTCATAGCCCTAAAGATGAGTGAATGATATACTCTTATTGGCATTACAGGATAGATGAAAAGTAGACGTGGTCACAGGTCATTTGTCTTTGTGATGAATGACTTAATTACTATACGATAGTAATTG
mk700_A01	A01	83502458	A01	58.282	GGCATCAAAAAGGATGACTCCTAGAAGATAGAGACATATATGTTACTAACTAGACTGATAATACATCGAATAGGACCAAAATAGAATAGACCTTGAATCCGTTTATGGATTTATTCACTAGTGACATTAATAGCGTGGCATGCTTTAATC	TGAGTGGATGATTGACTATGTATGGGTGACTCGTATACTTTGATGTAAGTAAAAGTTTGAGTTCGAATAGATAAGGAACCAAAATCTTGTACGTTGAGTATACGACTTTAGTAGTATGTAGCATCATTCACAATAATGAAATTCATAGCC
mk669_A01	A01	82585157	A01	58.647	GTAATATCGTCTTTGACCGCTAAAAAATATTTGAGAAAAGGTTATGAAGCTTATTTAGCTTTTGTGATGAATGCCCAAGTATCCGAGTCGAAGATTGAGTCAGTACCGGTGGTTTGTGAGTTTATAGATGTCTTTCCAGAGGAGTTACCA	GGTTACCCCAGAAAGAGAGGTTAAGTTCGGTATCGAGTTGGCTCCTAGTACGACGCCAATCTCGATTACACCTTATAGGATGGCCCCTACTGAGTTAAAGGAATTGAAGGTACAGTTGCAAGAATTAACGGACAAGGGTTTTGCTAGACC
mk674_A01	A01	82894297	A01	59	AAAATCCCGAACAAAAAAGGAGCATATAGGAGTTTTGAGGAAATTGTACTTAAGGTTAAAAAAATTCCAGCTAAAGCTCAATCCAGCAAAATGTACCTTCAGGGCTAGGTTGGGAAAATTGCTAGGCTTTGTAGTCAGCGAAAAAGGGAT	GAAATTGACTCGGATAAAGTCAAAGTTATACAGGTGTTGTCTCTGCGTCGCACAAAAAAAGAAGTCCGAGGTTTCCTAGGAAAACTAAATTATATTGCCTAATTCATTTCACAACTAACCAAGAAATGCAACCCCATATTTCGTCTTCTT
mk676_A01	A01	82894418	A01	59.006	CTAGGCTTTGTAGTCAGCGAAAAAGGGATCGAAATTGACTCGGATAAAGTCAAAGTTATACAGGTGTTGTCTCTGCGTCGCACAAAAAAAGAAGTCCGAGGTTTCCTAGGAAAACTAAATTATATTGCCTAATTCATTTCACAACTAACC	AGAAATGCAACCCCATATTTCGTCTTCTTAAGAAACACAATCCAGTGTATGGAATGACGAATGCCAAAAAACTTTTGACAAGGTTAAACGATACCTATCCAGTGCCCCAGTGCTGACGTCACCTAGTCTAGATAAGCCATTGATACTGTA
mk673_A01	A01	82894223	A01	59.009	CAAAAAGCCATGGTAACTTTGTTTCATTATATGATGCACAAAGAAATTGAGGTTTATGTCGACGATATGATTGCAAAATCCCGAACAAAAAAGGAGCATATAGGAGTTTTGAGGAAATTGTACTTAAGGTTAAAAAAATTCCAGCTAAAG	TCAATCCAGCAAAATGTACCTTCAGGGCTAGGTTGGGAAAATTGCTAGGCTTTGTAGTCAGCGAAAAAGGGATCGAAATTGACTCGGATAAAGTCAAAGTTATACAGGTGTTGTCTCTGCGTCGCACAAAAAAAGAAGTCCGAGGTTTCC
mk675_A01	A01	82894376	A01	59.01	AATCCAGCAAAATGTACCTTCAGGGCTAGGTTGGGAAAATTGCTAGGCTTTGTAGTCAGCGAAAAAGGGATCGAAATTGACTCGGATAAAGTCAAAGTTATACAGGTGTTGTCTCTGCGTCGCACAAAAAAAGAAGTCCGAGGTTTCCTA	GAAAACTAAATTATATTGCCTAATTCATTTCACAACTAACCAAGAAATGCAACCCCATATTTCGTCTTCTTAAGAAACACAATCCAGTGTATGGAATGACGAATGCCAAAAAACTTTTGACAAGGTTAAACGATACCTATCCAGTGCCCC
mk641_A01	A01	81281710	A01	60.091	TTGGTTAAGCTTAACAAAAGTTAGTTTTAAAGCGCTAAAACGAAATGTGGATTTTTAACTTTAATGTGGTACGTCAGATTCGGCCGTAGCGTCTTGGCCGGGTTTGGGGTGTTACATTTAGTGGTATCAGAGCCTAGGTTGCAACAACTC	ACTGTGGATCGGGTCCGAAAAACCTTTTCAAAAAAAAATTTAGACCAAAAAGGGTATTTTTGGAAATGGTTCTGAAAAGTTCTTTTCAAAGATATTTTACAAGGTATATATGATAAAATGGTTTAGGTTTTTTCTGTTTTTACGGGTCTA
mk642_A01	A01	81281846	A01	60.331	GGTTGCAACAACTCGACTGTGGATCGGGTCCGAAAAACCTTTTCAAAAAAAAATTTAGACCAAAAAGGGTATTTTTGGAAATGGTTCTGAAAAGTTCTTTTCAAAGATATTTTACAAGGTATATATGATAAAATGGTTTAGGTTTTTTCT	TTTTTACGGGTCTAAATTCGAGAATTTTAAAACAAAGTTTTTTTTTCAAATTTTAAGAAATTCTATTTTTCCATGGCTAAATACATGGTATGTGGTTTTAACTGGTTTGGAGAAAGAAGTGGCGCACTGAATTCCCAGCACCAAGTCTGT
mk12611	scaffold167_A01	20303	A01	60.692	TTAACTTGTAATTCACTAACACACTTCTTAGCCTCACAAATTCGCTGATTAAACATCAATTTAGTTTCTAGCTCAGCCAATAACTACTCATCATCTGATAAGATCAATCGCATCTTTATCGGTTGTAAAAAAAAAGAAAGATTTCTGGCT	AGAACATCCGAGACTATAATCATTTGAAGATTTCTGGCTTAGAACATCCGAGACTATTATCATTTGCCTAGAGTGATAATCAGTCATTGACTCACAATCTTTCAACAGTTCAAGCCATCTTTACTATTTCAAATTTAGATCTCTCTGTAA
mk584_A01	A01	78528780	A01	61.06	TGAATCTTCTACTTCTACTTTTGAAGTCTTTGAGGGTAGGGTGGTGGTGGTTTCTTTACTGGAACTGGTTGATTCATCTTTCGTGGCAATTCTGCATCTGAAGAGGTTGTTAGTTGATCAGAATTAGCTGGTTCTGAAATTACCTTATCG	GTTTTGTAGATTTTGGTTCTTGTGAAATTGGAATTTCAACGCTCGGTTGAACTTCCTCTGATTCTTGAGCATTAACTTGTTCCTTTTCAGCTTCAATGGTATTGGGCTCTACTGTCTTTCCACCCCTCAATGCTCACGCTTTGCAATGCT
mk513_A01	A01	76182613	A01	61.397	GTGACGGGATCAGAGTTTTCCCGAGTAAGATCTCGGCTATCGTTGAGTGGAAACCGCTGAGTAATGTGACAGAGGTTCGAAGCTTTCTGGGCTTGGTTGGATACTACAGAAGATTTTTAAATGGGTTATCGATAATAGCTACTCCGATGA	AAGGTTGTTACAAAAGGATGTCAAGTTTGAATGGTTAGAGAGGTGCCAACAAAGTTTCGAGAAACTAAAGGCTTTATTGAATGGTTTAGGGTACGTGCTCATATAAAAAGGCAATGTGATAACTTATGCCTTGAGACAGCTAAAGCCACA
mk526_A01	A01	77009204	A01	61.524	TGTGTTTCTGTACAGTCTACTACCTACAGTAGTCTCAGTATTTCAATTTAAACAAACAGTAGTTTTAGAGAACTTACAGAATCGGCGCCAGAGACTCGGTGTACATCACATTCAGTATAACATTCCAAAACTACTTCAAACCATTTCAAA	AGTTCTTTTAGAAATTCCAAGTTTTTTTTAGAAACCCAAATACACAGCAGAGTTTTACAACCTGGCTCTGATACCACTAAATGTAACACCCCAAATGTAACATCCCGTACCCGAGACCGTTGCTGGAGTCGAACACGAGGTGTTAACGGA
mk527_A01	A01	77009307	A01	61.525	CATCACATTCAGTATAACATTCCAAAACTACTTCAAACCATTTCAAACAGTTCTTTTAGAAATTCCAAGTTTTTTTTAGAAACCCAAATACACAGCAGAGTTTTACAACCTGGCTCTGATACCACTAAATGTAACACCCCAAATGTAACA	CCCGTACCCGAGACCGTTGCTGGAGTCGAACACGAGGTGTTAACGGACTTAATTCATTACTTAAACAGCTCAAACAATTTATTTTTAAAATTTCTAGTCAAGCTAGCAATCTGCGTCACAGTCGCTAAAAATTCATATCTAGAGTTTCGA
mk531_A01	A01	77407729	A01	62.357	GTACCAACCAAAACCGCCTCCGCTTCAATAGTATCAACCCCTAAAGTCATTTCTTGAAACCATAGTAGAGAGGTTAGCTGTTAGCACTGAAAAGTTCCAACAAAAGGTTGAAGCACACTTTCAAGAATAGGTCAGCAAATAAGTAAGCTT	CGCTTACGGTTGGTTGTTTGGAGACCCAAGGGAAATTGCCATCTCAAACTAAACTGAACCCAGGACAAAATGTAAGTGTTATGACCTTAAAAAGTGAAACAGTTTTTGGAATCAGTACCTGGCATATGTCGTGATCACGACACCGAATGG
mk532_A01	A01	77407731	A01	62.364	ACCAACCAAAACCGCCTCCGCTTCAATAGTATCAACCCCTAAAGTCATTTCTTGAAACCATAGTAGAGAGGTTAGCTGTTAGCACTGAAAAGTTCCAACAAAAGGTTGAAGCACACTTTCAAGAATAGGTCAGCAAATAAGTAAGCTTGC	CTTACGGTTGGTTGTTTGGAGACCCAAGGGAAATTGCCATCTCAAACTAAACTGAACCCAGGACAAAATGTAAGTGTTATGACCTTAAAAAGTGAAACAGTTTTTGGAATCAGTACCTGGCATATGTCGTGATCACGACACCGAATGGGA
mk14258	scaffold169_A01	5743	A01	62.759	TAAGAATGATTTATACACTAAGTATGGTGATGGTTAATTGTAGGTTGGCGTGGGAGACTTTGCTAGTGAACGTCACAAAACAGGTGTGTAACGAACCCTCTTTCGTAGCTTAACTCGATATTTGCTGAAAAGCCAAAATGCCAAAATTCT	GCATTTCGAGGACTTGTGAGCAAGCGGATGCTCATTTGTTAGTTAGATTCGCTAAGTTGATGATCGGGGTCGTTGGAACAGGTAAGAGCACAATTTTTAGCATCACGGTAAGTTGGGCCTCGAGGGGCTGAAATCGGGCCCAATGGGCTT
mk622_A01	A01	79782182	A01	62.839	GGAGGGTTGGATAAAATTTTAATTTTTTTATAGTTTATATCTTTATAATTTGTAAAGTATTAAATCAAATTTTTATAATTTTAGGGGGTCCAAAGTGCAATTTTACCTTTACTAATTTAAAATTTTTAAAAAATTTTAAGGGCCAAAAGA	TAAATTTACATTTTAGGGGGCCGGGGCCTATACTAACCCCCTGACTTCACCCCTGGGTGTCGGTTCATAGGTTTTGAAAGTTCTAAGTCATTACAAATTTTTGCATATGTATTGGGATATAATGAATGGATGTGTATCACTTTCTACATA
mk16095	scaffold171_A01	6173	A01	63.177	CACAATCCCTACACTCGGTTACAACCCAGTAAGCCTACCACTACCCAGTATCCGTTACACCCAAGCCCAAATACACGAGCCAGACCCAAACTAGTGAGGCCCAATGCCTAAACTAAATCTGGGAACCCTAGGGTTTCCAGAAGCTTCGCG	CGCAACAGACACGCCTCTTCACCTCACCCCTTAACTCTGGCCCCGAGTCACGTCGTTTCATCTCGCGTCAATCCAGCTACACACCATCAGCGCCGTGACTCTAGCACCACATCGTGCCATAATCGGCGCATCCTCCATTGAGATTTCTTC
mk16094	scaffold171_A01	6171	A01	63.311	CCCACAATCCCTACACTCGGTTACAACCCAGTAAGCCTACCACTACCCAGTATCCGTTACACCCAAGCCCAAATACACGAGCCAGACCCAAACTAGTGAGGCCCAATGCCTAAACTAAATCTGGGAACCCTAGGGTTTCCAGAAGCTTCG	GCCGCAACAGACACGCCTCTTCACCTCACCCCTTAACTCTGGCCCCGAGTCACGTCGTTTCATCTCGCGTCAATCCAGCTACACACCATCAGCGCCGTGACTCTAGCACCACATCGTGCCATAATCGGCGCATCCTCCATTGAGATTTCT
mk582_A01	A01	78528638	A01	63.669	TATCGTCTCAAATTCTCTGAGTTTTTGTTTTTTGGACAGGATATCCTTCATGAATTTGACATAGTTCGGCATTTGCTCAAGTGCTTCAACCAACGGGATGTTGATATGAAGTTGCTTAAGTACGTCTAGGAACTTCTTGAATTGAATCTT	TACTTCTACTTTTGAAGTCTTTGAGGGTAGGGTGGTGGTGGTTTCTTTACTGGAACTGGTTGATTCATCTTTCGTGGCAATTCTGCATCTGAAGAGGTTGTTAGTTGATCAGAATTAGCTGGTTCTGAAATTACCTTATCGAGTTTTGTA
mk9217	scaffold162_A01	9334	A01	63.81	TTTCTTTTCAAATCTGCATATGATTTCTGACGATCAGAAGTTGCTTTGAAACTATCTCGGATCATTTTCACTTTCTGTTTAGTTTCTTTTATCAAATCAACCCCATAAATTTTATTTTCACTGAGCTTTGACCAATGTAAAGGCCTACGG	ATTTGTAACCATATAAAGCTTCGTATGGTGCCATTTTAATGCTCGACTGAAAACTATTATTATAAGCAAATTCAATCAAAGGTAAATATTGTTCCCACGTACCTTCAAACTCAAGAATGCAACATCTCAACATATCCTCGAGTATCTGAA
mk550_A01	A01	77844345	A01	64.028	AGCTGGCTCTCATGTACTTACTCTGATAAGTGGTCCTAAACAGATTCCAAGTCAATCGTTCGGGTTGAGTGCCCTCCTTAACGGTCAACTACCACTAATATGCCTTATCGCAAAGCAAAGACATAGCCCCCTTGAGCTTTTACTCATCAG	AAAGTCCAAATAATCTATTATGCACTCTGTGGCCTATATCCAGTACTCGGCCACACTTGGAGCAACTCTAGCGATACCCATAAATATCTCAGCCCCACTCGACCGGAGTCGTTCCGTGATTGACCCACGATCATAAGACTCAGCACCAGT
mk549_A01	A01	77844290	A01	64.028	ACTGAACGGTCATCCTGAGTGAGATTTAGAAACTCACGTCACCTAGTATCAGTGTAGCTGGCTCTCATGTACTTACTCTGATAAGTGGTCCTAAACAGATTCCAAGTCAATCGTTCGGGTTGAGTGCCCTCCTTAACGGTCAACTACCAC	AATATGCCTTATCGCAAAGCAAAGACATAGCCCCCTTGAGCTTTTACTCATCAGTAAAGTCCAAATAATCTATTATGCACTCTGTGGCCTATATCCAGTACTCGGCCACACTTGGAGCAACTCTAGCGATACCCATAAATATCTCAGCCC
mk519_A01	A01	76339780	A01	64.535	GCTTTGGTTTATGTGGCTAGGCACCGAGAAGATAAGGATGCGACCGGCATCATAACAGGTACCTTAACTATTTACTTGACACCTTATGTTGATTTGATTGATATAGGATCTACCCATTTGTATGTTGCTTGTAATGTGGCTATAAAATTG	AAATTAGGATAAAGGAAATCGAAAAAAATTGTAATTGTAGTTAGTCCTTTAGGATCCTCAACGCTTGTGAATAGAGTTTATAAAGGATAACCTTTAGAGGTTCAAAAAGAGGTGTTTCTTGCCTATTTGATAAAACTTCCTTTCAATGAA
mk518_A01	A01	76339748	A01	64.536	AAGGTACGAATTGAGTTGAGGCAAGACAACCTGCTTTGGTTTATGTGGCTAGGCACCGAGAAGATAAGGATGCGACCGGCATCATAACAGGTACCTTAACTATTTACTTGACACCTTATGTTGATTTGATTGATATAGGATCTACCCATT	GTATGTTGCTTGTAATGTGGCTATAAAATTGGAAATTAGGATAAAGGAAATCGAAAAAAATTGTAATTGTAGTTAGTCCTTTAGGATCCTCAACGCTTGTGAATAGAGTTTATAAAGGATAACCTTTAGAGGTTCAAAAAGAGGTGTTTC
mk562_A01	A01	78259191	A01	65.39	CACTTCACTTTTTTTTTTACACTAGTAAAGTAAAAATGTGGGATGTGACAACTCTACCCTTCTTAAAAACAATTTCGTCCACGAAATTTACCCGATGGGAAAGGTGAGGATATTGTTGCTGCATTAAATATTCTGGCTTCCCAGTGGCCT	ATTAGAACCGTGATTCCTCCTCAAAAATTTTATGACTTGAATTTGTTTCCTTTGTAAAAAGTTGACCTTGCGATCAAGAATCTTTACCAGTTTCTATCAACCGGACCGGAACTATATGAGAAGGGTCAGATCGGAATTGTCTCAATATGG
mk561_A01	A01	78259171	A01	65.39	GGAGCATTAAACCACTAGACCACTTCACTTTTTTTTTTACACTAGTAAAGTAAAAATGTGGGATGTGACAACTCTACCCTTCTTAAAAACAATTTCGTCCACGAAATTTACCCGATGGGAAAGGTGAGGATATTGTTGCTGCATTAAATA	TCTGGCTTCCCAGTGGCCTCATTAGAACCGTGATTCCTCCTCAAAAATTTTATGACTTGAATTTGTTTCCTTTGTAAAAAGTTGACCTTGCGATCAAGAATCTTTACCAGTTTCTATCAACCGGACCGGAACTATATGAGAAGGGTCAGA
mk563_A01	A01	78259294	A01	65.39	GTGAGGATATTGTTGCTGCATTAAATATTCTGGCTTCCCAGTGGCCTCATTAGAACCGTGATTCCTCCTCAAAAATTTTATGACTTGAATTTGTTTCCTTTGTAAAAAGTTGACCTTGCGATCAAGAATCTTTACCAGTTTCTATCAACC	GACCGGAACTATATGAGAAGGGTCAGATCGGAATTGTCTCAATATGGACATTTGAAAAACGTCGTGAATACGATCTAACTCTAGATGTAACTATAGCTGATATGCCATTGGTCCAAATCTCTTAACGATGCGTTAGGGTCCAAACCACAA
mk651_A01	A01	81830974	A01	66.374	AAGAGTGCCAGAAAATCATGTCTAACACAGCTGTACAATGTCAAAAGGACACAGTCTGTTTAAAGATTAGGAGTTATATGGCAAAGGCAAAGGCAAAGGCAAAGGCAAAAAAAAATACAAAAACACGAAAACACAAAAAAAACAAAAAAA	TCTAAAAAAAAAGAAGCGGAAAAAAAAGAGAAGCCAGGGCAAAACCCCGCAAATGGAGCCTTGAGACTAAAAGGGATTCGAGTTGAAAACCCGAAAAGGGCAGCTCAAATTTGGATCAAAGTGGGGCATACATTAGTCTTGCTATGCCTG
mk522_A01	A01	76490432	A01	66.855	GCTGAAATTTACGAAAATTTGGGGCATTACAACTCTACCCCCTAAAATAAAATTTCGACCTCGAAATTTTACCTGATCAGAAAAGGTGAGGATACTGCTGACGCATCAAATCCTCCGGCTCCTAAGTAGCCTCCTCAGTGCTATGATTGC	CCATAAAACCTTAACTAGTGGGACAGACTTCCTCCATAGAAACTTTACCTCGCGATCCAATATCTGCACTGGCTCCTTCTCGAAAGTCAAATCTAGCCTAACCTCGATCTCTTCAACTGGAACAACATGCGTGGGATCAGAACGGTAGCA
mk587_A01	A01	78627488	A01	67.495	CATAAACACAGCCAGTGCATTCGTCAACCCAAACGGCATGACAAGAAATTCATAATGGCCATACCTCATTCTGAAAGCTGTCTTGGGTACATCCGAGTCTTTAACTCGTAGCTGATAATAGCCAGACCTCAAGTCTATCTTGGAGAATAC	GTGGCTCCTCTCAACTGGTCAAACAAATCATCGATCCTTGGCAAAGGATACTTATTCTTGATAGTCACCTTGTTCAGTTGTCGATAATCGATACATAACCTCATCGAACTATCTTTCTTCTTTACGAACAACACAGGGGCACCCCAAGGT
mk614_A01	A01	79652448	A01	67.495	CAAAACTCAACTCTCTCGGGGTCATCGTCAACATTGGCCCTAAATTATTTAGCCCTTTGTTTTCCAATCTTATCAACTGAAGGTTTGTTCAATCTTAACAATTCCACACCTTGGGGAGCTGTGGGAACCAGTTGGAGGTTACGTGGGGGT	GAGGATGTTGGGCAGTCAGATTTGTTCAAACAAACTCAGCAAACCACTCATTCATCCTTTTGAAGAAGCCTTCTCTAGCCTCTCATTCCTAACAAACCATTACTGATCTACCTTCAGACGGCGCTGTCCCTTGGACGAGAGTTGGCACAT
mk739_A01	A01	84264091	A01	67.652	GAAGAGTTAGTTGAACCTGAACCAGAATCGAGACAAAAAATTATGGTAAGTAAAGGTAAGGATGAGGTGGACCACAGTGAGCAGAAACCAGTAAGTAAAGAGTACAAACCTCGTGTGCCATACCCCAATACGACAAGGAAAGACCATATG	ACGAACAATTTTTTAAATTCCTTAAACTATTAATGAAATTACACATTAACTTATCGTTTATTGAAGCTCTTTCGCAGATGCCAAACGCAGTTAAATTTTTAAAGGTGCTTTTAGCAAATAAACGGAAGTTGGTTGAGGCGTCGCATGTAG
mk631_A01	A01	80635554	A01	67.805	AATCGTTCTTGAAACTAACTATTATCACGATGAAGGAAAGTGTACCTATCAAACAGTAGTATAGCTTTAGCAAGACCAGATTGTCAAACCCAAAGGAGCTAAAAGTACTTGTGACAGCCCTAAAGTGACCCTAGTCGGAAAGCGGTTTTG	GACCCCTAAAACGAGTCACCAAATTATTTGAATATGATATTTATTGTCTAGAATATGTGATTATGAATGTGTGAAAGTTTTAAGCTTCGATTTAGTAAATTGCATGTGAATTTAGTCAATAGGACTTATGTGTGACACTTTTGAAATGTG
mk719_A01	A01	83834027	A01	67.805	GCCTACCAAGAATGTCAATTCCATGAATAGTAACCATGCATATAAATATTCTATTGTCCCCTTCAATGAAACACGATGGAAAAACATTCAACAATTGGTATGGTGAGCATGGATAGTTCAAAAAACTGGTTAATGTATGTTGATGGCTCC	TAGCCAAGGTAGGGTCAGGAGCAAGGATACTTCTGATTGATCTCAGTGGGAATGAATGGTAATACAAATTATCTTTTGGATTTCAAACATCCAAAAACATAATATAATATGAAGCTTTGATATCAGGGTTACAACTAGCACACCACCTAG
mk690_A01	A01	83299010	A01	68.303	TTTTTTTCTCAACTAAGACTATAACATTCCAAAATTCTCGATCTGACATCTGGCACTATTCCGGTAGTAGATATAGTGAACTTTCGAGAAAATTTGGAAAATGAACTAGTTAAAGGAATTGTTATGAAAATAAAGTGATTTTAGATATAC	AATTTATAAAAAGAATTTTAGAAGTGAAAATGTGAGGAAAGGACCAAATCAAAAATTTTGAAAAGTTTGATGACTAAAGTGTAAATTTGATTGAAATGGGAAAAATGAGTTGTTAGTGATGAATTGGCATAAGTATAAGTTGTAATATGT
mk596_A01	A01	78837220	A01	68.501	GACTTGCAAGTTAGGATAGCACAATGTGAGACAGGTGTGGAATCAAATTTTGGATTGGTCCCAATGGTTGCTTGATGTTTCAAGATCGATTCTGTGTACCCAAAGATAATGAACTTATTCGAAAAATTTTGCAAGAGGTAGATGATAGCC	TTTGTCTATTTATCTAGGAAGTACCAAGATGTACAATGATTTTAAGACAAAGTACTGGTGGAGTGGTATGAAAAGAGATATCTTTGAATTTATATCGAAATGCTTGATATGCCAACAGGTCAAGGCTGAACACCAAGTACCATCGGGTTT
mk605_A01	A01	79298243	A01	68.587	GACCTTTTCAACGAGCATACTCCCACGAATCTCAATCCTTATAGTGGGATTACCAGTCGAGGCTAAATCCCCTGCAACGACAATTACTCTAATGAGCTCGAATCTGAATTACCAGTCCAGGCTAAATTCAGATCCTAGTTCGGATTACCC	TCTGGGCTAAATCCATTTAAACACATATTTTTTAGGAGGCTAGATCATAAGGAACACCCATCCAGGCTAGATCCTTTTTATAGTCAATTCCTTTTTAGGAAAATCCATCGGACATCCTTTTCATTCAACCGGGACTTTTAGTCCTCTTTT
mk570_A01	A01	78317179	A01	68.95	TTGTGAGCAAGCGAACGCTCATTGGTTAGTTAGATTCTCTAAGTTTATGATCGGGAACATTGGAAAAGGCAAGAGCAAGATTTTTTGCATCACAGTAAGTTGGGCCTCGAGGGGCTGAAATCGGGCCCAATGGGCTTACGGGCCCATTTG	GTAAATTTGGTAGGAAATGAAATCCTGTTAAATTGCGCGTTAAGACTGGTAATACCATTATGAAATGTAGGCTAAACGGGCCTAGATGACTAAATCGACTATGTAGGGCCCATTAGAGGTTTTAGGCCCAATAACTCGGTTTCGCTAAAA
mk568_A01	A01	78317007	A01	68.95	TCATTTTGGTTTAATTATTGTGAGCTGATCCATAAGCGGTTGATTATAGGAGAAACGTGTAGGAGATCTCGTCGAGGAATTCACAAATCAGGTGTGTAACGAACCTTCTTTCGTAGCTTAAATCGATAAATGCCGAAAAGCCGAAATGCT	AAATTCTGGCATTTCGAGGACTTGTGAGCAAGCGAACGCTCATTGGTTAGTTAGATTCTCTAAGTTTATGATCGGGAACATTGGAAAAGGCAAGAGCAAGATTTTTTGCATCACAGTAAGTTGGGCCTCGAGGGGCTGAAATCGGGCCCA
mk569_A01	A01	78317098	A01	68.95	GTGTGTAACGAACCTTCTTTCGTAGCTTAAATCGATAAATGCCGAAAAGCCGAAATGCTGAAATTCTGGCATTTCGAGGACTTGTGAGCAAGCGAACGCTCATTGGTTAGTTAGATTCTCTAAGTTTATGATCGGGAACATTGGAAAAGG	AAGAGCAAGATTTTTTGCATCACAGTAAGTTGGGCCTCGAGGGGCTGAAATCGGGCCCAATGGGCTTACGGGCCCATTTGAGTAAATTTGGTAGGAAATGAAATCCTGTTAAATTGCGCGTTAAGACTGGTAATACCATTATGAAATGTA
mk10470	scaffold163_A01	5720	A01	69.273	ACATCTTATTCCCATCAGGATGCATAGCATAAGGACTACTGTGTGTCTCGTAGTATAGACTGCCTCAAATCAGTATCCTTTAGTACGCAGACTCTCTCACGGAAACAGAGTACCCCTTCATTATTTAGTCCAAAATCTAATGTTTCTCCA	ACTAAATCTATCAGAATCGAGGACCCAGTGACTCATCCTCCAGTTGTTTACCCTTAACCTGCTCAATCCACATCAGTTTAACCTGAAGCTCAGCTAACAAGCCACCATCATCAAATAAGCTGAGACGAGCAAACATCACCCTCAGATCAG
mk13121	scaffold168_A01	116852	A01	69.521	ACATTTAACCTTCCTTCTTATTTGAAGGCAGGCATCATCATGGACGCAAGAGAACTCTTAGGTGTGGAGCTATTGTTGCGGTGTAGTAAAAGTGATGCTCCTTTCAAAACGACGATTGTCTTTATTAAAAAAGCCATTAATAACTACAAT	GCTACCACGCCAACTTGAGTTTGACCTTTACTGTGTCGGAACATCCACTCTCCACCTAAAAGCTCCCTTGTGTCCACCTCGGTGTCAACTTTCGGATAAGAATGAAATGTCAAAGATACTAGCTACTTGGAAATAGAGAAAAAAATTACG
mk603_A01	A01	79285252	A01	69.995	ATCATACATAGTGCATGGAGCAGGATTCTGATTAACAGCAATCGCAGGAGGTAGCGGATTGTCTTGGTTTTCAGCCATCTCTTCTGTTGTGGTTGAAGTATCGTCCTCTTTCTCTTCTATGTTTTGTAAGTTTCGCCTTATTTTTTTTCA	TTTTTGCGAACTCTGCGATCGATCTCACCGTCAAAAAGTAGTGGTCCTGACTGGTTTCTTCTGGCCATAAACTAGAAAAACCTATCAGAAGAAAATAAATGAACAATTAGAAAAGAAAATAAAAATTTAAGTTGCAATAAAAGTAAAATG
mk643_A01	A01	81287581	A01	70.641	TTAGAGACACAAGATAAGATTTTTGAAGGAGATTTGATGGAGCTGCCATTTGGGGATTTTGATCTTATCTTGGAAATAGACTGGCTAGCTAAGCATAGGGCGACGTTGGATTGTGCTGCTAAGAGAATGGTACTAAGAACTGCCGAAGAT	AGGAGATAATGGTCATAGGGGGACGAAGGAACTATTTGTCCACTGTTGTTTTAGCATTAAGAGCCGAGAAGTTGATTCGAAATGGTTGTGAGGCGTACTTGGCATTTGTAAGTCAAGTTGAACCTGAGGGGATAACTATGGAGTCGGTTA
mk644_A01	A01	81287634	A01	70.642	GGATTTTGATCTTATCTTGGAAATAGACTGGCTAGCTAAGCATAGGGCGACGTTGGATTGTGCTGCTAAGAGAATGGTACTAAGAACTGCCGAAGATAAGGAGATAATGGTCATAGGGGGACGAAGGAACTATTTGTCCACTGTTGTTTT	GCATTAAGAGCCGAGAAGTTGATTCGAAATGGTTGTGAGGCGTACTTGGCATTTGTAAGTCAAGTTGAACCTGAGGGGATAACTATGGAGTCGGTTAGGACCATTAAAGAGTTTCAAGATGTATTTCCGGATGAACTTCCTGGATTACCT
mk586_A01	A01	78595238	A01	71.306	TGTAGGCAAGTGTGCCTATCGAACAGTAGTAAAGTTTTAGCAAGACCGGATTGTCGAACCCAAAGGAACTAAAAGTACTAGTAATGACTATCTTTTTATTATCTAGCCTAGGAATAAAAAGGTTTTGTTTTAGCTAACTAATTATCTAAA	TAAGAACTCACAGAGAATACAATTGGGGAATTGCTTTTGGGAAAATCGATTGAATTAAGACAATACCTAAAGAAAAATCCACCTAGACTACACTTGTTATTCTGGCTCCGAATCGGACGATTTGTTCATTTAACTTGTTCCATAGAGATC
mk585_A01	A01	78595085	A01	71.307	ATTGCAAGAAAAATAAATGGCTAAAGTAATAAAAATTGAGTGGTCCGAATATTTTAGTTCCCCGGCAACGACGCCAAACACTTGATCGCGTGATTTCGTGATAGGTTTTAAATATTTATAATTAATCGTTCTTGAAACTAACTATTATCG	GATGTAGGCAAGTGTGCCTATCGAACAGTAGTAAAGTTTTAGCAAGACCGGATTGTCGAACCCAAAGGAACTAAAAGTACTAGTAATGACTATCTTTTTATTATCTAGCCTAGGAATAAAAAGGTTTTGTTTTAGCTAACTAATTATCTA
mk583_A01	A01	78528779	A01	71.847	TTGAATCTTCTACTTCTACTTTTGAAGTCTTTGAGGGTAGGGTGGTGGTGGTTTCTTTACTGGAACTGGTTGATTCATCTTTCGTGGCAATTCTGCATCTGAAGAGGTTGTTAGTTGATCAGAATTAGCTGGTTCTGAAATTACCTTATC	AGTTTTGTAGATTTTGGTTCTTGTGAAATTGGAATTTCAACGCTCGGTTGAACTTCCTCTGATTCTTGAGCATTAACTTGTTCCTTTTCAGCTTCAATGGTATTGGGCTCTACTGTCTTTCCACCCCTCAATGCTCACGCTTTGCAATGC
mk640_A01	A01	81278163	A01	72.097	GTGCTAATTTACAATGCATTATGTGTATGTTATTGTATGTTTAAAGTTGATTATTATTTACATGCTAACTTACAAAGCTTAAAGCTTAAGCCCTTCCTTTTCATTTCTTATAGTGTCATCAGGCCAGCTCAGGGATCGAAGACGGTCGAA	ATCCACTCACACTATCAAGTTATCGTTTTGGGTACTTATTATTACATTATTTTGAGTTATGGTATGTATAGGGACTTGGTCATTTTGTGATATGTATCATTATTGATTTGGCCAAATGTGTTGGCTTGTAATGGTATTTGATTCATTTTT
mk705_A01	A01	83502883	A01	72.583	ATGAAGGAAGATGTAATGGTTATCATGAGATAAAATATGATCATACTGGGAGAACAAATTTATCCCGAAAAGATTAAGAATATCCTATGAGGGTAACACAATTATGACAAGGTCATTGGATAAGCACAATCGAGTAGCTTTCATAATGGT	TGTTATTAGGGAGAGCTCATTCACGATGCTATAGTGGAATGACTTCTTGACTAAATGATTCGAAATTTCTAGTTCTATGTCTGATTCAAAATTTTTTGAGCCTACACTCAAAGTAGTTCGTGATACGAGAATAGTAGAGAATGTTGTTTA
mk595_A01	A01	78799148	A01	72.838	CAATTTCTACGTATTTCATATATATTCAGTAATAATCCATTCTGAATCCATATTATCTCATATTAGAACTTTGCTCGTTGAACCATTTAAAATTTCGATGGATACAAGGGTAGTACACACAAAGTGTACAAAACTGTAATCTATCAATTC	TATTCAAGAATGCTCATACAAGCACATAAACGAGAAGCTCTCTCTTGAGCAAAATAATGGGAATCTCATATGAGCCAATAATGGGTAACTCCGAAGAGCCATTTATCAGGAAGCTCCGGATAGCCATATATCAGGAAGTTCAAGTGAGCC
mk13124	scaffold168_A01	170213	A01	73.45	ACCAATCCGACTATACCACAACCTCCACCCCCTGTTAATCCTTCTTAAATTTCTGTTATGCCCTCAGTGAATCTGGTTCAGTCAAGTAGACCACCGGTTGATAAGATTAGAAAGTATGAGGCTAAAGAGTTCCGAGCGACAACGAATGAT	ATGTTGAAAAAGCTGAATTTTGGTTAGAGAATACAGTACGAGTGTTTGATGAAATATCTCTGAATCCTAAGGAATGTATAAAATGTGTCGTTTCACTTTTGAGAGATACAACGTATCATTAGTGGAGAACTTTAACATCTGTGGTTCCGA
mk13123	scaffold168_A01	170122	A01	73.452	TGATTCTCGATCGGCTATGAGTAGCCGTGATGGTGAGGCTAAGCAAGCCTTCTATCAGATGATCAATGATTGGTTCACTCAGTATATTAGAACCAATCCGACTATACCACAACCTCCACCCCCTGTTAATCCTTCTTAAATTTCTGTTAT	CCCTCAGTGAATCTGGTTCAGTCAAGTAGACCACCGGTTGATAAGATTAGAAAGTATGAGGCTAAAGAGTTCCGAGCGACAACGAATGATAATGTTGAAAAAGCTGAATTTTGGTTAGAGAATACAGTACGAGTGTTTGATGAAATATCT
mk13125	scaffold168_A01	170275	A01	73.458	CTCAGTGAATCTGGTTCAGTCAAGTAGACCACCGGTTGATAAGATTAGAAAGTATGAGGCTAAAGAGTTCCGAGCGACAACGAATGATAATGTTGAAAAAGCTGAATTTTGGTTAGAGAATACAGTACGAGTGTTTGATGAAATATCTCT	AATCCTAAGGAATGTATAAAATGTGTCGTTTCACTTTTGAGAGATACAACGTATCATTAGTGGAGAACTTTAACATCTGTGGTTCCGAGTGAACGAGTTACGTCGGATTTCTTCCAAGCTAAATTTCGGAAGAAATATGTCGATCAAAGA
mk672_A01	A01	82823606	A01	74.397	TATTGTCAACTGAATTTTCGTACTTATTGGTAATATTCCTTACCCCCTCCGGTGACGGATACGGGTTAGGGGTGTTACATTTCCTCATTGAAATACCATACCTACATTTCACAACTCCGTATGGATGATACCTTACCTACGTTTCACAAC	CAGTATGGTTAATACCATACCTACGTTTCACAACTCAATATGGATGATACGATACCTACGTTTCACACTTTCCCATGGATCAACCATGGTCTTAGCCGTTAATTCATCACATGTCACGATACGTATTCAATTTTGCGTTTTTTTTCTTAA
mk671_A01	A01	82823508	A01	74.397	AGGAATGAATTAAGGTACTATTTAAATTGAGAAGATTGCTTTGCATAGTGTATAAACGAAATTCGAATTCGAAGGTATGCTATCGGAAATTACCTGAGTATTGTCAACTGAATTTTCGTACTTATTGGTAATATTCCTTACCCCCTCCGG	GACGGATACGGGTTAGGGGTGTTACATTTCCTCATTGAAATACCATACCTACATTTCACAACTCCGTATGGATGATACCTTACCTACGTTTCACAACCCAGTATGGTTAATACCATACCTACGTTTCACAACTCAATATGGATGATACGA
mk623_A01	A01	80065550	A01	74.607	ACAACTGAAACTTGTTGAGGAACAAGCGGGGGTGGAGGTTGTTGAGCAGCTGGATTCATTCGAACAAACTCCGTGAACCACTCACTCATCATTTGGAAGAAGGCTTGCTTAGCCTCTCCCCCCTGGCTACTAGAAATAGGACTAGAATCG	CCGGTACTGCTCCTTGAGTGGGAGCGGGCGTATTACTTTCAACATCGTCTGCTATGGCTCATTCGAGATCCATTTACTATATAAAAACACATTTTAACTATCAGGAATAATCACACTATCGTAGTCGATATATATGGCATGTATAGCTAG
mk683_A01	A01	82945448	A01	74.711	GCTGGTTCGCGTGGCTACTCGATGAGAGAGGGGGGAGGTGAAGGTGAGGCGCGAAAGGAATGCGTGAGGGGAAGGGATGAGCTAGTCGAGTGAGAAAAAAAAGGGGGGTTGCGCAACAATGGTGGCTGGAGGAGAGGGGGTGCTTTGGGC	AACGGCGGTTAGGTTGGGGATTGTTGGGCAAGAAGACAAATCAAAAGAAAAGAAAGGAGGCTAGGGTTTTAAGGATGACAAGGTTGTGTGAGGCCCATGTTGCGCCACATGGCCATGTGGATCCTTCTCAGCCCATGTGCAATTAAAAAT
mk681_A01	A01	82945273	A01	74.711	AAAAAGAAAATTAATAATAATAATAATAATGAGAATAATAATAATAAATAAATAATAACTAGAAAAATAAAATAATAATAACAAATAACCAAATAAATAATGAAATAATGAAAAAAACGAAAAGAAAAGGACAAAAGATGGTTAACTAAC	GTGGTTGGTGGAAGATCTACGGGGGCTGGTTCGCGTGGCTACTCGATGAGAGAGGGGGGAGGTGAAGGTGAGGCGCGAAAGGAATGCGTGAGGGGAAGGGATGAGCTAGTCGAGTGAGAAAAAAAAGGGGGGTTGCGCAACAATGGTGGC
mk682_A01	A01	82945294	A01	74.711	AATAATAATGAGAATAATAATAATAAATAAATAATAACTAGAAAAATAAAATAATAATAACAAATAACCAAATAAATAATGAAATAATGAAAAAAACGAAAAGAAAAGGACAAAAGATGGTTAACTAACAGTGGTTGGTGGAAGATCTAC	GGGGCTGGTTCGCGTGGCTACTCGATGAGAGAGGGGGGAGGTGAAGGTGAGGCGCGAAAGGAATGCGTGAGGGGAAGGGATGAGCTAGTCGAGTGAGAAAAAAAAGGGGGGTTGCGCAACAATGGTGGCTGGAGGAGAGGGGGTGCTTTG
mk684_A01	A01	83015274	A01	74.814	ACACAAGTCAAATCTTTCTTTCAATCAAACCAGCAAAGATACCATAACCCAATGTTCATTCATAAACAGTTGCACAACTTACACATTGCATCATATCAAAACACCATTTCAACTTATTTACTAACAGCATTTTACACACACCTCTAAGTA	TAACTTTAAAATACCAACTCGATTCATCTACTTTAAAACCATATATGATCATCAACTTCATTCCAATGTCAAAAATTTCAAAAACATAATTTGAACCATATTATTATGTCATATCTAGCTAACCATTACTAGCTCAACTTCAACATTATT
mk601_A01	A01	79194748	A01	74.946	CAAGGAATTCATAATGTCTGTACCTCGTTCTAAATGCAGTTTTCGACACATCCGACTCTTTAACTCGTAACTGATAATAACCCGATCTCAAATCAATCTTTGAAAATACTGTAGCCCCTTTCAACTGATCAAATAAATCATCAATCTGCG	TAGAGGGTACTTATTCTTTATAGTCACTTTATTCAGCTGTCTATAATCGATACACATTCTCATACTGCCATCTTTCTTCTTTACAAACAATAACGGTGCACCCCAGGGTGAATAACTTGGTCGTGCAAAACCTCTATCTGTCAATTCTTG
mk685_A01	A01	83037964	A01	75.308	TAAAAATCATATCTTGAGTTCTGAAACTCGAAATCCAGTTCCGTAAATTTTCCCCGGAACTAGACTCATATATCTATATGGTAGAATTTTTTTCAGAATTTTTGGCCGGGCCAATTGGTACATTTTATTGGTTANGTTAAAGTCGTCCCT	TTCCTGGGTTCGACTACTCTGACCCTTGTGCATTACGACTTAGATATCTCCCTTTACAGAGCTCCAATACTTATGCCGTTGGTTTCTAATGAAACTAGACTCAAAAGGGAATCTATAAATATAAAGTATGACTTCAAATTGTCTCTGATT
mk650_A01	A01	81805329	A01	75.622	ATGCACTTCTGTGCCCTTGTTTGTATTTCAGTGCGCATTTGTGCCCCTGTTTGTAGTTCAGTACCCCTAAATGCACATCTGTACCCCTAATTGCACTTTGGTGCCCCTGTTATATATCTTTGATGCCCCTAATATGGTACAGTTACCCAA	TATCCGAGTCAAGTTATTAGTTCATCGGGCTAAAGGTTAATGGCATTTACAAATTTATTTATGTGCTTATAGGCTAATGTATAGACAAGATGGTAGTAAACATTAAATGTTCAATGATCTATTTGATCATACATGAGTATAATTTTATTG
mk649_A01	A01	81805185	A01	75.631	TGTTCCAAATACTTATGTATATATGATATTGAGAAGAGATTATTAGTAATGTTTTTCTTGGAATTGTATTAATGCTATATGTGAATAATTTGAATTTAAGTATGTATACAGAAATAAAGAAGTGCCCCTGTTTGGTACCCCTGAATGCAC	TCTGTGCCCTTGTTTGTATTTCAGTGCGCATTTGTGCCCCTGTTTGTAGTTCAGTACCCCTAAATGCACATCTGTACCCCTAATTGCACTTTGGTGCCCCTGTTATATATCTTTGATGCCCCTAATATGGTACAGTTACCCAATTATCCG
mk1786	scaffold152_A01	37689	A01	76.237	ACAATTGTATTACTAACACGTTAATCTAACTATCAGAAACGAACTACGTATTAACCCCTAACCACATTCGGCCAAAAGCACCTTACGCACTAGCAATCCTACCTTTGTCAAAATTAGTGATTATGCCTAGATCCAGTCGTTCCACTTGTC	AAGCCTTCGATCAGCAGCCTTTAGATCTCACTATTATCAAAATAAAATAGTTATAACAACCCTTAGAGCTACAAACCCAAATCGACAGCCTCCCTAACCTTTAGGGGTTTCGGCTTTTCTAAAAACCCAAAATAAAGATTAAGTTCAAAA
mk1787	scaffold152_A01	37802	A01	76.237	TTAGTGATTATGCCTAGATCCAGTCGTTCCACTTGTCGAAGCCTTCGATCAGCAGCCTTTAGATCTCACTATTATCAAAATAAAATAGTTATAACAACCCTTAGAGCTACAAACCCAAATCGACAGCCTCCCTAACCTTTAGGGGTTTCG	CTTTTCTAAAAACCCAAAATAAAGATTAAGTTCAAAAACTTACCACCGGTTCCTTCAGTCAATGATTCCAATTAACTCTTACCCGATTCTGATGCAGATCTAACCCCTCAAATGATAACAAAATTCGAGCTTTTAGTGATCTTAGAATTC
mk609_A01	A01	79465695	A01	76.617	ATCTTCCCTGAATTTTAATTCATGTGGGCCCACGAGCTCATTGGGCCCACACGGCCCATAAAGGCTCACAACGGCCCAAGCCCGTGAGAGCGCTCTCGGTAGCCTCTATAGTCTGTCGCCCAGGATTTGTGGCTCAATTAACCTTGCGAG	GTTCGTGCACTTGTGCGGTCACAAATTCCGAAGTTTCAGCTTTTCGGCTTTTGCCGATTCACAGTTACGCAGTGGTGTGAGTACACACCCTTTTGGCTTTTGACCAGTAATAGAATGGTGTACGGTTACACACCTTTTTTGGAAAGAAAA
mk599_A01	A01	78869759	A01	76.893	CATTCTGGTCTATTAGGGCGAGCACTACCAACACTTGCGATAGATGTTGTTTGGGCTTTTGTCACCGCATACTGCTTATTCTTGCTCTTGCTCGAGAATCCCATTGACGCATTTGACCGAGTAGGAAACACTTTCAATCTCTTGGATGAA	TTTGATGTGACTTCCCCATCTATCGTTTCTTTAAGTCACGAGACTCGATGTCAGCTCTTCTCTATTCTTTGGCTAACTCTTTGGCCTTGCAAGCTCTTTCAACGAGCATCACAAATTCTCTTAGCTCCAAGATGACAACTAGTAAGTGGA
mk627_A01	A01	80445407	A01	76.913	TCACTTAAAAATTCGTATCTTGAGTTCTGAAACTCGAAATCAAATTCTGAAAATTTTTCCTGAAACTAGACTCATATATCTATCTATTAAAATGTTTCCACAATTTTTGATCGGTCCAATTAGTACAGTTTATTAGTTAAAATCTCCCCT	TTTCAGGGTTTGACTACTCTGACCTCTGTGTATTACGAACCAGATATCTCCCTGTACAGAGATTCAATGACTATTCCGTTTTTCCCTAATAAAACTACACTCAATAAGGAATCTGTACATATAAAGTATGACTTCTAATTATCTTTGTAT
mk1788	scaffold152_A01	76070	A01	77.217	GTATTTTAGTAAAATTCACTATTTTAGGGTTTACATATATCCTACAACCATTAACACATCAACAGAAACACTTACCGAGCGTCTTTACTGAATTAGGCCTATTGACCCATTAACTCATTTTCGGCCCATTAAGCCCAAATATACCGAAGT	CCCGAAATTGCGTACTCTGCAATCTTACCGCTTTAGATTACCAAAACTAACAAACAACCATCTCACGAGCGCTCGCACGCTCGTAAGTTCACAAAATGCTGGCTTTCCGGCATTTCGACTTTTCGACTTTTGCCGATCTAGTCTATGAGT
mk1789	scaffold152_A01	76169	A01	77.218	TATTGACCCATTAACTCATTTTCGGCCCATTAAGCCCAAATATACCGAAGTGCCCGAAATTGCGTACTCTGCAATCTTACCGCTTTAGATTACCAAAACTAACAAACAACCATCTCACGAGCGCTCGCACGCTCGTAAGTTCACAAAATG	TGGCTTTCCGGCATTTCGACTTTTCGACTTTTGCCGATCTAGTCTATGAGTGGGTGTCGTTTACACATTTGTTTGCGACGAAACGCTGGCAAGTTTCACACAGAACTGCCTACAATCAATTACTAATACGTTAACTATGAATCCATAGCA
mk1791	scaffold152_A01	76204	A01	77.351	CCAAATATACCGAAGTGCCCGAAATTGCGTACTCTGCAATCTTACCGCTTTAGATTACCAAAACTAACAAACAACCATCTCACGAGCGCTCGCACGCTCGTAAGTTCACAAAATGCTGGCTTTCCGGCATTTCGACTTTTCGACTTTTGC	GATCTAGTCTATGAGTGGGTGTCGTTTACACATTTGTTTGCGACGAAACGCTGGCAAGTTTCACACAGAACTGCCTACAATCAATTACTAATACGTTAACTATGAATCCATAGCAACTTATCTGCAAAACTCCTTACTAAAAATCGACCA
mk1792	scaffold152_A01	76205	A01	77.416	CAAATATACCGAAGTGCCCGAAATTGCGTACTCTGCAATCTTACCGCTTTAGATTACCAAAACTAACAAACAACCATCTCACGAGCGCTCGCACGCTCGTAAGTTCACAAAATGCTGGCTTTCCGGCATTTCGACTTTTCGACTTTTGCC	ATCTAGTCTATGAGTGGGTGTCGTTTACACATTTGTTTGCGACGAAACGCTGGCAAGTTTCACACAGAACTGCCTACAATCAATTACTAATACGTTAACTATGAATCCATAGCAACTTATCTGCAAAACTCCTTACTAAAAATCGACCAT
mk1790	scaffold152_A01	76188	A01	77.477	TTTCGGCCCATTAAGCCCAAATATACCGAAGTGCCCGAAATTGCGTACTCTGCAATCTTACCGCTTTAGATTACCAAAACTAACAAACAACCATCTCACGAGCGCTCGCACGCTCGTAAGTTCACAAAATGCTGGCTTTCCGGCATTTCG	CTTTTCGACTTTTGCCGATCTAGTCTATGAGTGGGTGTCGTTTACACATTTGTTTGCGACGAAACGCTGGCAAGTTTCACACAGAACTGCCTACAATCAATTACTAATACGTTAACTATGAATCCATAGCAACTTATCTGCAAAACTCCT
mk2766	scaffold154_A01	55847	A01	77.735	TTACACGGCCGTATGACCTTGCATTACACGACATACAATCTTGTACACAGTTTGGGACACGACTGTGTGGTTCAACTCCATATGGTCTCAGCCTGCCACACGGCCTGGCCACACGGTCGTGTGACCCCTGTTTTGTATTTTTGCTACTTT	TCTAAAATGTTTCAAATTAGTCCCTATTTTGTTCTAAATTATTTTAGAGCTTCCGTAAGCTCGATTTAACCTCGATAATGCATGAATAACATGTTTTTTACTTTAATATTGATAATTAATGTTCGTTTAGAGAAATTTGAATTGATATAG
mk2767	scaffold154_A01	55873	A01	77.735	CACGACATACAATCTTGTACACAGTTTGGGACACGACTGTGTGGTTCAACTCCATATGGTCTCAGCCTGCCACACGGCCTGGCCACACGGTCGTGTGACCCCTGTTTTGTATTTTTGCTACTTTGTCTAAAATGTTTCAAATTAGTCCCT	TTTTGTTCTAAATTATTTTAGAGCTTCCGTAAGCTCGATTTAACCTCGATAATGCATGAATAACATGTTTTTTACTTTAATATTGATAATTAATGTTCGTTTAGAGAAATTTGAATTGATATAGCATGATTCTATTCTGTTATGTGCAGT
mk534_A01	A01	77448409	A01	77.941	TTTTAGAAATTCCTTGTTGTCTCACTTCTTCTTCTCTTCTAGTCTACTCGGGAAGAGTATGTGTGTCATATTTGGTTGTGGTATTAGAATGATTCTATCCTTCAATTTTGTAACAGCCCAAAATAGGGCCTAGGAGTTTTAGGGGTATTT	AGGAATTTTAGCTCTAGAGTGCTTAGAATTTTGTAGCGTAATAAATCGAGATTATATTCGACTATGGCAGCTTAGATGTTAAATTAATTTTTGAAAAAGTGCTCTAGAAATCTTTAATTTTAGGAAAAAGTACTGAATTGAAATAGAGTC
mk639_A01	A01	81272533	A01	78.152	GGGACTTATAGCTGAAACTTCAGATCTCCTAGATTCGAGTTCTACTATCGTTTAGAGAATAGATCTGCATCAGATTTGCATAGAAATCAAAGAGGAATAAGTGGTAAGTGCTTATCACCTCAGATCTAGTCTTATTTTACAATTTAGAAA	GCCGAAGTCCCTAAAATCTAGGGAGGCTGTCGATTTGAGCATAGGGATTTAGGGGCTTTAACCGGCAATTTCTTTTAGTGATTAGTGTCTTCTAGAGGTTCGATCGAAGGCTTGGATCTTTGGAACAACTAGACTTAGATCTAGTCATCG
mk533_A01	A01	77448374	A01	78.366	CGGTTGACATTCAAAACCTTAAACATCTTGTGGAATTTTAGAAATTCCTTGTTGTCTCACTTCTTCTTCTCTTCTAGTCTACTCGGGAAGAGTATGTGTGTCATATTTGGTTGTGGTATTAGAATGATTCTATCCTTCAATTTTGTAACA	CCCAAAATAGGGCCTAGGAGTTTTAGGGGTATTTCAGGAATTTTAGCTCTAGAGTGCTTAGAATTTTGTAGCGTAATAAATCGAGATTATATTCGACTATGGCAGCTTAGATGTTAAATTAATTTTTGAAAAAGTGCTCTAGAAATCTTT
mk7725	scaffold160_A01	2644	A01	78.775	ATAACAATTTATCTCTTGATTGAAACTCAAACATCGACTGCAAACCTTTCACAAAATTCTTGAAGGCTTCTTGACCAGCCAAATCTAATGGATACTGATGCTTAATAACCATTTTCATAAGATCCAAGTGACTCTTCTCTTAATCAAACG	TGAGCTTCTTTCATTGGTATCAACTGGCTTTCTTGATTTTGTTTTTTTTCTTTCTAAGACATATTTTCAAGTGGTTATTCAAGTGTGTGATTCCACTCTTGCTTGACCTTGTAAGCACATTGGGGCAAATTGGCTACTTGTTTTCCATCT
mk657_A01	A01	82204273	A01	78.949	AACGCGCCATAAAGCTATCCAATTTCAACAGTTAGAATAAGTAATACCTATCTTAGTAATACATATTAAAACCATCAAAAATAATTAAGGGGGCTTATTACATTTAAAAACCCAAACCTCAACGTAAATAATAGGATGTCCAATTCACCA	AAGAAAACCAAACTTTCAGAACGGGTGGCCACTCCGAATTCCCTCACAGCTCCAAGCCCACTATGGTTGGGGATTTCCTACGTGGATGAAAATAAAAGGGGTGAGTTTGGGGAAACTCAGTGTGTAAAATAACCCAACCACAGTCTAAAT
mk594_A01	A01	78788760	A01	79.294	GAGACCAGACAGCTCAGATGCAAGCGAACACGGTTGAGCAAATTACCGAGGTTCAATGAAAATATGAAGAACTCCAGCAACAACTTAGAGCGGAGGCAGCAGCGAGGGAGGCAGCGGCAGCAGTGAGGGAGGCAGAGGTAGCAGCGATGG	AGCAGAGTAGAGAAAAAAGTACGATGACCTCCAGCTACAGCTTCAGCAGATGATGAAGATGTTTCAGCAGTCGCAAAAGCTGCCATCTTAGACATTAATTTTCTCGTTGTAAGAATGTTTTTAACTTTGTCACGTTTAACATTATTGTAA
mk5043	scaffold156_A01	156807	A01	79.706	TACGCTTAAGACCTGGCCACCAATACATCTCACAAAGGTCTCGGTACATCTTATTCCCATCAGGATGCATAGCATAAGGACTACTGTGTGTCTCGTAGTATAGACTGCCTCAAATCAGTATCCTTTAGTACGCAGACTCTCTCACGGAAA	AGAGTACCCCTTCATTATTTAGTCCAAAATCTAATGTTTCTCCATACTAAATCTATCAAAATCGAGGACCCAGTGACTCATCCTCCAGTTGTTTACCCTTAACCTGCTCAATCCACATCGGTTTAACCTGAAGCTCAGCTAACAAGCCAC
mk557_A01	A01	78083931	A01	80.167	ATGTGGTCTCTGCTGAGGAGATTAAGGTGGACCTTCGGAAAATAGAAGCGATTTTGGAATGGAAGCCGCCTAGGTCAGTGTCAGAAATACGGAGTTTCCTAGGACTTGCAGGATACTACAGAAGGTTTGTAGAAGGTTTTCCTGTGATGG	AGCACCTCTAACAAAACTCATAAGGAAAGGAGTACCGTTTGTATGGACTAAGAAGCAGCAGGAAGCTTTTGAGAAGTTGAAGAAAGTTCTGACTGAAGCACCTGTGTTAATTCAGCCGGAGTCTGGGAAGGATTTTACTGTGTACAGTGA
mk551_A01	A01	77846792	A01	80.925	TAGTGATCCACAGAACCTCGAGTGTCCCTTAAATAGCAAGTTAAATCCCACTTAACAATCTCCAAAAGAAACTCCACAATTACCAAAACCATACTTACCGAGCTGACGGAACCGCTAGCAGAATGCCAAAACTAATCGAAAGAAAGAAAA	GGAGGAAAGGGGTAAAAGGAATAAAAATTTCGACAGCAAAGGGTTTGGGAAAAAAAGAAGAGAAAATGACAAAGAGAGCAAAAAGTAAAAGGAAACAGGTTAGCCCAACATCTGATAAACCTTACCCCATTAGTATTTTAATCCAACTCA
mk552_A01	A01	77846896	A01	80.931	GACGGAACCGCTAGCAGAATGCCAAAACTAATCGAAAGAAAGAAAACGGAGGAAAGGGGTAAAAGGAATAAAAATTTCGACAGCAAAGGGTTTGGGAAAAAAAGAAGAGAAAATGACAAAGAGAGCAAAAAGTAAAAGGAAACAGGTTAG	CCAACATCTGATAAACCTTACCCCATTAGTATTTTAATCCAACTCAAAGGTCCGCACGGTTGATCAGTAAAATTAATGCCACACCCACGACTTGAACTCTGGATCTTAGGCATAATTCCTTGCCACTTAACCACTAGACCAGCAGACCCA
mk831_A01	A01	85929055	A01	83.997	TTTCTAATTCTTCATTTATTTTCTTCTGACAGGTGTTTCTAGTTTATGACTAGAAGAAACCCGTCAGGACCATTACTGTTTGATAGTGAGCTCGATCGCACAGTTCGTAAAAATCAAAGAGAAATAAGGCGAAACTTATGATACACAAAA	AGCAAGAGGACGATACTTCGACCACAACCGAGGAGATGGTTGAAAACTAAGAAAATTTGCTACCTCCTACGATTGCTGTTAATCAGAATTCTGCTCCGCGCACTATGTATGATTATGCTAAACCTTCTTTAATAGGAACCGAATCAAGCA
mk11092	scaffold164_A01	12798	A01	84.754	CAATGGATTATAGGAGAAATCGTGTAGGAGATCTCGTCGAGGAATATCGCGAAACAGGTGTGTAACAAACCCTTTTTCATAAGCTTAAAGCGATAAATGCCGAAAAGCCGAAATACCGAAATTCTGGCATTTCGAGGACTCGTGAGCAAG	GAACGCTCATTAGTTAGTTAGATTCTTTGAGATGATGGTCAGGAACATTGGAAACGGTAAGAACGTGATTTTTGGCATTCACGGTAAGTTGGGCCTCGAGGGGCTGCAATAGGGCCCAATAGGCTTTCGGGCCCATTTGGGAAAAATTGG
mk839_A01	A01	86108626	A01	84.915	TCCAATTGGGCATTCATTGCTCTTAAAGCAAAAAATGATTTTCTACTCAATGCATCAACGACCACATTCGCCTTTCTCGTATGGTAGTCAATAATCAACTCATAATCCTTTATCAACTCTAACCATCGTCGTTGCCGTAAATTCAGTTCC	TTTGAGTCAACAAATACTTTGGACTCTTATGGTCAGTAAATACTCGGCATCTCTCGCCATACAAATGGTGCCTCTAAATTTTCAACGCAAACACAATTGCGGCCAACTTTAAATCGTGCATCGGGTAGTTTCTCTCGTATGGCTTTAGCT
mk841_A01	A01	86108700	A01	84.915	TCTCGTATGGTAGTCAATAATCAACTCATAATCCTTTATCAACTCTAACCATCGTCGTTGCCGTAAATTCAGTTCCTTTTGAGTCAACAAATACTTTGGACTCTTATGGTCAGTAAATACTCGGCATCTCTCGCCATACAAATGGTGCCT	TAAATTTTCAACGCAAACACAATTGCGGCCAACTTTAAATCGTGCATCGGGTAGTTTCTCTCGTATGGCTTTAGCTATTTCGAGGCATAGGATATTACCTTTCCTTCTTGCATACCATTCAAGGAGTCGTCGCTATACACCACGAATTCT
mk840_A01	A01	86108682	A01	84.915	AACGACCACATTCGCCTTTCTCGTATGGTAGTCAATAATCAACTCATAATCCTTTATCAACTCTAACCATCGTCGTTGCCGTAAATTCAGTTCCTTTTGAGTCAACAAATACTTTGGACTCTTATGGTCAGTAAATACTCGGCATCTCTC	CCATACAAATGGTGCCTCTAAATTTTCAACGCAAACACAATTGCGGCCAACTTTAAATCGTGCATCGGGTAGTTTCTCTCGTATGGCTTTAGCTATTTCGAGGCATAGGATATTACCTTTCCTTCTTGCATACCATTCAAGGAGTCGTCG
mk838_A01	A01	86108499	A01	84.915	AACACCTGACTCACACTGAGTTCTTTTGGCTTGCAATTCACCGTCGTTATTTTGAGCTTCACAAATTTCTTGGAGAACTCTCGGTCTAGCCTTTAATTCATCTAGAACTGAACCATCCTCTAACAAGTCCAATTGGGCATTCATTGCTCT	AAAGCAAAAAATGATTTTCTACTCAATGCATCAACGACCACATTCGCCTTTCTCGTATGGTAGTCAATAATCAACTCATAATCCTTTATCAACTCTAACCATCGTCGTTGCCGTAAATTCAGTTCCTTTTGAGTCAACAAATACTTTGGA
mk749_A01	A01	84440842	A01	85.599	ACTTGACATTCTTTTGCAGTAGCCTATCATAGAGAATCCATTTACAAACCATCTATAGTATCCAGCCAAACCCAAAAAGCTTCGGACTTCTGTCACATTCCTCGGCGGTTTCCACTCCAAAATAGCTGAGATCTTGCTTGGATCAACTCG	ATCCCGTCTCCCGAAACAATGTGACCTAGGAATCTGACCTCTTTAAGCCAAAATTCACTCTTACTGAACTTGGCATATAATTGTTTGTTTCTCAAGGTTTGCAACACAACTCTCAGATGCTCCACGTGCTCGCTCTCCTCACGCGAATAA
mk748_A01	A01	84440774	A01	85.727	CACTGGGGGTTCGGTCAACAAAGCCTTTAATTTCTCAAAACTCTATTGGCACTTTTCTATCCATTCAAACTTGACATTCTTTTGCAGTAGCCTATCATAGAGAATCCATTTACAAACCATCTATAGTATCCAGCCAAACCCAAAAAGCTT	GGACTTCTGTCACATTCCTCGGCGGTTTCCACTCCAAAATAGCTGAGATCTTGCTTGGATCAACTCGTATCCCGTCTCCCGAAACAATGTGACCTAGGAATCTGACCTCTTTAAGCCAAAATTCACTCTTACTGAACTTGGCATATAATT
mk777_A01	A01	85085596	A01	86.083	GATGGCTCTCCTCTATGGAAGTCTCTGGTATGCTGTTTGGTTCATCACCCTGGGAACGTATCCGCCGGACTCATCATCACCCTTCTGAAGGTACCTCACCCTGGGTGGTGGCTGCTTTCATTGTGTTGCTGTTAGTCCTGTTGCAGTACC	GTCCATTTTTCGTGAGAGCTGGATGGTATGATCTTTATATATGTGTGTGTGTAGTACTATAGTTTGAAAAAACTGTGTTGGAATTTCTCATCTTTAACAGGGTTTTGCCTTGTTAGATCCAACACAGTATCTGTGCTAGCAACGGTTCTA
mk792_A01	A01	85340423	A01	86.518	CAACGCCTCATCCAACTTCCGCTTAATTGTTAAAAGCTCATTTAAGAATTTGACTGCTTTTGGCATCTGTGAAAGAGTTTCAATAAACGGTAAGTTAATATATAATTTCTTTAATAATTTAAGGAATTTACCGAATTGTTCGTCTGTACG	TCTTTCCTTGTCGCATTGGGGTATGACACACGAGGTTTGTACTCTTTACTTACTGGTATTTGTTCACTGTGGTCTACCTCAACTTTACTTTTACTTACCACGATTCCTTGCCTTGGTTCTGGTTTAGGTTCCACTAACCCTTCCTTATCT
mk829_A01	A01	85919021	A01	87.904	ACAAGCAATAATATATTCATAACATAACTTATATAAACTTGTCACAATTGAAACCACATCCTTCACTACATTATCATTGCACAAACTGATTCATAACCATCCACAAATGCTAACTATGCTATAAAACAAACTTACATAAATGAGCTAATT	TTAAACCGGTTATACATTATAATTTCTACTTCTCATTGCCGAATCATTTAACTAAACATCACAAACATATTTACTAAGAACATACTTAACAAAATATGCTTATCTCATGTCAAATTTCTAAATCATCAATTAACCTAATAATCAAGCCGA
mk828_A01	A01	85918990	A01	87.905	TGTCACAGATCGTACCAAATAGACCAATTACACAAGCAATAATATATTCATAACATAACTTATATAAACTTGTCACAATTGAAACCACATCCTTCACTACATTATCATTGCACAAACTGATTCATAACCATCCACAAATGCTAACTATGC	ATAAAACAAACTTACATAAATGAGCTAATTGTTAAACCGGTTATACATTATAATTTCTACTTCTCATTGCCGAATCATTTAACTAAACATCACAAACATATTTACTAAGAACATACTTAACAAAATATGCTTATCTCATGTCAAATTTCT
mk756_A01	A01	84724021	A01	89.021	AGGGTGCTGTAAGCTCATTTTAAGGCCCGTAATTTTTATTTTTCTATGAATGAAATGCATATTTGAGTTTTGTTATTTAAATTAATAAATGAATAAATCAATGATGTAAATTGTTTTGATATGTATCGTAATACTTCGTAACCCTAATCC	ATGATGGAGATGAGTTAGGAGTGTTACATTGGGGAGTTACACTCACAATGTAAACATTTTTATTGTGACAGCCCTAAAGTGACCCTAGTCGGAAAGCGATCTCGGGACCGCTAGACCAAGTCACCAAATTATTTGAATGTGATAATTATT
mk755_A01	A01	84723969	A01	89.251	TATTTTTCTGCTTTGATTCAAATTTGTCCCTGATTGCTCCCAAACTATTTTTAGGGTGCTGTAAGCTCATTTTAAGGCCCGTAATTTTTATTTTTCTATGAATGAAATGCATATTTGAGTTTTGTTATTTAAATTAATAAATGAATAAAT	AATGATGTAAATTGTTTTGATATGTATCGTAATACTTCGTAACCCTAATCCAATGATGGAGATGAGTTAGGAGTGTTACATTGGGGAGTTACACTCACAATGTAAACATTTTTATTGTGACAGCCCTAAAGTGACCCTAGTCGGAAAGCG
mk758_A01	A01	84724120	A01	89.251	AATGATGTAAATTGTTTTGATATGTATCGTAATACTTCGTAACCCTAATCCAATGATGGAGATGAGTTAGGAGTGTTACATTGGGGAGTTACACTCACAATGTAAACATTTTTATTGTGACAGCCCTAAAGTGACCCTAGTCGGAAAGCG	TCTCGGGACCGCTAGACCAAGTCACCAAATTATTTGAATGTGATAATTATTGCCTAAAATATGTGAATATAAATGTGTGAAAGTTTTAAGCTTCGATTTAGTTAATTGCATGTGAATTTAGTTGATAGGACTTATGTGAGAAAATTTAGA
mk757_A01	A01	84724047	A01	89.252	CCGTAATTTTTATTTTTCTATGAATGAAATGCATATTTGAGTTTTGTTATTTAAATTAATAAATGAATAAATCAATGATGTAAATTGTTTTGATATGTATCGTAATACTTCGTAACCCTAATCCAATGATGGAGATGAGTTAGGAGTGTT	CATTGGGGAGTTACACTCACAATGTAAACATTTTTATTGTGACAGCCCTAAAGTGACCCTAGTCGGAAAGCGATCTCGGGACCGCTAGACCAAGTCACCAAATTATTTGAATGTGATAATTATTGCCTAAAATATGTGAATATAAATGTG
mk759_A01	A01	84724139	A01	89.252	ATATGTATCGTAATACTTCGTAACCCTAATCCAATGATGGAGATGAGTTAGGAGTGTTACATTGGGGAGTTACACTCACAATGTAAACATTTTTATTGTGACAGCCCTAAAGTGACCCTAGTCGGAAAGCGATCTCGGGACCGCTAGACC	AGTCACCAAATTATTTGAATGTGATAATTATTGCCTAAAATATGTGAATATAAATGTGTGAAAGTTTTAAGCTTCGATTTAGTTAATTGCATGTGAATTTAGTTGATAGGACTTATGTGAGAAAATTTAGAAATGTGCTAGGCAAATGCA
mk745_A01	A01	84423772	A01	89.712	GTGCCATATGGAATCACAGTTTGAACTACGAAAGGACCTGACCATCATGATTTAAGCTTTCCAGGAAACAATTTGAGCCTCAAGTTATATAACAGGATAAGATGTCCAACTTCAAATTGCCTTCGTTGCTTTAAACGGGCGTCGTGGCGG	GCTTCGTCGCTTTCTTGTATAGGTGCGAATTTTCATATGCATTGGCTCGCCACTCATCTAACTCGTTCAATTGCATCAACCTGTTTTCACCTGCAAGTTTAGGGTCAAGGTTTAGAAATTTTATAGCCCAGAATGCCTTGTGTTCTAACT
mk806_A01	A01	85573268	A01	89.963	CCCTTTCATTTCCCCAGCACTCGCTGAAGTGACGCCTACCACATTGTGAATATTCTGGCCTATTTGGCCGAGCACTATCGAGGTTCGCAACAGAAGCGGTCTAGGCTCTAGAAATTGTGTTCTGTCGGTTCTTGTTTCTATTCAAAAACC	CACCGAAGCATTCAATCAGATAGAAAATTCCTTCGATCTCTTAGATTAGGACTGATGTGACTTCTCCATCTGTCTCTTCTTTGAATCTCGTAACTTAATGGCTGCTTTCCTCCTCTCTTTTACTAGCTCATCTGCCTTGCATGCTCTCTT
mk847_A01	A01	86294956	A01	89.963	GTCCTGAAAGGTATAGTCGAGTTCGATTTCAAGGATCTGGTGTTACCTCGACCCAATATTTTGGATCCAGCTCCCAGCAATACATTCATTCCGGGAGTCAAGCTCAAGCTGAAGTTCAGAGGTTAAGAGACCAAATAGCTCAGATGCAAA	GAGCACAGTTGAACAAATTACCGAGGTTCAAAGAAAATATGAAGAACTCCAGCAACAACTTAGAGCGGATGCAGTAGCGAGGGAGACAGTAGCAGCAGCGAGGGAGGCAGAGGTAGCAGCAATGGCAGTAGAGCAGAGCAGAAAGTACGA
mk817_A01	A01	85686636	A01	90.484	CATCTCTGTATTGTCATGGAACAAATTGAAGAAGCAGATTTGGCGTCTCTATGTTCGATAGAGAGCAGATCGAAGATATCAATATGACAGTCATGAGTTTGTAAGAAGCAGATTGAAGCTGTCAAAAGGCCATTTAAAGAAGATCAAGAA	TCAAGACTTAGCAGGACCGGGCAAAATTGGTCTTTTTATAGTCTTTGCTCTATTCCTGTTACACAGCAATAAGCAAAGAGGGGCAGCTGTAGACACTCAATTTTGCCCGGGCCCAGAAATAAGTCCAAAAACAAAAATAATAAACCCCAA
mk818_A01	A01	85686645	A01	90.484	ATTGTCATGGAACAAATTGAAGAAGCAGATTTGGCGTCTCTATGTTCGATAGAGAGCAGATCGAAGATATCAATATGACAGTCATGAGTTTGTAAGAAGCAGATTGAAGCTGTCAAAAGGCCATTTAAAGAAGATCAAGAACTCAAGACT	AGCAGGACCGGGCAAAATTGGTCTTTTTATAGTCTTTGCTCTATTCCTGTTACACAGCAATAAGCAAAGAGGGGCAGCTGTAGACACTCAATTTTGCCCGGGCCCAGAAATAAGTCCAAAAACAAAAATAATAAACCCCAAAAAAAACGA
mk819_A01	A01	85686768	A01	90.796	TTTAAAGAAGATCAAGAACTCAAGACTTAGCAGGACCGGGCAAAATTGGTCTTTTTATAGTCTTTGCTCTATTCCTGTTACACAGCAATAAGCAAAGAGGGGCAGCTGTAGACACTCAATTTTGCCCGGGCCCAGAAATAAGTCCAAAAA	AAAAATAATAAACCCCAAAAAAAACGAAGTCCAAGTTCAGTCCAGAATTACAAATATAATTTGGCCCGATCGGAATGGCCCATTACTTGAAAAGATTTAAGGTCCATCTACAAGCTTGACTCATATGGAAATATAATCTTCAATGATATG
mk832_A01	A01	85929103	A01	91.388	ACTAGAAGAAACCCGTCAGGACCATTACTGTTTGATAGTGAGCTCGATCGCACAGTTCGTAAAAATCAAAGAGAAATAAGGCGAAACTTATGATACACAAAAGAGCAAGAGGACGATACTTCGACCACAACCGAGGAGATGGTTGAAAAC	AAGAAAATTTGCTACCTCCTACGATTGCTGTTAATCAGAATTCTGCTCCGCGCACTATGTATGATTATGCTAAACCTTCTTTAATAGGAACCGAATCAAGCATAGTTAGACCTACTGTAGCTGTAAATACTTTTGAAATGAAACCTAACA
mk489_A01	A01	50963917	A01	93.008	AAAGGCATATCAAGAAATTCATAGTGTCCGTACTTTGTTCGGAAAGCAGTTTGCGACACATTGGAGTCCTTAACTCACAACTGATAGTAACCTGATCTCCAATCTATTTTTGAAAACACTATAGCCCCCTTTCAGTTGATCGAACAGGTC	TCAATTCGTGGCAACGGATATTTATTCTTTATAGTAACTTTATTGAGCTGTCTATAATCAACACACATTCTCTTAGTTCCGTCTTTCTTTTTCACAATAAAACTAGTGCACCCCAGGGAGAGAAACTCTATCGCACAAAACCTCTATCTG
mk19124	scaffold4731	133772	A01	93.25	TTTCTCGGATGGTAGTCGATAATCAACTCATAATCCTTTATTAGCTCTAACCATCATCGTTGCCACAAATTTAAATCCTTTTGATTCATCAAGTACTTAAGACTCTCGTGATCGGTGAATACTTGGCATTTCACTCCATACAAATGGTGC	TCCAAATCTTCAATGTGAACACGATGGCAGCCAACTCTAGATTGTGCGTCGGGTAATTTTTCTTATGTGGCATTAGCTGTCTTGAGGCATAGGCTATAATCTTGCCTTCTTGCATAAGCACCCACCCCAAACCATTCAAGGAGGCGTCAC
mk20147	scaffold4897	8433	A01	93.729	ATTAGCGATTATGTCTAGATCCAGTCGTTCCACTTGTCCAAGCCTTCGATTAGCAGCCTCTAGATCCCACTATTATCAAAATAAAATAGTTATAACAACCCTTAGAGCTACAAGCCCAAATCGACAGCCTCCCTAACCTTTAGGGGTTTC	ACTTTTTCTAAAACCTGAAATAAAGATTAAGTTCAAAAACTTTCCACCGGTTCCTTCAGTCAATGATCCCAATTAATTCCTACTCGATTCTGATGCAGATCTAACCCCTCAAATGATAACAAAAGTTGAGCCTTTAGTAATCTTAAAATT
mk503_A01	A01	72217284	A01	94.019	GGCCCGAAAGCCTATTGGGACCTATTGCAGCCCCTCGAGGCCCAACTTACCGTGAATGTCAAAAATCACGTTCTTACCGTTTCCAATGTTCTTGATCATCATCTCAACGAATCTAACTAACTAATGAGCGTTCGCTTGATCACGAGTCCT	GAAATGCCAGAATTTGGCATTTCGGCTTTTCGGCATTTATCGCTTTAAGCTTATGAAAAGGGTTCGTTACACACCTGTTTGGCGATATTCCTCGACGAGATCTCCTACACGATTTCTCCTATAATCCATCGTTAATAATCAGCTTCCCAT
mk492_A01	A01	56353379	A01	94.499	AATACACTTAAACTGTATCACCCGAGTAGCCTTCGATACTCTAATAGGTCCAGCGAGCATAATTACAGTTGCTGAACCTATGAATAAGATATGTGTATATATGGATGAATAACAGTTAATACAGTTGAATTACTGTTATTACTGATGAAC	ATTGTTTATACGGATGAACTACTAGTTATATGAATGAATTACAGTTTATACGAATAGAAATGAATTGCCATAATGTTATGTGAATTATATGGTATTGATGATTTTATATGCTTATGCATTTGGCAAATTTGGTTGGATTGTATTGAAATG
mk19091	scaffold131_A01	162519	A01	95.594	TACTATCAAAGATTTGTGAAAGGATTCTCCATGATAGCGACTCCGATGACGAGGTTACTACAGAAAGACATTAAATTTGAATGTACGGAAGAGTGTTAGCAAAGTTTTGAGAAGTTAAAGACATTGCTAACTGAAGCTCTTGTTCTAGTA	TGCCTGAGCCGGGAAAAGAATGTGATCTACAGTGATGCATCCTTGAATGGACTGGGTTGTGTACTTATGCAGGATGGCAAGGTGATAGCCTACGCTTCAGGACAGTTGAAAGCACACGAGAAAAACTATCCTACACACGACCTAAAGCTT
mk498_A01	A01	64950438	A01	96.077	AATCACCAATTTTCGGTAGTGGATATTTGTTTTTGATTGTCACTTTATTCAACTGTCGGTAGTCTATACAGATTCTCATTGTGCCATCTTTCTTTTTCACAAACAGCACAAGAGCACCCCAAAGGCGAGAAACTCGGTCTTGCAAAACCT	TATCCGTCAGTTTTTGCAGCTGAGCTTTCAATTCTTTTAACTTTGTCGGAGCCATTCTATAAGGAGCTATTGATATCGGCATTGTACCCATCATTAACTCAATACCAAATTCAACCTCTTGGATCGGTGGTAAACCTGGTAACTCTTTAG
mk501_A01	A01	69574508	A01	96.339	CTTCTCTTTCTCCCAATTCTTTTTCTCTCTTCATTTTGTTCTTCGGCCGAATACTCCACCTCTCCTCCTCCTATTCTTTCTGTTTCGGTATTGTCATTTGATTAATCATTTTGAGTGCACGGTTGCATTCTCTTTCTTTTTCTCTCTCTA	CGTGCTAGTCTTGTAACTAACATCTTCTTTTACTGTCAATTTTCTAGAAGTGTGGTGGTGCGAGCCTTTTCCTCTATCATACTGTGTGTTTGTAGCTCTCAGGTTGAGTGTAGGCCAATTGCTTTTGTCTCCTATTCTCAGTTTTACACC
mk496_A01	A01	59124189	A01	97.125	ACAAATGCTTCAATTAATAGCCTAAAAATTGAGTTAAAGCGAACCCTGATCAAACACTTATTCATAATATTACTATCACTCGCCTTGATCGATCGATGGGGGCTTGCACAAGAGACTGGTTGTAACCCCTAAAGATTACCTGTATTCCAA	AGATACTTGTTATCTAAAACCATACCCACAAATAGTTGAACCAAGTATATAACATCTTATCGAAAACGTAGGACTGAGAATGAGAGACAGCGATATTCGGCCAACATCCAAAGCACACCCTTAACTTGAGGCACAAGATGGAACAATCGC
mk19389	scaffold136_A01	18139	A01	97.687	TTTGCCACCTATTCGGGAAGTAGAGTTTAGTATTGAGTTAATGCCTGAGACGACTCCGATATCCATAACTCCGTACAGAATAGCACCTACAGAATTAAAAGAATTGAAAGCTCAGTTGCAAGAATTGACAGATAGAGGTTTCACGCGACC	AGTTTCTCTCCTTGGGGTGCACCTGTACTATTTGTGAAAAAGAAAGATGGAACTATGAGAATGTGTATTGATTATAGATAGCTCAATAAGGTAATTATAAAGAATAAGTATCCGTTGCCACGGATTTATGATCTGTTTATCAACTGAAAG
mk495_A01	A01	57850190	A01	98.817	GGGCGCTAGTTATGTAGATGCCTAGAGGAGAGAGTTTTTGAATCTGACCCAAGGGGATAAGTCAGTAGCTAAATATGAGTCTAAGTTTCTGCGACTTAGCCGCTACGCACGTGGGATAGTGGCAACTGAATATGAGCATTGTGTTCATTT	GAGGACGACTTCAGAGATAATCTACGAGTTTTGATAGCTCCATAAAGGGAGTGAAATTTTGTTGTGTTAATAGAAAATGCAAAGATGGCCGAGGATGTGAAGCATGCTGAACGCCAGAATCATGAAAAGGATAAGGGAAGGAACAAGAGC
mk16093	scaffold121_A01	195627	A01	99.145	GTTGCTTTAAAAAAAATATTACTAGAGGATTAACTTTGAAATGAAAGTCTGTTCTGAATTGTTTTATGATCGGTAATGCCTCGTAACCCCATTCCGGCGACGGGTATGGGTTAGGGGTGTTACATCGGTAATGCCTCGTAACCCTATTTT	GCGATGGATACGGGTTAGGGGTGTTACACTAACAATTCATTTTATCGTGCTTTCCTAAAGTGAAATTAGTAAATCCTGGATCCATACCCCACTGTTGGAAGAGTGCATTTGTTAGTCAATTTAGTAAGTATTCTACTTAATTGTAAAAAA
mk505_A01	A01	72419583	A01	99.508	GAGATTCGGCACAAAGAAAAAGAAGGAAAAACAAGGGATTTTCGACTTTTAGATCTTTGGAGACAAAGGTGTTTCCTGGCAACAAGGTGAGGGGGAATTCGACATTAGCCTGACAACCTCACATTCGGCATCTATATATAGCGTCTAGCC	AATTTCCTATCCCCTAATCCCTAATTTGGCTCCACCTCTTTACACTCTTCATCTCTTAATTTTTCTCCCTGATAACCCCTTAATCCCCTCCTCAAATTTCTCCTCTTATCACTCCCTACAGAGTTCATATTCAACGCCACCACTGTCCAT
mk12610	scaffold117_A01	407905	A01	99.509	GGGTCTCAGCCCTCATCAGAGTCAATTGGGCCTAGCCCATTCTCAATATCAGTAACAGTTGGGCCTAACCCATTAACAGGATCAGGTGGGCCTAAGCCTAATACAGAATCAATATCAGATGCAGATATGCAGACAGATATCCAGCCCAGT	CAACCGATACACAACCCGTACCAACCAACACACTATATGGGGATAAAATCGACCCACCCAGCCAACACACCAAGCTTAGCACCGATTGCGGCACTAAGTCAACAGAACGGCTCAATGCCGTAGACAGAATAGCTAAAGGCCATAAATATC
mk7724	scaffold110_A01	251948	A01	100.168	TTAAAACAATTCATACCATCACCATATACTCACCTTGATATTCAATTAAACAATTAACATGTATATGTAAGCAAATTAAACAATCTCAAATCATAAAAGCACAAATCGGGATTTCGCATCACTCTTCAATAACTTTCGTTTTTCCTTTCC	TCTTGAAGGTTCCACGTCAACGTTAGCTACGTACGATAACACAAAAGAATAAAAAAATATCAATTTCTATCAATTCTCATTCAAATACAAAATCAAACATATTTTGTAATTTATTCAATTTAGTCCCTAAACCCGAGACAAACATAACTT
mk488_A01	A01	49520222	A01	100.639	TATGGCGTTTTTGGCTTTTTAGTACAATGAAGAAGAGATGAAGGTTTTTTTTGTAGTGGTTTTGTCGACAGAGGTTTGGGGCTCAGAAAAAGAAAGAGTTGATCACAAAGGATGAAGAAAGAGGAAAAAGAAATCAATAGGTTTGCTAGG	GAATTCGACATAGACAATATGAACCTTCGGGTTTTCAGCTTTTGTGATATTCGGCTGTAAGGTTTAAAAATAAAAAGAATAAGGAAGTGGTGAAGACTAAAGTGGTAGAAGAATTCGACTATAGAAAAAGAAGAGGAGAAGGTAGGTGGA
mk11090	scaffold114_A01	27411	A01	101.431	TCCCTAGATTTTAGGGACTTTGGCTTTTCTAAATTGTAAAATAAGACTAGATCTGAGGTGATGAGCACTTACCACTTATTCCTCTTGATTTCTACGCAGATCTGATGCAGATCTATCCTCTAAAAAATTGTAGAACTCGAATCCAGGAGA	CTAAAGTTTCGACTATAAGTCCCTAAATCTATGGTATTTTGACTTTTTAAGTGATGAAGAAGATGACGATTTGAGGCTATAACTTTGAAGTAATGTTGCCGACAGATACTAAGGGTTTAGAGAAGATGAAAATTGATCAAAAAGAAAAAA
mk750_A01	A01	84680894	A01	103.061	TCCAACAAGTATTTTCCAACTTTTATCTTTGTCATATTCTTAGTCAATTAGATAATTAGTCTCGGTTTAAAACATTCCTTAATTCTTAGGGTAGATAATAAAAAGATAGTAAATACTAGTACTTTTAGTCCTTGTGGATACAATATTTTC	GTTTCACCATAACGGTACTGCTGTTCGATAGGTGCACTTGCCTTAGTCGAATTTTTAGTTAGTTTAGTGATCTTTAGAGGTTGATAATTGAATTGAGTTGTCAATGAGGACACATTGAGTAGGCGCTTAGGTTGATTGTTTTGACTTGTT
mk751_A01	A01	84680915	A01	103.063	TTTATCTTTGTCATATTCTTAGTCAATTAGATAATTAGTCTCGGTTTAAAACATTCCTTAATTCTTAGGGTAGATAATAAAAAGATAGTAAATACTAGTACTTTTAGTCCTTGTGGATACAATATTTTCGGTTTCACCATAACGGTACTG	TGTTCGATAGGTGCACTTGCCTTAGTCGAATTTTTAGTTAGTTTAGTGATCTTTAGAGGTTGATAATTGAATTGAGTTGTCAATGAGGACACATTGAGTAGGCGCTTAGGTTGATTGTTTTGACTTGTTTTAGGCTTCTTTAAATGTGTT
mk774_A01	A01	84980893	A01	103.507	TTATCATTTGAAACACACCTCAATTCATTCACATCTCTTCTCTCTTTTCTCACTTTCTTCTCTCATTTTTCCATTTCAAGTCCCTTGCTCTTGTGTCGATTTCTCCCCTTGGAAAAGGGTTCTTCTTCAGCAATTGAGTTTTCATAGAAG	CTTGATCGGCGAGGACAACAAAGAATGAAGAACGGAGCAACCTTGTCAAGCAGCGGAAAAATATTGGATTTGATTCTTGTTCCCTATCTCTTTAATTTTTGTTATTGTTATGATGAACATATCTAAGAATATTTATATTGTTGGAATGAT
mk18872	scaffold6477	9624	A01	103.793	ATATATGTTTTAGTTCTAAAATGAGGGTACCTGAACCAGTAGATTCCTCGATCCTCACCCATTATAGGCTCATATGGACCAAGTTTGGTTCAGGGGGACACATTTCCCTATGGCCATACGGAGATGAATATCTCACAAAGACATAGGTAC	GATGTATCCCGGAAGCAATCCACTAGCCTATGTGGAGGTGAAAACCTCACAAAAGCATAGCTTTTCACTCCCACTTAAGGGTGCGACCACAGCAGTCATGCAAATGCAATGTGTGCGAAAACAAAATAACAAACATATGTGGCAAACACA
mk2411	scaffold153_A01	9524	A01	104.227	CGTATCCCTACACCACACGGGCGTGTGAGCCCTACACCTTGGAAAATGTTTAAAATGTCACAAAAAATTTTATGTGTTCCCAATTAAGTCCCGACTTGATTCTAATGCTCATATTAGACCTCGAGGGTCTAAATAAGGGACGTTTTGAAT	ATCTCGATAAATGAATAGTAATCTACGTAAATTATTTGTAAAATGTTTTGAATGTTCTGGTAATACTTCAAAACCCTGTGCCACCGATGAATACGGGTTAGGGGTGTTACACTAACGCGATTGGTGGGACTAGCTCTTCCTCACGGTTTT
mk2412	scaffold153_A01	9550	A01	104.352	GAGCCCTACACCTTGGAAAATGTTTAAAATGTCACAAAAAATTTTATGTGTTCCCAATTAAGTCCCGACTTGATTCTAATGCTCATATTAGACCTCGAGGGTCTAAATAAGGGACGTTTTGAATTATCTCGATAAATGAATAGTAATCTA	GTAAATTATTTGTAAAATGTTTTGAATGTTCTGGTAATACTTCAAAACCCTGTGCCACCGATGAATACGGGTTAGGGGTGTTACACTAACGCGATTGGTGGGACTAGCTCTTCCTCACGGTTTTGGCTCAAAATTCTAGTGCCTTAAAAA
mk2413	scaffold153_A01	9612	A01	104.354	TCCCGACTTGATTCTAATGCTCATATTAGACCTCGAGGGTCTAAATAAGGGACGTTTTGAATTATCTCGATAAATGAATAGTAATCTACGTAAATTATTTGTAAAATGTTTTGAATGTTCTGGTAATACTTCAAAACCCTGTGCCACCGA	GAATACGGGTTAGGGGTGTTACACTAACGCGATTGGTGGGACTAGCTCTTCCTCACGGTTTTGGCTCAAAATTCTAGTGCCTTAAAAAATATGGTGTTCCTACAAAGAAAACAGAAACAACATAAATTTTTTGATAAATTAAATAAAATA
mk2410	scaffold153_A01	9489	A01	104.354	ACGGGCATGTGTAGTACACGGCCTGACCACACGGGCGTATCCCTACACCACACGGGCGTGTGAGCCCTACACCTTGGAAAATGTTTAAAATGTCACAAAAAATTTTATGTGTTCCCAATTAAGTCCCGACTTGATTCTAATGCTCATATT	GACCTCGAGGGTCTAAATAAGGGACGTTTTGAATTATCTCGATAAATGAATAGTAATCTACGTAAATTATTTGTAAAATGTTTTGAATGTTCTGGTAATACTTCAAAACCCTGTGCCACCGATGAATACGGGTTAGGGGTGTTACACTAA
mk778_A01	A01	85120964	A01	104.637	TCATCCACACTCGCGTAAGGATTCTGATGCGGTCATTGAGAGCACCAAAAATATCCTATTCCCTGTAAAATAATAAAAATAACAGTAAAGGGGAAGTAGGGTTGAATCCTCAGGGACCGGATTGTACGAATGCTCGTTTCTTGAAATCTT	GACAATTTCTTGGCCAAGAAACTTGTGTTCCTGAAAAAATAAAAAAAAAACAGAATTAAGAATTTCGATTTGGAAAAATAAAAATAGTATTTAAATTAAATTGAAATTGCGAAATTAAATAAATGACGGAAATTGAGATGGAGAATATAT
mk780_A01	A01	85187523	A01	104.931	TATTCCAAACTCAACTTCTCGGTTCGGAGGCAATCCTGGAAGCTTTTCCAGAAAAACATCTTGGAACTCCTTTACGGTCCTAACCTTATCCACTGTCAGTCCCTCCTCTTCTGACTGACTTACAAATGCCAAATAGACCTCACAACCTTT	CGAATCCACTTTTTGGCTCTTAATGTCGACACCACATTGGACAAATAATCCCTTAGCTCACCTATCACCATAACCTCCTCATCCTTTGTGGTCCTTAACTCCATTCGTTTAGCAGCACAATCTAGAGTCGCTTTATGCTTAACAAGCCAG
mk781_A01	A01	85187537	A01	105.077	CTTCTCGGTTCGGAGGCAATCCTGGAAGCTTTTCCAGAAAAACATCTTGGAACTCCTTTACGGTCCTAACCTTATCCACTGTCAGTCCCTCCTCTTCTGACTGACTTACAAATGCCAAATAGACCTCACAACCTTTCCGAATCCACTTTT	GGCTCTTAATGTCGACACCACATTGGACAAATAATCCCTTAGCTCACCTATCACCATAACCTCCTCATCCTTTGTGGTCCTTAACTCCATTCGTTTAGCAGCACAATCTAGAGTCGCTTTATGCTTAACAAGCCAGTCCATTCCCAAAAT
mk816_A01	A01	85668382	A01	105.588	GTGGTCTCTGCTAAGGGGATTAAGGTGGACCCTTGAAAAATTGAAGCGATTTTAGAGTGGAAGCCGCCTTGGTCAGTGTCGGAAATATGGAGTTTCCTAGGACTGGCAGGATACTACAGAAGGTTTGTGGAAGGTTTTTCTATTATGGCA	CACCCCTGACAAAACTCATAAGGAAAGGAGTACCATTTGTATGGACTGAGAAGTAGTAGGAAGCTTTTGAGAAGTTGAAGAAAGTTCTGACTGAACCACCTGTGTTAATTCAGCCGGAGTCTGGGAAGGATTTTAGTGTGTNTGACGCAT
mk815_A01	A01	85668373	A01	105.703	TTAGGACATGTGGTCTCTGCTAAGGGGATTAAGGTGGACCCTTGAAAAATTGAAGCGATTTTAGAGTGGAAGCCGCCTTGGTCAGTGTCGGAAATATGGAGTTTCCTAGGACTGGCAGGATACTACAGAAGGTTTGTGGAAGGTTTTTCT	TTATGGCAGCACCCCTGACAAAACTCATAAGGAAAGGAGTACCATTTGTATGGACTGAGAAGTAGTAGGAAGCTTTTGAGAAGTTGAAGAAAGTTCTGACTGAACCACCTGTGTTAATTCAGCCGGAGTCTGGGAAGGATTTTAGTGTGT
mk779_A01	A01	85186560	A01	106.052	CTGCATTAAAACACAACCCAAGCCTACATGTGATGCGTCACTGTACACAGTAAAATCCTTCCCAGACTCTGGCTGAATTAACATAGGTGCTTCAGTCAGAACTTTCTTCAACTTCTCGAAAGCTTCCTGCTGCTTCTTAGTCTATACAAA	GGTACTCCTTTCCTTATGAGTTTTGTCAAAGGTGCTGCCATCAGAGAAAAACCTTCCACAAACCTTCTGTAGTATCCTGCTAGTCCTAGAAAACTCCGTATTTTCGACACTGACCTAGGCAGCTTCCACTCCAAAATCGCTTCAATTTTC
mk852_A01	A01	86403160	A01	106.442	GATGTTAATTTAGTGGTATCAGAGCCAGGTTGCAAAACTCAATTCTGGATTTGGGTTTTTTTTCAAAAACATGAAAATTTCATCAACATTGTTTTAAAATGGTTTAAAGTGATTATCTGGAAATGTTTTAATGAATGAGTGGACACTGAG	CTCCGCGCCGATCCTGTAAGTTTTCTGATTGTTTATTCTAAATGGATAATATTGAAATGTTATTAGTAAGACTAACTTTAGGTAGTAAAACTGTACTGAAACTCTTTAGTTAGAGTAAACTATGAACTGTAGTAAGAATAAGAACTGCGA
mk855_A01	A01	86460301	A01	107.008	TTTCTGGGATTAGCCATTTATTATCAGAGATTTGTACAAGGGTTTTCAGTGATAGCTTTGCCGATGACACGGCTATTATAGAAAGATGTGAAATTTGAATGGACCGACAAATGCCAACAAAGCTTTGATCGGTTGAAAGTCTTGTTGACC	AAGCACTAGTTCTGGTTTAGCCTGAATCGAGTAAAGAATTTATAATTTACGGTGATGCATTATTAAATGTTTTGGGTTGTGTCTTGATGCAAGAAGGTAAAGTAATAGCCTATGCTTCTAGACAGCTAAAACCACATGAAAATAACTACC
mk811_A01	A01	85642323	A01	107.096	ATAAACTACTATTTAAAATGTTCGTATTATTTTTGTATTCGTCAATCAATTTTAATCCGTCTTATTTGTTGGTCGAATTTTATATTTTTATATATCAATTTTATAAAATGTTTGTATTATTTTTGGATTTGTAAAATTATTTTAGTCTGT	TTATTTGCTGGTTGAGTTTTTGGATCTGACACGGGCTAACACAGCCTAAGCTGCTTGACATAGGCTGATGAAGCCGGCCTAAACCCGACATTTAGTGGCCTTGTCCCATCACCCTTTCTTTTACCTAAAATCTAATTTAGCCTCTAATTA
mk794_A01	A01	85433452	A01	107.393	CCCCATGCCTGGGTTCAGGCAGAGGAGGCTGATCGCCAGAGGAGGAGTAACAGTCATCATCCTAGATCGTTCTTGCACGGCGTTCCGGTGCTGCTTAAGGACACGATAGCGACGGATGATAAAATGAATACGACGGTAGGATCATATGCG	TGCTGGGGTCTGTGGTTGGTTGGGACGCGGGAGTGGTGGAAAAGCTCAGGAATGTTGGGGCTGTTATTTTAGGGAAGGCCATCCTAACGGAGTGGTATTCTTTTCGAGCTTTGGGTAAAACTCCCAACGGCTGGTGTGCTCGAGGCGGCC
mk742_A01	A01	84372306	A01	107.422	GATCAAAAAGGTATTCGGTCAAGCAAATAGAATGAGGGAGGGAGAAGATAGAGAAGTTCGATCAAGAAAAAAAACCAAGAGAAGAAACTTTGCCACACCTCGAAGGTTCTCTGCTACACTCGGCCCCAAGAAAGGTAATACCAAAAACCC	TTGAAAGGTAACAAAGCAATACCAAAGACAGAATTTGGCATTAAGGGAAAAAGAACTGAAGAAAACAATATCAAACTTACAATGACTGCCAAAACCAAAATTTGTCAAGAGTGAGAGTCCTAATTCAGCACACCCTTCTTCCACCCCCTT
mk744_A01	A01	84374703	A01	107.614	ACACGGGGTTGAACACAGCCTCCAACACAGGCGTGTCCCTTGGACCACACGGGGTGTGAGCCTTGCACCTTGGAAAAATTTTGAATTGCGAAAAAATTTTAGAGTTCTCAATTTAGTCCCGACTCAATTCTAATGCTCGTATTGGGCCCC	AGGGTCTAATCAAGGGAGTTTTGAATGTTCTCGGCTAATGAATAGTAATTTATATAAGTTAATTGTAAATGTTTTTGAATGTTCTGGTAATGCTCCGAAACCCTATTTTGGCGATGGATATGGGTTAGCGGTGTTACAACTTCATTACTA
mk743_A01	A01	84374558	A01	107.614	GTGTGTCCCCTACACCTTAATTTTGAGAAACAGAATGCTCAAAATTGAGCACACAAGCAGAGACATGGGCATGTTTCTTGGCTGTGTGAAACCTGCACCTAATTTTGAATTGAATTAATCGACCACACGGCCTAACCAGAGAGTTACACG	GGTTGAACACAGCCTCCAACACAGGCGTGTCCCTTGGACCACACGGGGTGTGAGCCTTGCACCTTGGAAAAATTTTGAATTGCGAAAAAATTTTAGAGTTCTCAATTTAGTCCCGACTCAATTCTAATGCTCGTATTGGGCCCCGAGGGT
mk761_A01	A01	84775655	A01	108.03	GCTCGACTTTTTTTATCATTTGAAGGTTTAGATCAGCATCAAAATTGAGTAGAAATTAATTGGGATCATTGACTGAAGGAACCGGTGGTAAGTCTTTTCAATATAATTTTTATTTCGTATTTTAGAAAAGCCGAAACCCCTAAAGGTTAG	GAGGCTGTCGACTTGGACTTGTAGCCCTAAGGGGTTGTGATAACTATATTTTCTTGATAATAATGTGATCTAGAGGCTGCTGATCAAGGGCTTGGACAAGTGGAGCAACGGGATCTAAGTCTAGTCGCAAACTTCAGCAAAGGTAGGATT
mk765_A01	A01	84775791	A01	108.134	CCCCTAAAGGTTAGAGAGGCTGTCGACTTGGACTTGTAGCCCTAAGGGGTTGTGATAACTATATTTTCTTGATAATAATGTGATCTAGAGGCTGCTGATCAAGGGCTTGGACAAGTGGAGCAACGGGATCTAAGTCTAGTCGCAAACTTC	GCAAAGGTAGGATTGCTAGTGCTTAAGGTGTTATGGCCGAATAAGGTAAGGAGATATTATGTAGTTCGTTTCGGTAGTAGATTAATGTGGTAGTAATATAATTGTAGGTAGTTCATGCGTGGATCTGGTCAAATGAATCGTCATAAAACA
mk764_A01	A01	84775764	A01	108.134	TTATTTCGTATTTTAGAAAAGCCGAAACCCCTAAAGGTTAGAGAGGCTGTCGACTTGGACTTGTAGCCCTAAGGGGTTGTGATAACTATATTTTCTTGATAATAATGTGATCTAGAGGCTGCTGATCAAGGGCTTGGACAAGTGGAGCAA	GGGATCTAAGTCTAGTCGCAAACTTCAGCAAAGGTAGGATTGCTAGTGCTTAAGGTGTTATGGCCGAATAAGGTAAGGAGATATTATGTAGTTCGTTTCGGTAGTAGATTAATGTGGTAGTAATATAATTGTAGGTAGTTCATGCGTGGA
mk766_A01	A01	84775794	A01	108.134	CTAAAGGTTAGAGAGGCTGTCGACTTGGACTTGTAGCCCTAAGGGGTTGTGATAACTATATTTTCTTGATAATAATGTGATCTAGAGGCTGCTGATCAAGGGCTTGGACAAGTGGAGCAACGGGATCTAAGTCTAGTCGCAAACTTCAGC	AAGGTAGGATTGCTAGTGCTTAAGGTGTTATGGCCGAATAAGGTAAGGAGATATTATGTAGTTCGTTTCGGTAGTAGATTAATGTGGTAGTAATATAATTGTAGGTAGTTCATGCGTGGATCTGGTCAAATGAATCGTCATAAAACAGGT
mk763_A01	A01	84775741	A01	108.134	GGTAAGTCTTTTCAATATAATTTTTATTTCGTATTTTAGAAAAGCCGAAACCCCTAAAGGTTAGAGAGGCTGTCGACTTGGACTTGTAGCCCTAAGGGGTTGTGATAACTATATTTTCTTGATAATAATGTGATCTAGAGGCTGCTGATC	AGGGCTTGGACAAGTGGAGCAACGGGATCTAAGTCTAGTCGCAAACTTCAGCAAAGGTAGGATTGCTAGTGCTTAAGGTGTTATGGCCGAATAAGGTAAGGAGATATTATGTAGTTCGTTTCGGTAGTAGATTAATGTGGTAGTAATATA
mk762_A01	A01	84775703	A01	108.134	GTAGAAATTAATTGGGATCATTGACTGAAGGAACCGGTGGTAAGTCTTTTCAATATAATTTTTATTTCGTATTTTAGAAAAGCCGAAACCCCTAAAGGTTAGAGAGGCTGTCGACTTGGACTTGTAGCCCTAAGGGGTTGTGATAACTAT	TTTTCTTGATAATAATGTGATCTAGAGGCTGCTGATCAAGGGCTTGGACAAGTGGAGCAACGGGATCTAAGTCTAGTCGCAAACTTCAGCAAAGGTAGGATTGCTAGTGCTTAAGGTGTTATGGCCGAATAAGGTAAGGAGATATTATGT
mk760_A01	A01	84775578	A01	108.134	CTTTCTTTACACAGCTTCAACAAAAGCCAAAAACCCCACTCTCTTAGGGACTTGGCCGAATAGTGAGATCACTGAAGGCTCGACTTTTTTTATCATTTGAAGGTTTAGATCAGCATCAAAATTGAGTAGAAATTAATTGGGATCATTGAC	GAAGGAACCGGTGGTAAGTCTTTTCAATATAATTTTTATTTCGTATTTTAGAAAAGCCGAAACCCCTAAAGGTTAGAGAGGCTGTCGACTTGGACTTGTAGCCCTAAGGGGTTGTGATAACTATATTTTCTTGATAATAATGTGATCTAG
mk769_A01	A01	84853591	A01	108.328	TAACGTGGTGGAATATTGGTTGGAGCCCACTGAAAGAATAATGGAGGACCTGGACTGTTCACCGGAACAAAAGTTAAAAGGAGCAGTGTCATCGCTTAAGCAAGAAGCCTATCAGTTGTGGTTGACAGAGAAAGAGGGCACCCAACCAGA	CGGGTCACTTGGGAGTTTTTCAAAGCTGCATTTCAAGGGAAGTGTGTGGGTGCAAGCTATGTGGATGCTAGAAGGAAGGAGTTCTTGAACTTGACCCAAGGAAACAAATCGGTGGCGGAGTAGGAGGTGGAGTTTCTACGCCTTAGTAGG
mk773_A01	A01	84853775	A01	108.333	CAAGGGAAGTGTGTGGGTGCAAGCTATGTGGATGCTAGAAGGAAGGAGTTCTTGAACTTGACCCAAGGAAACAAATCGGTGGCGGAGTAGGAGGTGGAGTTTCTACGCCTTAGTAGGTATGCAAGAGTAATGGTGGCAACAGACTATGAG	GTAGCGTTAGGTTTAAGGATGGACTGAGAGATAGCCTTAGGGTATTGATAGCTCTACAAAGGGAGCGAGTTTTCTTAGAATTGGTATAGAAGGCAAAGATAGTGGAGGAGGTAAAACACACTGAATGCTTAAATCAAGAGAAAGAAAGGG
mk772_A01	A01	84853702	A01	108.336	TCAGTTGTGGTTGACAGAGAAAGAGGGCACCCAACCAGAACGGGTCACTTGGGAGTTTTTCAAAGCTGCATTTCAAGGGAAGTGTGTGGGTGCAAGCTATGTGGATGCTAGAAGGAAGGAGTTCTTGAACTTGACCCAAGGAAACAAATC	GTGGCGGAGTAGGAGGTGGAGTTTCTACGCCTTAGTAGGTATGCAAGAGTAATGGTGGCAACAGACTATGAGCGTAGCGTTAGGTTTAAGGATGGACTGAGAGATAGCCTTAGGGTATTGATAGCTCTACAAAGGGAGCGAGTTTTCTTA
mk770_A01	A01	84853635	A01	108.341	AGGACCTGGACTGTTCACCGGAACAAAAGTTAAAAGGAGCAGTGTCATCGCTTAAGCAAGAAGCCTATCAGTTGTGGTTGACAGAGAAAGAGGGCACCCAACCAGAACGGGTCACTTGGGAGTTTTTCAAAGCTGCATTTCAAGGGAAGT	TGTGGGTGCAAGCTATGTGGATGCTAGAAGGAAGGAGTTCTTGAACTTGACCCAAGGAAACAAATCGGTGGCGGAGTAGGAGGTGGAGTTTCTACGCCTTAGTAGGTATGCAAGAGTAATGGTGGCAACAGACTATGAGCGTAGCGTTAG
mk849_A01	A01	86295095	A01	108.444	TCAGATGCAAATGAGCACAGTTGAACAAATTACCGAGGTTCAAAGAAAATATGAAGAACTCCAGCAACAACTTAGAGCGGATGCAGTAGCGAGGGAGACAGTAGCAGCAGCGAGGGAGGCAGAGGTAGCAGCAATGGCAGTAGAGCAGAG	AGAAAGTACGATGAGCTCCAGCTATAGCTTCAGCATATGATGAAGATGTTTTAGCAGTCGCAAAAGCCGCCATCTTAAACATTTGTTTTCTCGTTGTAAGAATATTTTTAACATTGTCACATTTAACATTATTGTAAGAATATTTTGAGT
mk807_A01	A01	85573292	A01	108.548	TGAAGTGACGCCTACCACATTGTGAATATTCTGGCCTATTTGGCCGAGCACTATCGAGGTTCGCAACAGAAGCGGTCTAGGCTCTAGAAATTGTGTTCTGTCGGTTCTTGTTTCTATTCAAAAACCCCACCGAAGCATTCAATCAGATAG	AAATTCCTTCGATCTCTTAGATTAGGACTGATGTGACTTCTCCATCTGTCTCTTCTTTGAATCTCGTAACTTAATGGCTGCTTTCCTCCTCTCTTTTACTAGCTCATCTGCCTTGCATGCTCTCTTAACGAGCACCACAAATTCCCTTAG
mk824_A01	A01	85745330	A01	108.923	TTATAGGTGGCATCTTTATACTCGACTGAAAACTATTTTTATAAGCAAATTCGACTAAAGGTAGATATTTCTCCCAACTACCTTCGAACTCTAAAACACAACAGCGAAGCATATCTTCAAGAACCTGAATCGTTCTTTCAGATTGACCGT	GATTTGCGGATGAAATGCGGTATTAAAGTTCAACTTTGTACCCAAAGCTTCTTGCAACTTCTTCCAAAATTGTGAAGTAAATCTCATATTTTTATCTGAAATAATGGAAATAGGTACTCCGTGCAATCTAACAATTTTAGCAATGTACAA
mk823_A01	A01	85745327	A01	108.924	GCCTTATAGGTGGCATCTTTATACTCGACTGAAAACTATTTTTATAAGCAAATTCGACTAAAGGTAGATATTTCTCCCAACTACCTTCGAACTCTAAAACACAACAGCGAAGCATATCTTCAAGAACCTGAATCGTTCTTTCAGATTGAC	GTTGATTTGCGGATGAAATGCGGTATTAAAGTTCAACTTTGTACCCAAAGCTTCTTGCAACTTCTTCCAAAATTGTGAAGTAAATCTCATATTTTTATCTGAAATAATGGAAATAGGTACTCCGTGCAATCTAACAATTTTAGCAATGTA
mk859_A01	A01	86533343	A01	109.38	CTAACTTTGCCAGAATCAGGGCAAGACTTCGTGGTATATTGTGATGTTTCATTGAGTGGTCTAGGTTGTGTTTTGATTCAAGACAAGAAAGTGATTGCATATTGATTGATTGTTTATCATCATAGCAATAATGTGCAAACATACACTGTC	ATGCAAGTATAGTAGACAGATGTGTGTCTATCGGATATCGATCCCACAGAGATGAGTGTCTTCTGTCTATTAATGTTAGTACAATAACTGGATATGAATGAGATGAATTGTGAGGATAGTTTTCAATGCAATAACTTTAAAAACAATAAA
mk858_A01	A01	86533299	A01	109.38	GAAAGTTTTGAGAAATTAAAACTGATGTTGCTGAACTGTCGGTTCTAACTTTGCCAGAATCAGGGCAAGACTTCGTGGTATATTGTGATGTTTCATTGAGTGGTCTAGGTTGTGTTTTGATTCAAGACAAGAAAGTGATTGCATATTGAT	GATTGTTTATCATCATAGCAATAATGTGCAAACATACACTGTCAATGCAAGTATAGTAGACAGATGTGTGTCTATCGGATATCGATCCCACAGAGATGAGTGTCTTCTGTCTATTAATGTTAGTACAATAACTGGATATGAATGAGATGA
mk860_A01	A01	86533373	A01	109.483	GTGGTATATTGTGATGTTTCATTGAGTGGTCTAGGTTGTGTTTTGATTCAAGACAAGAAAGTGATTGCATATTGATTGATTGTTTATCATCATAGCAATAATGTGCAAACATACACTGTCAATGCAAGTATAGTAGACAGATGTGTGTCT	TCGGATATCGATCCCACAGAGATGAGTGTCTTCTGTCTATTAATGTTAGTACAATAACTGGATATGAATGAGATGAATTGTGAGGATAGTTTTCAATGCAATAACTTTAAAAACAATAAAATAAAATATGATGATGATAAAATGGGCTCT
mk782_A01	A01	85237341	A01	109.867	CTATAATGGTTGTGGTCTTACATATGTTGCAGACACACCACAGCTCGAAAGAGCATCCCGTTATTAGCCCTCTCGAGCTTCCTGTTATAGCTCTTTGGAGTGTCCCGATAGGTAAGGTTTTGATCCTACATTTGTCGTGGATACACCTTA	CTCTTATGAGAATCCCGATTATAGGCTCTTCATAAGCTTCTCATTAAATTGGCTCTATGTGAGCTTCCCGACAGTGCTCGCTTGAACTCATCGATATATGGCTATCCAGAGCTTCCCGTTAAATGGCTCTTATTGAGCTTCCTGATAGGC
mk783_A01	A01	85237357	A01	109.875	CTTACATATGTTGCAGACACACCACAGCTCGAAAGAGCATCCCGTTATTAGCCCTCTCGAGCTTCCTGTTATAGCTCTTTGGAGTGTCCCGATAGGTAAGGTTTTGATCCTACATTTGTCGTGGATACACCTTAGCTCTTATGAGAATCC	GATTATAGGCTCTTCATAAGCTTCTCATTAAATTGGCTCTATGTGAGCTTCCCGACAGTGCTCGCTTGAACTCATCGATATATGGCTATCCAGAGCTTCCCGTTAAATGGCTCTTATTGAGCTTCCTGATAGGCTCTTCTTGAGCTTTCC
mk768_A01	A01	84853588	A01	110.211	TCCTAACGTGGTGGAATATTGGTTGGAGCCCACTGAAAGAATAATGGAGGACCTGGACTGTTCACCGGAACAAAAGTTAAAAGGAGCAGTGTCATCGCTTAAGCAAGAAGCCTATCAGTTGTGGTTGACAGAGAAAGAGGGCACCCAACC	GAACGGGTCACTTGGGAGTTTTTCAAAGCTGCATTTCAAGGGAAGTGTGTGGGTGCAAGCTATGTGGATGCTAGAAGGAAGGAGTTCTTGAACTTGACCCAAGGAAACAAATCGGTGGCGGAGTAGGAGGTGGAGTTTCTACGCCTTAGT
mk826_A01	A01	85772184	A01	110.523	TCGAGGCCCAACATACCGTGAATGCCAAAAATCACGTTCTTACCGTTTCCAACGTTCCTGATCATCATCTCAATGAATCTAACTAACTAATGAGCGTTCGCTTGCTCACGAGTCCTCGAAATGCCAGAATTTTGGCATTTCGGCTTTTCG	CATTTATCGCTTTAAGCTTATGAAAAAGGGTTCGTTACACACCTGTTTGGTGATATTCCTCGACGAAATCTCCTACACGATTTCTCCTATAATCCATCGTTAATAATCAGCTTCCCATAATTGAACCACACCAAAAATCATCTAATACTA
mk825_A01	A01	85772149	A01	110.523	GGGCCCGAAAGCCTATTGGGCCCTATTGCAGCCCCTCGAGGCCCAACATACCGTGAATGCCAAAAATCACGTTCTTACCGTTTCCAACGTTCCTGATCATCATCTCAATGAATCTAACTAACTAATGAGCGTTCGCTTGCTCACGAGTCC	CGAAATGCCAGAATTTTGGCATTTCGGCTTTTCGGCATTTATCGCTTTAAGCTTATGAAAAAGGGTTCGTTACACACCTGTTTGGTGATATTCCTCGACGAAATCTCCTACACGATTTCTCCTATAATCCATCGTTAATAATCAGCTTCC
mk752_A01	A01	84687731	A01	111.363	TAATCCTGAAGAACAGCTCCCAAAGGTCGATGGTTAGGAGAGCCTGAATCGCATCAGCCATCTGGACTTGTTCTACGGCAGCCCAGTCGATGCAGCGGCCCATAATTAAGGGTCGGGCCCGAAGTATTTGGAAGAGCTCTTTTTGGGGCC	TCGTGAAAACTGTAGGAGAGGGTGACGAATTTCTGCGTTTGGACCCACGGAAGATGACGCTCCCTTCCTCTTTTTCAAGGCTGGTACGGCAGTTTTCTTTCCTCTTGAAGATGACATTGAAAGCCTGTAATATAAAGAATAATAATAATA
mk754_A01	A01	84687804	A01	111.363	TACGGCAGCCCAGTCGATGCAGCGGCCCATAATTAAGGGTCGGGCCCGAAGTATTTGGAAGAGCTCTTTTTGGGGCCTTCGTGAAAACTGTAGGAGAGGGTGACGAATTTCTGCGTTTGGACCCACGGAAGATGACGCTCCCTTCCTCTT	TTCAAGGCTGGTACGGCAGTTTTCTTTCCTCTTGAAGATGACATTGAAAGCCTGTAATATAAAGAATAATAATAATAGGTAAACATATTCGAAGGGGAAGTAAACTATTTCAGCCAAGACTACTAATATGAAGCAAACTTAACAACAATA
mk753_A01	A01	84687758	A01	111.363	CGATGGTTAGGAGAGCCTGAATCGCATCAGCCATCTGGACTTGTTCTACGGCAGCCCAGTCGATGCAGCGGCCCATAATTAAGGGTCGGGCCCGAAGTATTTGGAAGAGCTCTTTTTGGGGCCTTCGTGAAAACTGTAGGAGAGGGTGAC	AATTTCTGCGTTTGGACCCACGGAAGATGACGCTCCCTTCCTCTTTTTCAAGGCTGGTACGGCAGTTTTCTTTCCTCTTGAAGATGACATTGAAAGCCTGTAATATAAAGAATAATAATAATAGGTAAACATATTCGAAGGGGAAGTAAA
mk796_A01	A01	85443307	A01	111.717	AACTAAAGTAAATCAGTAAGTAATTTAGCACATGATATAATAAACCAGGAAAGGAAAATTTTCAGACTAAAATATAGTACGTCAAAAAAGTTGGAAGGTGAAAACTATTGGTCCTTAGTAATTTGTCTTTCTTCAGAAATTAATTCTCAT	GGTTGATGTCATTGATTGATTTTTGACAGGTACTACTCTATCAAATTACTTTTATATTGCAGCCAACAAACCAAAGAAATGACTATTTGACTCTAGAGATTGATGATAAAACACAAAGAAATGATACTAAACAAAACAGAAGTGATGATT
mk2764	scaffold154_A01	15933	A01	111.885	CAGTTTTGCTATTGTTTAAAAAGAAATTAATCAACGTAATTCCGGCGCGTGAACACCGCCGACCGTTTTGGGATCTTGGTTCGAAAGTGATTGCCACGCTCTTTGGCTGCGGATGGGGGAAACCTTCCATCTTGTTTACAAACTCAGGGT	CTACGACTATAAGGAGGTCAAACGTATGAATCAGCACGAACAAATGTTCAGTTACTCTTCCTTTGTTTTATTACTTGCCCATTTATTTCCAAGTTTCTTTTTTCCGTCTTTGCCCTTTTAATTAACTAAAACAGAAGTAAAATCTCAATC
mk2765	scaffold154_A01	16013	A01	111.885	TCGAAAGTGATTGCCACGCTCTTTGGCTGCGGATGGGGGAAACCTTCCATCTTGTTTACAAACTCAGGGTTCTACGACTATAAGGAGGTCAAACGTATGAATCAGCACGAACAAATGTTCAGTTACTCTTCCTTTGTTTTATTACTTGCC	ATTTATTTCCAAGTTTCTTTTTTCCGTCTTTGCCCTTTTAATTAACTAAAACAGAAGTAAAATCTCAATCTTACTTCAACCCTACCACTACTTGTTTTACTTTTACCAGTTACCCCTGAAGTTTTATAAGAGACCAAGTAATAATGGTAA
mk785_A01	A01	85249487	A01	111.99	ATAAAATGGATTACAAATACGCTTTCGCTCGTAGGCCCAGAGTCTTAACCCTATCTAATAACAAAGCTAACTCTCGACCTCTATCTGACCTGTAGCTCATATTGGTGTTCAACGTGCTTGCCCTTTCTACCAGTATCTATAAATGATCAG	TATCTCTTGAATTTGAATTACAGCTTCACTTATGAAGTAAGCTCTACAGCCAAAGACACCACCTCTAATGTTTGTGAAGTTGCTCTGATTACCTTGAAAGAAAGATTAGCGAACAAGTAGGCATTCCAGCTTCGCAGCATACTACCTTAA
mk786_A01	A01	85249548	A01	111.991	CAAAGCTAACTCTCGACCTCTATCTGACCTGTAGCTCATATTGGTGTTCAACGTGCTTGCCCTTTCTACCAGTATCTATAAATGATCAGTTATCTCTTGAATTTGAATTACAGCTTCACTTATGAAGTAAGCTCTACAGCCAAAGACACC	CCTCTAATGTTTGTGAAGTTGCTCTGATTACCTTGAAAGAAAGATTAGCGAACAAGTAGGCATTCCAGCTTCGCAGCATACTACCTTAAAATGATATCAAACATCCTCAGTGCTTCTTGAGAGTCTTTAAATTTCTACCTCCACAGAACA
mk784_A01	A01	85249425	A01	111.991	AGGTATCGATCTCGATTCAGTTTCATTTTAGAAAACGTTGTTTAAGGAACAAAAGTCTTTTCATAAAATGGATTACAAATACGCTTTCGCTCGTAGGCCCAGAGTCTTAACCCTATCTAATAACAAAGCTAACTCTCGACCTCTATCTGA	CTGTAGCTCATATTGGTGTTCAACGTGCTTGCCCTTTCTACCAGTATCTATAAATGATCAGTTATCTCTTGAATTTGAATTACAGCTTCACTTATGAAGTAAGCTCTACAGCCAAAGACACCACCTCTAATGTTTGTGAAGTTGCTCTGA
mk821_A01	A01	85705658	A01	112.36	TTGTCATAATAAGCGTTATCCAGAAGGATCAATTATCAAAGGTTACTTAGTAAAGGAGTATATGACTTTCTGCTCTAAATATTTAGAAGATGTTGAAACAAGACTGAATAGACCAAGTAGAAATGCTAGGCTCACTAATCATAACTTAGC	GAAACTTATCTATTTTGAAGTTATGGACAACCAATCGGTAACGTTAAAATTGCACATTTAGATGATAGATCTTGGTAGAAGCGCATCGGTAAGTTCTTTTTCACCATGATTCAATTGAACCATTAGGCAAGTAAGTTTTAGAATTTGATA
mk822_A01	A01	85705674	A01	112.481	TATCCAGAAGGATCAATTATCAAAGGTTACTTAGTAAAGGAGTATATGACTTTCTGCTCTAAATATTTAGAAGATGTTGAAACAAGACTGAATAGACCAAGTAGAAATGCTAGGCTCACTAATCATAACTTAGCCGAAACTTATCTATTT	GAAGTTATGGACAACCAATCGGTAACGTTAAAATTGCACATTTAGATGATAGATCTTGGTAGAAGCGCATCGGTAAGTTCTTTTTCACCATGATTCAATTGAACCATTAGGCAAGTAAGTTTTAGAATTTGATAAATATTCATATTTTTC
mk820_A01	A01	85705473	A01	112.608	CACTTGCTAATCCATCTCCCTCATGAAGCAAAACTTAGTGGACTAATTTTCTATCGGCGTATGTATCCTATAGAGAGGTGCTAATTTATTTGCAAAGTTTTCATTCATTCATGAATATACCTTTAATTACAACTTTTGATAATGTTGTGT	TCGTGTTTAGGTTCCTATGCAAATTGAAGTCTTATTGTCATAATAAGCGTTATCCAGAAGGATCAATTATCAAAGGTTACTTAGTAAAGGAGTATATGACTTTCTGCTCTAAATATTTAGAAGATGTTGAAACAAGACTGAATAGACCAA
mk861_A01	A01	86573057	A01	113.207	ATGAATCGTTAACTGATAAATTTCTTTCTGAACTAATCTTAAAAGAATTCCTCGGTAACTATTTCTCTCGGTACCACAGATACAAGAGTATTCCACCACTGATATGTCGAGTTCCTCAGAAGTGATATAGCACATTTCAAACACTCATCC	GTGTGCAAGAAAGCTCATCAAATACCCTGATAGAGTTCTCAAGCCAAAACTCTACTCTCTCAGAATCATCATCAACATTAGCTCTAAATTCTTCAACCCCTTGTTTTCTAATCTTATCAAGTGAAGGCTTGTTCAGTCTTAACAATTCTA
mk862_A01	A01	86573178	A01	113.207	GTGATATAGCACATTTCAAACACTCATCCGGTGTGCAAGAAAGCTCATCAAATACCCTGATAGAGTTCTCAAGCCAAAACTCTACTCTCTCAGAATCATCATCAACATTAGCTCTAAATTCTTCAACCCCTTGTTTTCTAATCTTATCAA	TGAAGGCTTGTTCAGTCTTAACAATTCTACACCTTGAAGAGCTACGGGAACAGGTTGGGAGTTAGGTGGGGGGTGGAGGATGTTGGGCAACCAAATTTGTTCGAACAAACTCGACAAACAATTTATTCATCCTTTGGAAGAAGGCTTCTC
mk846_A01	A01	86256856	A01	113.447	GCATTTCCAACACTCACTATTGACGTAGTTTGGGCCTTAGAACCCAAATATTCCTTCCTACGATCTCTATTGTGATACCCAGTTGAAGCATTTGATCGAGTATACAAATCCCTCGATTTCTTTGATGAAGATTGAAATGGCTTTTTCTTC	GTCTTTTTCTTTAATCTCTAGCCTCAAACTCATCTTTTCTCTTTTCTTTGCCCAACTCTTCGGCCTTGCAAGCTCGGTCGACTAGCATAACAAATTCTTTTAACTCTAAAATCCCTACTAGCAGTCTGATATCTTCGTTTAACCCATCTT
mk775_A01	A01	84989829	A01	113.599	GAAGTTAATAATTGAGTAATGGTCTTGATATTTTAATGAGATGTTTGTATTATATTTATATATTATATAATATATATAATTTTTTTAAGTTGAAAATTTAAGGTCGCACAATGAATTATCAGTGCCATAACTCCAGGCCTTTCTTCTAGA	CTACTTTTATTAGTTTACCCCCAATATCTAAGCCAACGTCAGGTTTCCATACACCAAGGTCACACGCTGCTTTTGACCAACCTCCAATGGTGGGTGAAGCTTGGGATGCCTTGAGAATGATCATTGGTGTATTTTCTTGATCAACCAGTT
mk851_A01	A01	86373862	A01	113.757	GTAGCTCTAAGGGTTGTTATAACTATTTTATTTTGATAATAGTGGGATCTAGAGACTATTGATCGAAGGATTGGACAAGTGGAACGACTGAATCTAGACATAATCGCTAACTTCGGCAAAGGTAGGATCGCTAGTGCCTAAGTTGCTTTT	GCCGAATGTGGTAAGGGGTTAATACGTAGTTCAATTTCGATAGTTAGATTAACGTGTTAGTAATCCAATTGTAGGCAGTTCGTGTGTGGATCTCGTCAGCATATCATCGCAAACAGGTGTGTAACTGACACCCTCTTATAGACTAGATCG
mk18874	scaffold6477	10019	A01	113.964	CCAGTGGAGTCGCCAAGCTGTCGAAACCTTTTTAGAGGGGGAATTGGAAAATGGGAGTCGCCACCAATCTTTTTAGGTGTGATTGGATCACCTTATGAAACATTTTGGTCTACGAAAATGTGAGAAAACAGGTTCGGGAGTCGGTTACGT	CGAGGAAGGATTAGCACCTTCGCAACACCCAAAATTGGTACCAAATTGAATAGTTTTCCGTCTTACTGTTAAAAAGTTTGAAAGAATTTAAAAATAGGATCCCTTTTTAAAACCGGAATAATTTGAGTTGAAAATCGAGATTCCTTTACT
mk18873	scaffold6477	10016	A01	113.964	TCCCCAGTGGAGTCGCCAAGCTGTCGAAACCTTTTTAGAGGGGGAATTGGAAAATGGGAGTCGCCACCAATCTTTTTAGGTGTGATTGGATCACCTTATGAAACATTTTGGTCTACGAAAATGTGAGAAAACAGGTTCGGGAGTCGGTTA	GTACGAGGAAGGATTAGCACCTTCGCAACACCCAAAATTGGTACCAAATTGAATAGTTTTCCGTCTTACTGTTAAAAAGTTTGAAAGAATTTAAAAATAGGATCCCTTTTTAAAACCGGAATAATTTGAGTTGAAAATCGAGATTCCTTT
mk776_A01	A01	85043704	A01	114.229	CAGGCGTGTCTCTTGATCGTGTGAGCCACACGTCTTGGCCACACGGGCGTGTGTCCCTTGCACCTTTGAAAAAATTTAATATTTTCTGAAAAATTCTCTAAGTACCCGGTTTAGTCCCGACTTGTTTCTAATGTGTATTTTGGGCCTCAA	GGCTCACATAAGGGACATTATGCTTGATTTCAATTGGTTTCTGATATGAATGTTATATGATGTGAAATATCTGTTTATTTGATCTGTAAATTCTGGTAATTGCTCTGTAAACCTATTCCGGCAACGGATACGAGTTAGGAGTGTTACAAG
mk11094	scaffold164_A01	12838	A01	114.448	GGAATATCGCGAAACAGGTGTGTAACAAACCCTTTTTCATAAGCTTAAAGCGATAAATGCCGAAAAGCCGAAATACCGAAATTCTGGCATTTCGAGGACTCGTGAGCAAGAGAACGCTCATTAGTTAGTTAGATTCTTTGAGATGATGGT	AGGAACATTGGAAACGGTAAGAACGTGATTTTTGGCATTCACGGTAAGTTGGGCCTCGAGGGGCTGCAATAGGGCCCAATAGGCTTTCGGGCCCATTTGGGAAAAATTGGTAGAAAACGAAAAGCTGTTAAATTGCATGTTAAGACTGTT
mk11093	scaffold164_A01	12827	A01	114.449	GATCTCGTCGAGGAATATCGCGAAACAGGTGTGTAACAAACCCTTTTTCATAAGCTTAAAGCGATAAATGCCGAAAAGCCGAAATACCGAAATTCTGGCATTTCGAGGACTCGTGAGCAAGAGAACGCTCATTAGTTAGTTAGATTCTTT	AGATGATGGTCAGGAACATTGGAAACGGTAAGAACGTGATTTTTGGCATTCACGGTAAGTTGGGCCTCGAGGGGCTGCAATAGGGCCCAATAGGCTTTCGGGCCCATTTGGGAAAAATTGGTAGAAAACGAAAAGCTGTTAAATTGCATG
mk11095	scaffold164_A01	12872	A01	114.449	TTTCATAAGCTTAAAGCGATAAATGCCGAAAAGCCGAAATACCGAAATTCTGGCATTTCGAGGACTCGTGAGCAAGAGAACGCTCATTAGTTAGTTAGATTCTTTGAGATGATGGTCAGGAACATTGGAAACGGTAAGAACGTGATTTTT	GCATTCACGGTAAGTTGGGCCTCGAGGGGCTGCAATAGGGCCCAATAGGCTTTCGGGCCCATTTGGGAAAAATTGGTAGAAAACGAAAAGCTGTTAAATTGCATGTTAAGACTGTTAATACTGTTATGGATATAGGCTAAATGGGCCTAG
mk799_A01	A01	85480924	A01	114.691	TTAATTTGATGGTTTTCGAGTTAGAGGACTAAATTGTAAAAGTTGTAGAAGTTAGGGGTAATTGCATTATTTTGAAAAAATGTATAAAATGTAGAATAAATTGGAATATGAAATGTAATCTAATAAGTGGGAAATTTTACATTTTAGATC	AGACCCTATTGATTTATGTGAAAAGGGAAAAATTATAGAATAGTCCTTGAACTTCTGTAACTATTACAATTCAGTCCAGGTAAGTTCGTTCGGTTTGTAATTTAATATCTAAATGAATTGTGTGATGATATGATATGATATGGTATAGTG
mk797_A01	A01	85480810	A01	114.691	GATTAGAAATGTTAAAATGTCAAAATTTCAAGGTTTAATGGTGAATTTGAGGTATAATTGGGACTGTTTAACGGCCTAGATTATTCAGCTATAAATTTTGACTTGAGAAAATGGTTAATTTGATGGTTTTCGAGTTAGAGGACTAAATTG	AAAAGTTGTAGAAGTTAGGGGTAATTGCATTATTTTGAAAAAATGTATAAAATGTAGAATAAATTGGAATATGAAATGTAATCTAATAAGTGGGAAATTTTACATTTTAGATCGAGACCCTATTGATTTATGTGAAAAGGGAAAAATTAT
mk798_A01	A01	85480839	A01	114.702	AAGGTTTAATGGTGAATTTGAGGTATAATTGGGACTGTTTAACGGCCTAGATTATTCAGCTATAAATTTTGACTTGAGAAAATGGTTAATTTGATGGTTTTCGAGTTAGAGGACTAAATTGTAAAAGTTGTAGAAGTTAGGGGTAATTGC	TTATTTTGAAAAAATGTATAAAATGTAGAATAAATTGGAATATGAAATGTAATCTAATAAGTGGGAAATTTTACATTTTAGATCGAGACCCTATTGATTTATGTGAAAAGGGAAAAATTATAGAATAGTCCTTGAACTTCTGTAACTATT
mk814_A01	A01	85667627	A01	114.898	CATTTGTAAGTCAGTCAGAAGAGGAGGGACTAACAGTGGATAAGGTTAGGACTGTAAAGGAGTTCCAAGATGTTTTTCCGGAGGAGCTTCCAGGATTGCCTCTGAACCGAGAAGTTGAGTTTGGAATAGATTTGTTGCCTGGAACGGCGC	CGTGTCCATCGCACCGTATAGGATGGCACCGAAGGAGTTAGTGGAGTTAAAGGCTCAAATTCAAGAGTTGTTGGATAGGGGCTTCATTAGGCCAAGCGTGTCTCTATGGGGAGCATCGGTGTTATTCGTGAAAAAGAAGGATGGTACGAT
mk19037	scaffold180_A01	13377	A01	115.122	ATTGAAAATACCTCAGCGTGAGCTGAGGCTTAACTCACCTCTCGTAATATGAGTTGATTTTTTTGAAAGACAGAAATTGAAAATACCTCAATGTGTCTTGAGGCTCAACTCATTTCTCGCAATATGAGTTGACTTTTTTTAAAAAAAAAA	AGGAATTGAAATTACCTCAGCGTGTCTCGAGGCTCAACTCACCTCTCGTAATATGAATTGATTTTTGAAAAACATAAATTGAAAAATGGAAATCGAAAATACCTCAACGTGTCTTGAGGCTCAATTCACCTCTCGCAATATGAGTTGATT
mk19038	scaffold180_A01	13404	A01	115.122	GCTTAACTCACCTCTCGTAATATGAGTTGATTTTTTTGAAAGACAGAAATTGAAAATACCTCAATGTGTCTTGAGGCTCAACTCATTTCTCGCAATATGAGTTGACTTTTTTTAAAAAAAAAACAGGAATTGAAATTACCTCAGCGTGTC	CGAGGCTCAACTCACCTCTCGTAATATGAATTGATTTTTGAAAAACATAAATTGAAAAATGGAAATCGAAAATACCTCAACGTGTCTTGAGGCTCAATTCACCTCTCGCAATATGAGTTGATTTTTGAAAAATATAGATTGGAAAAAACA
mk19039	scaffold180_A01	13464	A01	115.804	TCAATGTGTCTTGAGGCTCAACTCATTTCTCGCAATATGAGTTGACTTTTTTTAAAAAAAAAACAGGAATTGAAATTACCTCAGCGTGTCTCGAGGCTCAACTCACCTCTCGTAATATGAATTGATTTTTGAAAAACATAAATTGAAAAA	GGAAATCGAAAATACCTCAACGTGTCTTGAGGCTCAATTCACCTCTCGCAATATGAGTTGATTTTTGAAAAATATAGATTGGAAAAAACAGAAATTGAAAATACCTTAGCGTGTCCTAAGGCTCAACTCACCTCTCGCAATATGAGTTGA
mk19041	scaffold180_A01	32650	A01	118.924	TAACGTGTTAGTAATCCAATTGTAGGCGGTTCGTGTGTGGATCTCGTCAGCATATCGTCCCAAACAGGTGTGTAATTGACACCCTCTCATAGACTAGATTGGCAAAAGCCAAAAAGTCGAAATGCCGAAAAGTCGGTATTTTGGGAATTT	CGAGTGTGCGAATGCTCGTAAGATAGTTGGGTTTGTATATTTGGTAATCTAAAGTAATAAATTGTAGTATGCGCGATTTCGTACATTTTGATAATTTGGGCTTAATGGGCCAAAGATTGGGTTCATGGGCCAACGGGCCCAATTCAGTAA
mk830_A01	A01	85921354	A01	122.014	CAAATTTTCATTTTACTCGATTAACCCCTTTTTATTAAATCGGTACTCAAATGATAAAATTAAAACACGAAAATTTCACAGATATAAATTCACACATAATAAACACAAAAATAATTTTAAAATATTTTTTTGACTCGGATTCGTGGTCCC	TAACCACCGTTCCAAATAGGGTCTAAATTGGGCTATTACAACTCTCCCCTAGGGATTTTTGTCCCCAAAAATCTTACCGGTGAATAGGTTCGGATAACGTTATTTCATTGCATCTTCTGGCTCCCACGTTGCCTCTTCAACTCCGTGTTT
mk18963	scaffold179_A01	7893	A01	122.798	TAAGCCTTCCTACAATTGTTTAGTAGGTAGGCCATGGATACACTCTGCGGGAGCGGTGCCCTCATCATTGCACCAGAAATTGAAGTTAATGGCAAATAGACGTTTAATAACCATCAATACGGAGGAAGACATTATAGCTGCAGTCACTAG	AAGGCCCCTTATGTCGAGACAAACGAAGAGTCTATTGAGTGTTCCTTTCGCTCTTTAGAATTTGTAAATGCAACCTTTATCTCAGAAGGGAGTGAACTACTGGTGCCAAAGATAACAAGAGCTACGAGGATGGCTCTACAAATGATGGTA
mk18965	scaffold179_A01	7971	A01	122.819	ATTGAAGTTAATGGCAAATAGACGTTTAATAACCATCAATACGGAGGAAGACATTATAGCTGCAGTCACTAGCAAGGCCCCTTATGTCGAGACAAACGAAGAGTCTATTGAGTGTTCCTTTCGCTCTTTAGAATTTGTAAATGCAACCTT	ATCTCAGAAGGGAGTGAACTACTGGTGCCAAAGATAACAAGAGCTACGAGGATGGCTCTACAAATGATGGTAGGAAAGGGAGCCCTACCAGGAAGAGGGTTAGGAAAATACCTACAAGGAGGGACTCAAATCCCAGAACTTAAAGAGAAG
mk18964	scaffold179_A01	7952	A01	122.836	CCTCATCATTGCACCAGAAATTGAAGTTAATGGCAAATAGACGTTTAATAACCATCAATACGGAGGAAGACATTATAGCTGCAGTCACTAGCAAGGCCCCTTATGTCGAGACAAACGAAGAGTCTATTGAGTGTTCCTTTCGCTCTTTAG	ATTTGTAAATGCAACCTTTATCTCAGAAGGGAGTGAACTACTGGTGCCAAAGATAACAAGAGCTACGAGGATGGCTCTACAAATGATGGTAGGAAAGGGAGCCCTACCAGGAAGAGGGTTAGGAAAATACCTACAAGGAGGGACTCAAAT
mk848_A01	A01	86295031	A01	123.454	AGCAATACATTCATTCCGGGAGTCAAGCTCAAGCTGAAGTTCAGAGGTTAAGAGACCAAATAGCTCAGATGCAAATGAGCACAGTTGAACAAATTACCGAGGTTCAAAGAAAATATGAAGAACTCCAGCAACAACTTAGAGCGGATGCAG	AGCGAGGGAGACAGTAGCAGCAGCGAGGGAGGCAGAGGTAGCAGCAATGGCAGTAGAGCAGAGCAGAAAGTACGATGAGCTCCAGCTATAGCTTCAGCATATGATGAAGATGTTTTAGCAGTCGCAAAAGCCGCCATCTTAAACATTTGT
mk795_A01	A01	85433607	A01	123.658	GGGGTCTGTGGTTGGTTGGGACGCGGGAGTGGTGGAAAAGCTCAGGAATGTTGGGGCTGTTATTTTAGGGAAGGCCATCCTAACGGAGTGGTATTCTTTTCGAGCTTTGGGTAAAACTCCCAACGGCTGGTGTGCTCGAGGCGGCCAAGC	CAGGTACTTCAGGGTTTGCCTTCTCTTTGAACCTTTAACCATCTCACCTCGCCAATGAATCTTGGGCTTTCCAGAACCCTTATTTTGCGAGGGCAGATCCTTGTGGATCAAGCAGCGGATCAGCCATATTCGTGGCCGCCAATATGGTGA
mk813_A01	A01	85667554	A01	123.661	GATTATTTGTCTAATGTGGTGTCGGCTTTAAGAGCCGAAAAGTGGATTCGGAAAGGTTGTGAGGCCTATTTGGCATTTGTAAGTCAGTCAGAAGAGGAGGGACTAACAGTGGATAAGGTTAGGACTGTAAAGGAGTTCCAAGATGTTTTT	CGGAGGAGCTTCCAGGATTGCCTCTGAACCGAGAAGTTGAGTTTGGAATAGATTTGTTGCCTGGAACGGCGCTCGTGTCCATCGCACCGTATAGGATGGCACCGAAGGAGTTAGTGGAGTTAAAGGCTCAAATTCAAGAGTTGTTGGATA
mk812_A01	A01	85667454	A01	123.661	CTGGCTTGTTAAGCATAAGGCGACCCTGGATTGTGCTGCTAAATGAATGGTGTTAAGGACCACAAAGGATGAGGAGGTTATGGTGATAGGTGAGCGAAGGGATTATTTGTCTAATGTGGTGTCGGCTTTAAGAGCCGAAAAGTGGATTCG	AAAGGTTGTGAGGCCTATTTGGCATTTGTAAGTCAGTCAGAAGAGGAGGGACTAACAGTGGATAAGGTTAGGACTGTAAAGGAGTTCCAAGATGTTTTTCCGGAGGAGCTTCCAGGATTGCCTCTGAACCGAGAAGTTGAGTTTGGAATA
mk800_A01	A01	85491880	A01	124.059	ATACTATTATTTTTGTTATTTCTTAGGGATATGATATATTTGGTACGTTTAATGATGACACCAAATTTTGGCACAGTTGCCGGGGATTGGTAACGTACTAATCTTATTTTTTCTTTTATGACCAGATCTGCTTTAGGAAATCTTGCGTCC	ATCTAGAAATTGAAAAGACTGCGAGAGCTAATCACAAGGAAATGAAGCTATGAAAAAGGCAGCTAGAGGTGGTAGGAACTAAGAAACTAAGAACAATCCATCACCAGAAATAGAAACAGGCGACGAAGTTGAGTCTAGGGTTAATGAAAA
mk801_A01	A01	85491981	A01	124.06	TCTTATTTTTTCTTTTATGACCAGATCTGCTTTAGGAAATCTTGCGTCCAATCTAGAAATTGAAAAGACTGCGAGAGCTAATCACAAGGAAATGAAGCTATGAAAAAGGCAGCTAGAGGTGGTAGGAACTAAGAAACTAAGAACAATCCA	CACCAGAAATAGAAACAGGCGACGAAGTTGAGTCTAGGGTTAATGAAAACCCTACTCAAACATTGGAGAACGAAGGAATAGGAGTCGATCCACTGGAAGAAGTGCCTAACACTAGGGTTAACGTAACCCGAATCTGACACAATAACCTAT
mk802_A01	A01	85491983	A01	124.063	TTATTTTTTCTTTTATGACCAGATCTGCTTTAGGAAATCTTGCGTCCAATCTAGAAATTGAAAAGACTGCGAGAGCTAATCACAAGGAAATGAAGCTATGAAAAAGGCAGCTAGAGGTGGTAGGAACTAAGAAACTAAGAACAATCCATC	CCAGAAATAGAAACAGGCGACGAAGTTGAGTCTAGGGTTAATGAAAACCCTACTCAAACATTGGAGAACGAAGGAATAGGAGTCGATCCACTGGAAGAAGTGCCTAACACTAGGGTTAACGTAACCCGAATCTGACACAATAACCTATGA
mk803_A01	A01	85492018	A01	124.064	AATCTTGCGTCCAATCTAGAAATTGAAAAGACTGCGAGAGCTAATCACAAGGAAATGAAGCTATGAAAAAGGCAGCTAGAGGTGGTAGGAACTAAGAAACTAAGAACAATCCATCACCAGAAATAGAAACAGGCGACGAAGTTGAGTCTA	GGTTAATGAAAACCCTACTCAAACATTGGAGAACGAAGGAATAGGAGTCGATCCACTGGAAGAAGTGCCTAACACTAGGGTTAACGTAACCCGAATCTGACACAATAACCTATGACTTAAATGATTTGGTAAATGGCCGAAGCTCCTATA
mk844_A01	A01	86119812	A01	124.491	GAATGTAGAATTTCATAGGCTAACAATACATTATCCGATGTTAACCTGCCTGGCACAAATGCGCTATCAATATCTCCATTCAAATAGTGTAGACAAAAAGAAATGACATCTACCCTAATGATATTCTAGCATCGTTGATAAAATAAGGCT	GAAATCCATATTCCCTTGGTGCCTTTGTAGATCCCATTTCGAACAATGCCTCTCAAATCTCCTCTCCAATATACGGTGCTATAAGCTTTCTATTATCTTCCTCTTAGATACAGCGTTCAATACCCGTAAGTAAGTGTTCATTAATGACCG
mk843_A01	A01	86119773	A01	124.494	GCCATGAAACCCATTTTCCCCAATCTCTTCTGTTTTAGCGAATGTAGAATTTCATAGGCTAACAATACATTATCCGATGTTAACCTGCCTGGCACAAATGCGCTATCAATATCTCCATTCAAATAGTGTAGACAAAAAGAAATGACATCT	CCCTAATGATATTCTAGCATCGTTGATAAAATAAGGCTGGAAATCCATATTCCCTTGGTGCCTTTGTAGATCCCATTTCGAACAATGCCTCTCAAATCTCCTCTCCAATATACGGTGCTATAAGCTTTCTATTATCTTCCTCTTAGATAC
mk767_A01	A01	84815683	A01	124.613	AAGACGGACTTAATGAGGAAACTAAAGTGTTGGTTGGTATTCTTGAGCTGAAGGAATTTGTTGTGCTCGTTGATCGAGCTTGTAAAGCTGAGAAATTGACTAAGGAAAAGAGAAAAGCCAAGGTTGAGGATAGAGATATGAAGAAGAGGC	GATAAGCAAGTCCCTTCCATCCCAGTCTAAGAAATCCAGAGATATGTATTCCCACTTCTTATGTTTTAGTTGGGCATTCTTACAGAAATTGTAAGAAGCAAAATTCAGGTTTTAAATCTCAAGCTACATTTGTGGTTAATGTGGGTAATG
mk808_A01	A01	85573317	A01	124.727	ATATTCTGGCCTATTTGGCCGAGCACTATCGAGGTTCGCAACAGAAGCGGTCTAGGCTCTAGAAATTGTGTTCTGTCGGTTCTTGTTTCTATTCAAAAACCCCACCGAAGCATTCAATCAGATAGAAAATTCCTTCGATCTCTTAGATTA	GACTGATGTGACTTCTCCATCTGTCTCTTCTTTGAATCTCGTAACTTAATGGCTGCTTTCCTCCTCTCTTTTACTAGCTCATCTGCCTTGCATGCTCTCTTAACGAGCACCACAAATTCCCTTAGCTCTAAAATGCCAATAAATACTCAG
mk864_A01	A01	86588320	A01	125.328	ATAAATTGAAAAAACGAAAAATTGAAAATACCTCAGCGTGAGAGCCGAGGCTCAACTCACCTCTCGCAATATGAGTTGATTTTTTTTTTGAAAAGCAGAACTTGAAAATACCTCAACGTGTCTTGAGGCTCAACTCATTTCTCGCAATAT	AGTTAAAATTTTTTTTGAGAAGCAGGAATTGGAAAAAACATCTATTGAAAATACCTCGGCGTATGACCTGAGGCTCCATTCACTTCTAGCAATATGAATTGATTTTTGAAAACATAAATTGAAAAACAGAAATGGAAAATACCTCAGCAT
mk863_A01	A01	86588185	A01	125.328	TCCTGAGGCTCAACTCACCTCTCGCAATATGAGTTGAAATTAAAACACAAAAATTGAAAATACCTCTGCGTGCCCCAAGGCTCAACTCACCTCTTGGAATATGAGCTGATTTTGGAAAAGTAGAATTTGAAAAGCATAAATTGAAAAAAC	AAAAATTGAAAATACCTCAGCGTGAGAGCCGAGGCTCAACTCACCTCTCGCAATATGAGTTGATTTTTTTTTTGAAAAGCAGAACTTGAAAATACCTCAACGTGTCTTGAGGCTCAACTCATTTCTCGCAATATGAGTTAAAATTTTTTT
mk771_A01	A01	84853696	A01	125.745	AGCCTATCAGTTGTGGTTGACAGAGAAAGAGGGCACCCAACCAGAACGGGTCACTTGGGAGTTTTTCAAAGCTGCATTTCAAGGGAAGTGTGTGGGTGCAAGCTATGTGGATGCTAGAAGGAAGGAGTTCTTGAACTTGACCCAAGGAAA	AAATCGGTGGCGGAGTAGGAGGTGGAGTTTCTACGCCTTAGTAGGTATGCAAGAGTAATGGTGGCAACAGACTATGAGCGTAGCGTTAGGTTTAAGGATGGACTGAGAGATAGCCTTAGGGTATTGATAGCTCTACAAAGGGAGCGAGTT
mk850_A01	A01	86324991	A01	126.052	GGCATAACCAGAAACTCATAGTGTCCGTACCTTGTTCGGAAAGCAGTTTTTGGCACATCAGTATCTTTAACTCGTAGCTGATAGTAACCCGATCTCAAATATATTTTTGAAAACACGATAGCCCCATTCAATTGATCTAACAAATCATCA	TCCGTGGCAAAGGATATTTACTCTTTATAGTCACCTCATTGAGCTGTCGGTAGTCAATACACATTCTCATAGTTCCGTCTTTCTTTTTCACAAACAAAATCAGTGCACCCTAGGGAGAAAAACTTGGTTACGCGAAGCCTCTATCAGTCA
mk11958	scaffold165_A01	31535	A01	126.369	GGTGTGGTTCAATTATGGGAAGGTGATTATTAATGATGGATTATAGGAGAAATCGTGTAGGAGATCTCGTCGAGGAATATCGCCAAACAGGTGTGTAACGAACCCTTTTTCATAAGCTTAAAGCGATAAATGCCGAAAAGCCGAAATGCT	AAATTTTGGCATTTCGAGGACTCGTGAGCAAGCGAACACTCATTAGTTAGTTAGATTCATTGAGATGATGATCAGGAAAGTTGGAAATGGTAAGAACGTGATTTCTGGCATTCACGGTAAGTTGGGCCTCGAGGGGCTGCAATAGGGCCC
mk11957	scaffold165_A01	31508	A01	126.369	TGTAAGTATTAGTATTAGAAGATTTTTGGTGTGGTTCAATTATGGGAAGGTGATTATTAATGATGGATTATAGGAGAAATCGTGTAGGAGATCTCGTCGAGGAATATCGCCAAACAGGTGTGTAACGAACCCTTTTTCATAAGCTTAAAG	GATAAATGCCGAAAAGCCGAAATGCTGAAATTTTGGCATTTCGAGGACTCGTGAGCAAGCGAACACTCATTAGTTAGTTAGATTCATTGAGATGATGATCAGGAAAGTTGGAAATGGTAAGAACGTGATTTCTGGCATTCACGGTAAGTT
mk790_A01	A01	85319127	A01	127.331	GCAGCTATTCCAAAAAACTCACCAGTTACGCTTTCGCCGAAAAGCTGAAAGCTCAAATCAGCTTTTCCTTGCCTTTACCTCTACTCGTAGAAGGTCCTATCAATTCCAATGGTTCAACAAAGTAAATCACCCAACAACACAATCAACATT	AGCCAAAAACTCACATCAAACAATCCAAAAACACAAGCCTAAGCTAGGTTCTCTTTTGACCGAAACCTTTGATATAGAAAACTTAAAATTTGAATATCTCAGTCTATACTTAATATTTTTTTCCTGAAATGAATTCTATTCATCTAATTA
mk789_A01	A01	85319105	A01	127.335	TAACACAATGAATCATCTACAAGCAGCTATTCCAAAAAACTCACCAGTTACGCTTTCGCCGAAAAGCTGAAAGCTCAAATCAGCTTTTCCTTGCCTTTACCTCTACTCGTAGAAGGTCCTATCAATTCCAATGGTTCAACAAAGTAAATC	CCCAACAACACAATCAACATTCAGCCAAAAACTCACATCAAACAATCCAAAAACACAAGCCTAAGCTAGGTTCTCTTTTGACCGAAACCTTTGATATAGAAAACTTAAAATTTGAATATCTCAGTCTATACTTAATATTTTTTTCCTGAA
mk791_A01	A01	85319209	A01	127.342	ACTCGTAGAAGGTCCTATCAATTCCAATGGTTCAACAAAGTAAATCACCCAACAACACAATCAACATTCAGCCAAAAACTCACATCAAACAATCCAAAAACACAAGCCTAAGCTAGGTTCTCTTTTGACCGAAACCTTTGATATAGAAAA	TTAAAATTTGAATATCTCAGTCTATACTTAATATTTTTTTCCTGAAATGAATTCTATTCATCTAATTATTTTCCTACGATTGATTCTCAACCTTTAAACTTCGCAAAACTACTCAATTCATGGTATCAAAATTTTTTGACGTACAATAGG
mk853_A01	A01	86414180	A01	128.265	GTACTATGTTTCCGTAGGAGAGTCTATGTACCGAAGGATACTGATTTGAGGCAGTTGATACTGCAGTAGGCCCATAGTAGTCCTTATGCAATGCATCCTGGTGGGAATAAAATGTACTGAGACCTTCGGGAATTATATTGGTGGCCAGGT	TTAACCGTGAAGTTACCGACTTTGTGAGTAAATGCCTTACTTGTCAGTAGGTTAAGGCTAAACATCAGTTGCCTTCTGGGTTGCTTCAGCCAGTTAAGATTCCTCTATGGAAGTGGGAAATAGTGACTATGGACTTCGTTGGTGGGCTAC
mk857_A01	A01	86477999	A01	128.534	AGATTGAATCAATGCCAGTGGTTTGTGAATATCTAGATGTGTTTCCAGAAGAGTTACCTGGGTTGCCACCAATCAGAGAAGTTGAGTTTGCTATTGAGTTAGTATCGGGAACATCACTGATATTGATAGCTCCGTACAAAATGGCTCCGA	CGAGCTGAAAGAGTTGAAAGCTCAGTTGCAAGAGTTAACGGATAGAGGGTTGCACGATCGAGTTTCTCGCCTTGCGGTGCACCAGTTTTATTTGTAAAGAAGAAAGATGGATCAATAAGACTGTGAATCGACTATCATCAGCTTAACAAG
mk854_A01	A01	86415857	A01	128.974	GATCAGGTTGAGTGATGTGAGGAGGGATTTTAGGAGAAATTGTGGGAAGTTGGAGAGAGAGGAGGAAGTGTGCCGAATTAAGTTTGTGGCATTCAAGAAGTTCAGCTGAGTGGAATTGCTCAAAAAACTATCGGTTTTGTTTTCTTTTTT	TTGATGGCCGAATAGTGTTGGGGGTTTCTCTTGGGTTTTGCGAATTTGTTTATTCGTTTTTGTACCATTTTTTCCTTTCTTTTAGCACTTTTGGGATTTGGCAAATTGTGACTCTCAGGTTTTCTTCTTGGCCGACTACTCTACCTTCTC
mk834_A01	A01	85932564	A01	129.594	GCCCTTGACTAAATTACTAGAAAAAAATGTGCCTTTTAATTTCGATCAGGAGTGTTTAGAAGCATTTAATACTTTAAAGGATAAACTGACTAAAGCTCCAATTATAATTGCACCTGATTGGAATTTACCTTTTGAACTAATGTGCGATGC	CGTGATTTTGCAGTAGGTGCAATTTTGGCATAGCGAAGAGATAAACATTTTCAACCTATCATTATGCTAGCAGGACTTTGACAGTCGCACAAGAAAACTACACCACCACGGAGAAAGAGCTGCTAGCTGTGGTTTTTACATTCGATAAAT
mk835_A01	A01	85932586	A01	129.596	AAAAATGTGCCTTTTAATTTCGATCAGGAGTGTTTAGAAGCATTTAATACTTTAAAGGATAAACTGACTAAAGCTCCAATTATAATTGCACCTGATTGGAATTTACCTTTTGAACTAATGTGCGATGCGCGTGATTTTGCAGTAGGTGCA	TTTTGGCATAGCGAAGAGATAAACATTTTCAACCTATCATTATGCTAGCAGGACTTTGACAGTCGCACAAGAAAACTACACCACCACGGAGAAAGAGCTGCTAGCTGTGGTTTTTACATTCGATAAATTTAGGCCATATTTAATATTGCC
mk833_A01	A01	85932563	A01	129.6	AGCCCTTGACTAAATTACTAGAAAAAAATGTGCCTTTTAATTTCGATCAGGAGTGTTTAGAAGCATTTAATACTTTAAAGGATAAACTGACTAAAGCTCCAATTATAATTGCACCTGATTGGAATTTACCTTTTGAACTAATGTGCGATG	GCGTGATTTTGCAGTAGGTGCAATTTTGGCATAGCGAAGAGATAAACATTTTCAACCTATCATTATGCTAGCAGGACTTTGACAGTCGCACAAGAAAACTACACCACCACGGAGAAAGAGCTGCTAGCTGTGGTTTTTACATTCGATAAA
mk747_A01	A01	84425294	A01	130.303	ATGGCCTAAATTTATCAAATGCAAAAACCGCAGCTAGCAGCTCTTTCTCCGTGGTGGCGTAGTTTTCTTGTACGGCTGTCAAAGTTCTTCTAGCATAATAGATCGGTTGAAAATGTTTATCTCTTCGCTGTCCCAAAACTGCACCTACTG	AAAATCACTCGCATCGCACATTAGTTCAAAATGTGAATTCCAATCAGGTGCAATTATAATTGGAGCTTTAGTCAGTTTATCCTTTAAAGTATTAAATGCTTCTAAAGACTCTTGATCGAAATTAAAAGGCACATCTTTTTCTAGTAATTT
mk746_A01	A01	84425249	A01	130.597	GAGCGGAATGGTCAGTATAAACGACAACTTTAGACAATATTAAATATGGCCTAAATTTATCAAATGCAAAAACCGCAGCTAGCAGCTCTTTCTCCGTGGTGGCGTAGTTTTCTTGTACGGCTGTCAAAGTTCTTCTAGCATAATAGATCG	TTGAAAATGTTTATCTCTTCGCTGTCCCAAAACTGCACCTACTGTAAAATCACTCGCATCGCACATTAGTTCAAAATGTGAATTCCAATCAGGTGCAATTATAATTGGAGCTTTAGTCAGTTTATCCTTTAAAGTATTAAATGCTTCTAA
mk11096	scaffold164_A01	24268	A01	131.37	CATATGAGTAATGCTTTACTTTTGGATTTCCTCTGAGACATCATCGAGATATTTACCATCTGATATGAGTGCTTTCTTAAAAAGCTCAATATAGTTTTGTTATATTTAGGATTACACTATCTCGATTTTCTTAGGATTCTATGTGATTGT	TGCAAGGGATATTCTTGTAACAGAGATGACCATATCTAATATGATCTAAAATTTCTGGTTTGATCTTGAGAGTATAGTCGTATATTTATCAGTTTTATAGAGGTTGTGTTTCTGCATTGTTTGCTGAAGGAGCCATTTTCTTTTTTCTTT
mk809_A01	A01	85577870	A01	131.828	GATTTTTCCTGTAGATGTTGTGATTCATCTAGATATGTCATATAGTGAAGAACCAGTCAGAATTTTAACTCGAGAAGTTAAAAAATTAAGAAACAAAAGTATAACTTTAGTTAAAGTTCTTTGGCAACATCGTGGAATCGAAGAGGCTAC	TGGGAACCAAAAGCAGCTATGAAAGTGCAATACCTGAACCTATTTTCTGGTAAGATTTTCGGGGAAAAAAATTCCTTTAGGGGAGAGAGTTATAACAACTCGTTTTTCAGTGATGTCAGACATAGTGGTTCGGGACAACAATTTTGATGA
mk810_A01	A01	85577968	A01	131.834	GTATAACTTTAGTTAAAGTTCTTTGGCAACATCGTGGAATCGAAGAGGCTACTTGGGAACCAAAAGCAGCTATGAAAGTGCAATACCTGAACCTATTTTCTGGTAAGATTTTCGGGGAAAAAAATTCCTTTAGGGGAGAGAGTTATAACA	CTCGTTTTTCAGTGATGTCAGACATAGTGGTTCGGGACAACAATTTTGATGAGTAAAGTAGGATTTTACTATTTATTATAGGTCCACGAGATTATATTAAGGTCGTGTTAAAATTTCTTTAAAAAATTTTAATGTTTAAATGGTTAATTA
mk845_A01	A01	86165309	A01	132.036	TCTATAGGGTAACAGTTGGCATCAATTCTTATCTTGGGACTGCCGAAAGATGCCTCCATCTAATAAGGATTTTGGTCCATTCTAGGTGAGGGACCCAGCCAAGGCCACTCAATTTTCCCTGTCTTTCCCCCACACTAGGATTCACACACC	TTCTATTCCCGCTTAAAGGTTTAAACTCAAACCTCTTAAAGGCTTGTAAAGAGGGTCTCAAAAGGTGCTTATTCTAGTGGTCGTACTTTGAAGAGTTACAGTTGCAAAATGGGTAGTCTATAAACTCTTAAGGAGTGTACAAATGACACC
mk793_A01	A01	85403670	A01	132.139	TGAAATAAAAGAAAAATAAAAATAAAATAAATGAAATAATCAGCGTACGGGGTGGTGGTGGAGGCGTGGGGGTGGATATTAGGTTCGGACGGGTGAAGGGAGAATGGGAAGAGAGGAAGGAAAGAAGAGAAAAGAGAGGGGGAAAGGGAT	GGGAAGAAAGAAAAAGAAAGGAAAGAGAATGTGAGAAGGGATGATGGTCGCCGGACGAGGAGTGGAAGGTGGCTGGAGTAGGGGGATTAAAGGGTTGCAGCGGCTGGGAGAAAGGTGGGATGAAAAAGACAAGAGAGAAAAAATTAGGGT
mk741_A01	A01	84372147	A01	132.156	CCCCTTAAACAAGAGCAGAGAGATTCAGTTTCAAAAAGAAGAGAGTAATCGGCTAGTAATGAGAAAACAGAATGAGTAGAGAGGGAGAGGAGGCAAGTGATATTCAGCCCAGGCTTAAAAAGGAAAACGTAGTTGAGCGAAGGAAGAAGA	CGGAGAGGGATCAAAAAGGTATTCGGTCAAGCAAATAGAATGAGGGAGGGAGAAGATAGAGAAGTTCGATCAAGAAAAAAAACCAAGAGAAGAAACTTTGCCACACCTCGAAGGTTCTCTGCTACACTCGGCCCCAAGAAAGGTAATACC
mk635_A01	A01	81168729	A01	134.668	AAGAAAGATGCTATATGGGTTATAGTTGATCGATTAATGAAATCAACTCATTTTATTCCGGTATGATCTGATTACTCACTTGATAAGTTAGTTGAATTATACGTTTTCGATATTGTAAGATTTTATGGTGTGCCATTGTCTATTGTGTCA	ACAGAGATCCGAGATTCACATCGCTATTCTGGAAGAAATTGCAGGATGCTCTGGGTACTAAATTGCACTTCAGTACTACTTTTCACCTGCAAACAGACGGTCAATCCAAGCGGATTATTTAGATACTTGAAGATATGTTAAGATGTTGCA
mk730_A01	A01	84000411	A01	135.255	GGACTCGGGTTAAAGTTTTCAGACGCAGGTAGAGTATTAAGATCAATGTCAAACCTGCGTACAGACAATCGCCTATCGACAGACACTTTTGAAACCTCCATACACAGATCTTGAAGTCTATATTATTCACTTAATGGAGTGAAATCTTCA	CTGGCTCCATATTAGCTAACTCAGCAAACAACTGAATCAATTTAGTGTTCACACTCCCATTCGGGCAATAAAGTACAACCATTGTCTCTACATCTTCATCGTCTACAATTTTCATCTTGTAAATTTGATAGGATTTGACGAATTCGAAAT
mk731_A01	A01	84000414	A01	135.258	CTCGGGTTAAAGTTTTCAGACGCAGGTAGAGTATTAAGATCAATGTCAAACCTGCGTACAGACAATCGCCTATCGACAGACACTTTTGAAACCTCCATACACAGATCTTGAAGTCTATATTATTCACTTAATGGAGTGAAATCTTCAGCT	GCTCCATATTAGCTAACTCAGCAAACAACTGAATCAATTTAGTGTTCACACTCCCATTCGGGCAATAAAGTACAACCATTGTCTCTACATCTTCATCGTCTACAATTTTCATCTTGTAAATTTGATAGGATTTGACGAATTCGAAATTTG
mk625_A01	A01	80235671	A01	135.762	ATTGTCATTCTCTTGAGGAAATCCCCGTAGTCATCTGGACAATCAGGCAACTAGTATTGTGCATTTATAGACTCGACATCTTACACATAAATAAAGGCATTTTTAGGAGAAGAAAGATGAGTATAGAATTCCTTTACCACTTGAGGGAAA	CATCATCAGGATGGAGACAGAAAATCTACCATCAATATTGCTCCACGAAAGATGATATGGCTTTAGTATACCCTATAAAAAGGGCATCTTAAAAAAGAAGTCCCTTTTCCAAGCACAGAGGTCATTTTGAAATGTTTTGGTGGTACTTAG
mk613_A01	A01	79536615	A01	136.204	AGCGGAGACCTTACTTGGATCAACTCAGATTCCATCACCCAACACTATATGTCCTAGAAACTCGACCTCTTTGAGCCAAAACTCGCTCTTACTAAGCTTGGCATAAAGTTGCTTATCCCTTAAGATCTGTAACACAGTTCTCAAATGCTC	GCGTGCTCATTCTCATTACGCGAATAAATCAAGATGTCATCAATAAAAATGACGACGAACCTATCCAAATGTAGTTGGAAGATATGGTTCATCAAGTCCATAAAAACCGCTGGGGCATTTGTCAATCCAAAAGGCATAACAAGAAACTCA
mk889_A01	A01	92217973	A01	144.709	ATTTTACTTTTATTGCAATTTAAATTTTTATTTTATTTTCTAATTCTTCATTTATTCTCTTCTGACAGGTTTTTCTAGTTTATGACTAGAAAAAACACATCAGAACCATTACTGTTTGATGGTGAGATCGACCGCACAGTTCGTAGAAAC	GAAGAGAAATAAGGTGAAGCTTTCGATACACAGAAGAAGAGCAAGAGGACGATACTTCTACCACAACCGAGGAGATGGCTAAAAACCAAGAAAATTCGCTACCTCCTACGATTGTTGTTAATCAGAATCCTACTCTGCGCACTATGTATG
mk888_A01	A01	92199917	A01	145.262	TGATCCCGAAGATTCTCTTTACTGGAATTAATGTTCCTAGATTTGCACCTATTTTTATTCTCGACAACCATCCATAGCCTGTACGTTGCTCCGTCTTCTTCGGTTGCCCTCTTCACCGGAATATCACTGATTTGCTCCTTTTCGGATAAC	ATCCCGGTTGCTCTACGACACAGAGCTCTTTAGTATGGCCATATTTTCCACAAGTAAAAGAAATCGTGGGTAGAGCTTCATATTCAACCTTTTGATGTAACCCCAAGGACTTGAGTAGTCAGGGGTCTATCGAGATTAATATAAACAGCC
mk887_A01	A01	92199884	A01	145.262	GTCAAGGCGTCAAAACTGGAGCTTGATTTTCCTTGATCCCGAAGATTCTCTTTACTGGAATTAATGTTCCTAGATTTGCACCTATTTTTATTCTCGACAACCATCCATAGCCTGTACGTTGCTCCGTCTTCTTCGGTTGCCCTCTTCACC	GAATATCACTGATTTGCTCCTTTTCGGATAACAATCCCGGTTGCTCTACGACACAGAGCTCTTTAGTATGGCCATATTTTCCACAAGTAAAAGAAATCGTGGGTAGAGCTTCATATTCAACCTTTTGATGTAACCCCAAGGACTTGAGTA
mk886_A01	A01	92196166	A01	145.824	AATACTAGAATAACCTGTAGCATACAGTAAAAGAGGACCAACCTCAGAAATCCAAGCGTCTTTCCAACTACGGATGGAAGAACCATCCCCAATAGACCAAATGAGGTTCTTACGTAGCAGTGGCCATATCTTAGAGAGAGAATGCCAAAG	TGAGAACAATTAGTTCTGTGAATGGAATTAGGAAGATGATTTTTCCATACATACTTCGACCACAGGACACGAACCCATAAGGAGTCTTTTTGAGAGGTGAGATTAAACGCGATTTTCATAAGGAAAGAATTATTCTGATCAGAAAGATAC
mk885_A01	A01	92196158	A01	145.937	TCTAGATTAATACTAGAATAACCTGTAGCATACAGTAAAAGAGGACCAACCTCAGAAATCCAAGCGTCTTTCCAACTACGGATGGAAGAACCATCCCCAATAGACCAAATGAGGTTCTTACGTAGCAGTGGCCATATCTTAGAGAGAGAA	GCCAAAGATGAGAACAATTAGTTCTGTGAATGGAATTAGGAAGATGATTTTTCCATACATACTTCGACCACAGGACACGAACCCATAAGGAGTCTTTTTGAGAGGTGAGATTAAACGCGATTTTCATAAGGAAAGAATTATTCTGATCAG
mk891_A01	A01	92273675	A01	146.577	TTGCCCTTCCACTCAAAAACACGCGGATCCTGGCCTGCAGCGGGTTGGATCGGGTCGGTGCATGGGTAAAGGGCAAAACGACGTCGTTTTGGGGTTAAAAGGCAGCCCCCAAAACGACATCGTTTTGGGAGGCTATAAAAGGGCCATTTT	AGCAAAAAAAAAACTCATTTGTGTTGTTGGAGAAGAAAAAAAAGAGAGAATGGAGGGGGGCGATTTTCGACCACAGGGCCGCTCACCGTCGGTCGTCGGACGGCCGTGCGCCGCCGTCGTTGGCCATCGTCCACGGTGGCCGGAAAAGGT
mk894_A01	A01	92273832	A01	146.578	AAAAAAACTCATTTGTGTTGTTGGAGAAGAAAAAAAAGAGAGAATGGAGGGGGGCGATTTTCGACCACAGGGCCGCTCACCGTCGGTCGTCGGACGGCCGTGCGCCGCCGTCGTTGGCCATCGTCCACGGTGGCCGGAAAAGGTAAAACT	TTTTTTTTATTTTTTTAGTTAAATAATATAATATATTTATGGATATGGATATGTGTTTGAATAGGAAAGAAAGAAGAAAAAAAAGAAATAGATTCGGTAAAAAAAATTAATCACCTTTTTTGCTTTCGATCTTGGTTTTGATATTCGAAC
mk893_A01	A01	92273745	A01	146.579	GGGCAAAACGACGTCGTTTTGGGGTTAAAAGGCAGCCCCCAAAACGACATCGTTTTGGGAGGCTATAAAAGGGCCATTTTTAGCAAAAAAAAAACTCATTTGTGTTGTTGGAGAAGAAAAAAAAGAGAGAATGGAGGGGGGCGATTTTCG	CCACAGGGCCGCTCACCGTCGGTCGTCGGACGGCCGTGCGCCGCCGTCGTTGGCCATCGTCCACGGTGGCCGGAAAAGGTAAAACTTTTTTTTTTATTTTTTTAGTTAAATAATATAATATATTTATGGATATGGATATGTGTTTGAATA
mk892_A01	A01	92273737	A01	146.58	TGGGTAAAGGGCAAAACGACGTCGTTTTGGGGTTAAAAGGCAGCCCCCAAAACGACATCGTTTTGGGAGGCTATAAAAGGGCCATTTTTAGCAAAAAAAAAACTCATTTGTGTTGTTGGAGAAGAAAAAAAAGAGAGAATGGAGGGGGGC	ATTTTCGACCACAGGGCCGCTCACCGTCGGTCGTCGGACGGCCGTGCGCCGCCGTCGTTGGCCATCGTCCACGGTGGCCGGAAAAGGTAAAACTTTTTTTTTTATTTTTTTAGTTAAATAATATAATATATTTATGGATATGGATATGTG
mk890_A01	A01	92273639	A01	146.704	TCGTAGAGAGGGGATTCTGGTGCTCAAATGTGCAAATTGCCCTTCCACTCAAAAACACGCGGATCCTGGCCTGCAGCGGGTTGGATCGGGTCGGTGCATGGGTAAAGGGCAAAACGACGTCGTTTTGGGGTTAAAAGGCAGCCCCCAAAA	GACATCGTTTTGGGAGGCTATAAAAGGGCCATTTTTAGCAAAAAAAAAACTCATTTGTGTTGTTGGAGAAGAAAAAAAAGAGAGAATGGAGGGGGGCGATTTTCGACCACAGGGCCGCTCACCGTCGGTCGTCGGACGGCCGTGCGCCGC
mk1778_A02	A02	81766125	A02	0	CAACATGTAATTCCATGAGATCAAAGAAGATCCCAAAATATATAAACCGAGAACTTAATGAGAGGGGCGAGTAACCAAATACCTAATCTTCCTACATAACAAAAGTGAGTTTGGAGAAAAATACGTTTACCTACGATTAGTGTAAAAATA	CGGTGATCGTGAGATTAGATACTGTAACAATACTATAGCGTGAAACAAAAAGTAAACTAAACATACTACACCGCACCCAACCGCCCATCTAAACCCACCCTAAGCCTCCACTATTCCTACACCTTTCTACTACCCATCTCCAACCACAAC
mk1761_A02	A02	80488799	A02	17.848	TTATTAGGACTTAACTATTATATTATATTATGAATATTATTATTTATTTGTGAATTATTTTGTAAGTTGTCTGATATGTCTGGTAATGCCTCGTAACCCTATTTCGGCGACGGTTTGGGGTTAACGGAGTGTTACACTCTTTTTCTTTCG	TTCATTTTATCTTTGTAGACGGAAGGTGACTCATTCGAAGGGGTTTGAAAAAAGGGTCGAAAGAGCAGATTTTGGGCTCCTCCGGCTGTCGTCTATGGCGAGGCCACGGCGGAGACCTATCGGACCCCTTGGTCGGATTCTGGGCTGATA
MulMa31_A02	A02	80162096	A02	19.699	CTCATGTTTCTTAAAAATTCTAAAAATAAGGCAATGCTCGATGTTTAGAAATTCGAGGAATCGTGCCCTACTGTGCTGGGTTTCGGTTTTACGTTGGACTAAAAAATCGGGCATCCTTTTATAATTTTCAACTTATAAACTTTTGGAAGT	AAAATTTATTGTGTTTTCGAGGGTATAAAGGATCGTGTCCTATCGTGCTGGATATGATGCTATGTTCCTCCGAAATGAGAAGCCTTTGACGACCAACTCGATTTATTCAAATGTTATTAAAAAGAACCACATTTCAAATTTTTTTTTAAT
MulMa30-m_A02	A02	80162066	A02	19.815	AAATAATCGAATATCCCCCTTAGAATTTCACTCATGTTTCTTAAAAATTCTAAAAATAAGGCAATGCTCGATGTTTAGAAATTCGAGGAATCGTGCCCTACTGTGCTGGGTTTCGGTTTTACGTTGGACTAAAAAATCGGGCATCCTTTT	TAATTTTCAACTTATAAACTTTTGGAAGTGAAAATTTATTGTGTTTTCGAGGGTATAAAGGATCGTGTCCTATCGTGCTGGATATGATGCTATGTTCCTCCGAAATGAGAAGCCTTTGACGACCAACTCGATTTATTCAAATGTTATTAA
MulMa29_A02	A02	80059559	A02	21.968	CTGTTTTACTTTCTGTTGATGTGTTCACTATTTCTGTGTGGTTGTAAGCCTGCATGCATTTGCATAAAGTAATTTTTAGGTTGGTTATGAAGAGAAGGAAGATTGATTCTAATCTAATCTGGCAGTTTTAACTACAACATATCTGTATAG	GGTTTACCGCAATGTACTGTACGGTATATACATCAACTTTGCTGCGTATTATTATTTGAGTGGCTTAGTCCACGTCATAGTATGTAGGGTTGGATGGGCCTTTCGAGGTCCTATGTGGTGTGTTTGGTTGGATGAGCTTATACAGCTCTT
MulMa28-m_A02	A02	80059542	A02	21.968	TGTGTACATGTCTGTATCTGTTTTACTTTCTGTTGATGTGTTCACTATTTCTGTGTGGTTGTAAGCCTGCATGCATTTGCATAAAGTAATTTTTAGGTTGGTTATGAAGAGAAGGAAGATTGATTCTAATCTAATCTGGCAGTTTTAACT	CAACATATCTGTATAGCGGTTTACCGCAATGTACTGTACGGTATATACATCAACTTTGCTGCGTATTATTATTTGAGTGGCTTAGTCCACGTCATAGTATGTAGGGTTGGATGGGCCTTTCGAGGTCCTATGTGGTGTGTTTGGTTGGAT
MulMa27_A02	A02	79942644	A02	23.235	ACAGAGTCAGCTACTCCAAGTGTAAATCCAGTTAGAAACCAACCCCCCTAATGTAGAAAGAGATGAAAAAGGTAGAAGTGAATCTGAATTAGTAAAAATATTAGCTGATGCTCTTCAACGAGCAATAGAGTCTATACCTGCTACTATGAC	GTATCTGTTCCTAGTCGGGCCCTGATTAAGGAACTAAGAAAATACGGTGCCACAGAATTCTCGAGTCTGAAAGGAGTTGATCCATCCATGGCTAAAATTTGGATGGAGTCGACCAAGGGAGTATTGCAACAACTAGAATGTACCCTTCGG
MulMa26-m_A02	A02	76134216	A02	33.855	ATAGAATTCTAAAACCAAAAATCGACATCCTTGGGCCAAGGTCACTCTACAATATTGTCAGAAAAAAAAAAGGTTCTTGAAACCCTAACCTTAGTTTATGACACTAAATATAATACCAGAAAACCACCCACTCCTTTCGACAGGACCAAA	ATTGACCAACTCCTTAGTCCTTTGAGACTTGCTAATCCTCGCGGGTGGTTGAAGGTTCGCACGAGATTAAAAACGTTTTTAAACATCTCCCTCTCTTTCTTTATTTTCAACTTCACGTTGTCTTTCACAACTTTTTTACTATGTAGAAAG
mk1727_A02	A02	76243293	A02	35.248	CCCTCCTTTGCCCAAAGCAGCCTTGTAGATTGTGAGTTCACCATTGAGCTCCGCAATCTCCTCTTTCAAGGCCGTCATCATAGCCTCAATGGCATCATCTCTACCAGTCAGCTTTTTAACATAGTTCGACACATACTCTTTGAGCTACTC	TGCACGGATTGCAACTCATCCATTTGCCTATCATCAACATCATCAATCCTCTCCTTGGTATCTCCTATGGATTCCTCGAGAGTGACGACTCGATCCTCCAAAGTCGATAGTATATCCCTCGAACGACTAGCTTTTCTAACCCTCTCACGG
mk1729_A02	A02	76243423	A02	41.632	ACATACTCTTTGAGCTACTCCTGCACGGATTGCAACTCATCCATTTGCCTATCATCAACATCATCAATCCTCTCCTTGGTATCTCCTATGGATTCCTCGAGAGTGACGACTCGATCCTCCAAAGTCGATAGTATATCCCTCGAACGACTA	CTTTTCTAACCCTCTCACGGGTCTCCATTCCCTCAACATTCTCAGCAAATTCTTTTGACATCTTTCAACGATGCCTTTAAACGCTAGCTCTGATACCAACTGTCACAGACTTAAAGTTTTCACAAGCAATCCATGCTGCCTTAGGTAGTT
mk1728_A02	A02	76243295	A02	41.632	CTCCTTTGCCCAAAGCAGCCTTGTAGATTGTGAGTTCACCATTGAGCTCCGCAATCTCCTCTTTCAAGGCCGTCATCATAGCCTCAATGGCATCATCTCTACCAGTCAGCTTTTTAACATAGTTCGACACATACTCTTTGAGCTACTCCT	CACGGATTGCAACTCATCCATTTGCCTATCATCAACATCATCAATCCTCTCCTTGGTATCTCCTATGGATTCCTCGAGAGTGACGACTCGATCCTCCAAAGTCGATAGTATATCCCTCGAACGACTAGCTTTTCTAACCCTCTCACGGGT
mk1723_A02	A02	76241390	A02	41.915	GGCCCGAATCTTCCTCTCATCCATCCGAATCTTGCCACATCCCACAATGTGGCCTAAAAATGACACCTCTTATTGAGCAAATGAGTATTTCTCCTCTTTGACAAACAACTCATTTTCCCTTAAAGTTTGGAACACTTCCCTCAAATGTTC	ATATGCTCGTCAAGTGACTTACTGTATACCACAATATTTTCAAGGTAAACAACCACAAAACTATCAATGAAAGGTTGAAGTACCTTATTCATCAGGGTGCAGAATGTAGCTGGGGCATTCGTGAGTCCGAATGGCATTACCAAGAACTCA
mk1724_A02	A02	76241485	A02	41.915	CTTTGACAAACAACTCATTTTCCCTTAAAGTTTGGAACACTTCCCTCAAATGTTCCATATGCTCGTCAAGTGACTTACTGTATACCACAATATTTTCAAGGTAAACAACCACAAAACTATCAATGAAAGGTTGAAGTACCTTATTCATCA	GGTGCAGAATGTAGCTGGGGCATTCGTGAGTCCGAATGGCATTACCAAGAACTCATACTAACCATATTGCGTCACACAAGCTATCTTTGGTTCGTCCCCCTCAGCTATCCAAACTTAATGGTACCCTGATCTTAAGTCCAACTTGGTAAA
mk1737_A02	A02	78700764	A02	45.295	CACCTCGTGTTCGACTTTGGCGACGGTCTCGGGTACGGGGCGTTACATAAATACTGTCCTTATGCCCGAGTTTTAAAGCTATTTTTGAGATATGGTTCCTTTTGAAGCATTTGAATGGCTCAATTTGGTCGTCAAAATTCTCTTGTTTCA	AGGAATATAGCATCACATCCAGCACAATAGGACACAATCCTTTATACCCTTGAAAACACGATAAATTTTGACTTCCAAAAGTTTATATGTTGAAAATTACAAAAGGATGTCCGATTATTTAGTCAAACGAAAAACCGAAACCCAACACAG
mk1738_A02	A02	78825127	A02	45.803	AATTTGTCATAATGGCATTCGTCACGTTAAGTGTGTCACTAAAGGTTAATAGTGACTATTTATTACCATTCGTCACATATTGTCGAGAATATAGTGACAATAATATACAAGTTGCGTTAGAAATAGTATTCAGTGACAACTAATTACGTC	TCAAATTATATAAGATTTCATCATTGATCATTCATATCATCACTGATAATGAAAAACTTTCAATGTATAGGTGACAAAAGCAACATTGTCACATTGGTAATGGCCCACCATATCGTCATCTAATATAATAAATTAATGACATTAATGGCA
mk1741_A02	A02	78907026	A02	47.568	GGATATTAACAAAATTCGAATTGATAATATAGGTTAAAAAAGCTTCACAACCTTGATTAAGAAGTTTATTAGCTTGAATTGCTGAAATGATACAAGTTGAACCACTTGTTCAAATACCATTCACCTTAATCATATCATCACTTTCACTCT	AACAATAAACTTTTTTTTACAGTAATCCAGAATCACCTCATACTCCGTAAGCCAATCTATTCCCAAAATCATATCAAAATCACCAAACGACATTATCAACAAATCAACAGGGAAGGTTATATTCTGTATCACTAAAGAACATCTCCTACA
mk1742_A02	A02	78908471	A02	47.571	CTTTTCAATCCTAGGAATTCAGTCGCACCGTATTTACGCAATTCTTTGATCAAAGCTTGACGAACAATAGGTGCAGATGTCGTAGAGGATATGGTTCCCTCCACTCACTGAAGAGCATTAGCGACAACTCTGAGTAACTGTGAATCATCT	TTTCCTCAATATTACCTCGTTCAATGTTAGATTGTTGAGTACTAATTGGATTAACACTTGGTGTTGCCGATTGGTTCCATCTAACTCATTAGAGACATCATCTCCAGTATACATCTCTTGATCAACATCATCATTATAATTATCCGACAT
mk1745_A02	A02	78945364	A02	48.801	TAAATATATTTGCATTATTGCTCATTGGATTGACAAGGATTGGAAGCTACAAAAGAGAAGCATAAGGTTTAGAGCTTTATTTCCTCTGTATGATGGTTTGAACATAGTTGATGAACTTGTTTTATGTTTATATCAATGGAGTATAGACAA	AAAATTTTTAGTATCACTTTGGATAATGCTTCTTATAATGATGTTATGGTTTCTTATCTTAAAAATCATCAAGTTAGATGTTGTGCACATATATTAAATCTTATAGTTAAAGCTAGTTTGGAACTTACTGATGGTGTTGTTGGTAAGATT
mk1744_A02	A02	78945231	A02	48.804	TTGAAATAAATTTCTCTTTAAATCGAATCTATGGTTACGAAACCATTGTTCCGATAACCTTGAATTTAGGCCATTACACACCTGGTTTAAATTGTCTAACTTCCGATAATTGGAACTTGGAGCATACTAATGATAAATATATTTGCATTA	TGCTCATTGGATTGACAAGGATTGGAAGCTACAAAAGAGAAGCATAAGGTTTAGAGCTTTATTTCCTCTGTATGATGGTTTGAACATAGTTGATGAACTTGTTTTATGTTTATATCAATGGAGTATAGACAATAAAATTTTTAGTATCAC
mk1743_A02	A02	78945215	A02	48.805	TTTTCAAGCAAAAATATTGAAATAAATTTCTCTTTAAATCGAATCTATGGTTACGAAACCATTGTTCCGATAACCTTGAATTTAGGCCATTACACACCTGGTTTAAATTGTCTAACTTCCGATAATTGGAACTTGGAGCATACTAATGAT	AATATATTTGCATTATTGCTCATTGGATTGACAAGGATTGGAAGCTACAAAAGAGAAGCATAAGGTTTAGAGCTTTATTTCCTCTGTATGATGGTTTGAACATAGTTGATGAACTTGTTTTATGTTTATATCAATGGAGTATAGACAATA
mk1746_A02	A02	78945420	A02	48.806	GAAGCATAAGGTTTAGAGCTTTATTTCCTCTGTATGATGGTTTGAACATAGTTGATGAACTTGTTTTATGTTTATATCAATGGAGTATAGACAATAAAATTTTTAGTATCACTTTGGATAATGCTTCTTATAATGATGTTATGGTTTCTT	TCTTAAAAATCATCAAGTTAGATGTTGTGCACATATATTAAATCTTATAGTTAAAGCTAGTTTGGAACTTACTGATGGTGTTGTTGGTAAGATTCGAAATGGAATTACGTACATAAAAAGTCAGGAATTCGTAGGAAAAGATTTTATGAT
mk1747_A02	A02	78952498	A02	49.182	CTTATTTAGATTATCTAGTGAAGTAAGTTGTCTTTCTCGTAATATAAATGTTCTTACAATACCACTTATCTTCAATTTGAACTTAGGGTCCGTTTGTTTACCAGGAAAACATTTTTCGAAAAATATTTTCCTGGTTTTAAGGTGTTTGGA	GCTTGAAAAGATTTTACATTTGGAAAATATTTTCCAAGAGACGGGTAAAATCAACGCGTTTTATGGAAAATGTCTTACAGATTTTTTTCTGTAAGATATTTTCCTAGAGACGGGTAAAAGTCCTTTTCCCTTCCTTCTGTTCTTCATCTT
mk1709_A02	A02	75348198	A02	55.336	GAGCACTTGTTTCGAGCCCTCGCTCAGTTTTAGAATCCAGCGTACAATTGCTTTACTGTCGGGGAGGTAGATTTGGCGCCTACCGTAGAGGAGTACACTGCTTTGTTACGTTGTCCCAGGTTCCAGGAAGATAGAATCTATTCTAGAGCT	TTAATGTCCCTACCTTTTGGAAGAAATTAATGGCTATTACAGGGATGAGCGAGTAGTGGATTACTGCCAGAATTAAAGAGAAGGGCGAGTGCAAGTGCATTTCATGGGATGCTTTGAAGGATCTGATTTTGACACACCCTGATGAAGCAA
mk1708_A02	A02	75348105	A02	55.336	AAGGAGATTTGGGATCAATGGGGCAACGAGACTAAACAGTTATTCTACGGTAATTACGGAGACTTATTTTACTTGCTCGATGTTCAAATAGATGAGCACTTGTTTCGAGCCCTCGCTCAGTTTTAGAATCCAGCGTACAATTGCTTTACT	TCGGGGAGGTAGATTTGGCGCCTACCGTAGAGGAGTACACTGCTTTGTTACGTTGTCCCAGGTTCCAGGAAGATAGAATCTATTCTAGAGCTATTAATGTCCCTACCTTTTGGAAGAAATTAATGGCTATTACAGGGATGAGCGAGTAGT
mk1707_A02	A02	75348079	A02	55.336	TTACACAGAATAATCTCCAAGAGCTTAAGGAGATTTGGGATCAATGGGGCAACGAGACTAAACAGTTATTCTACGGTAATTACGGAGACTTATTTTACTTGCTCGATGTTCAAATAGATGAGCACTTGTTTCGAGCCCTCGCTCAGTTTT	GAATCCAGCGTACAATTGCTTTACTGTCGGGGAGGTAGATTTGGCGCCTACCGTAGAGGAGTACACTGCTTTGTTACGTTGTCCCAGGTTCCAGGAAGATAGAATCTATTCTAGAGCTATTAATGTCCCTACCTTTTGGAAGAAATTAAT
mk1706_A02	A02	75348050	A02	55.463	GGAGTTGTCAGGATATACTCACATCAGTGTTACACAGAATAATCTCCAAGAGCTTAAGGAGATTTGGGATCAATGGGGCAACGAGACTAAACAGTTATTCTACGGTAATTACGGAGACTTATTTTACTTGCTCGATGTTCAAATAGATGA	CACTTGTTTCGAGCCCTCGCTCAGTTTTAGAATCCAGCGTACAATTGCTTTACTGTCGGGGAGGTAGATTTGGCGCCTACCGTAGAGGAGTACACTGCTTTGTTACGTTGTCCCAGGTTCCAGGAAGATAGAATCTATTCTAGAGCTATT
mk1716_A02	A02	75522191	A02	56.067	ATGAAGCAGAAGGATGTAGTGAATTTAATTGAAGAAAAGAGGTTGAAAGTTACCCGTCATGGTCAAAATATACCAAAAATGAATGATGCGAGCTTACTACAGAAAGGTTCATCCTAGAAAATTCTACGATGAGGACCTGGCGTTAAAGAA	ATCCTTTCTATACAAAAGGACTTCAGAGGAAAGTGGATGTCAAACTGGGAAGGACCTTATGCAGTAAAGAAGGCCTGTTCTGGAGGAGCATTGATATTGACCGAGATAGATGGCAATGACTTACCCAATCCGGTGAATTCAGATTCAATC
mk1717_A02	A02	75522299	A02	56.067	TCATCCTAGAAAATTCTACGATGAGGACCTGGCGTTAAAGAAGATCCTTTCTATACAAAAGGACTTCAGAGGAAAGTGGATGTCAAACTGGGAAGGACCTTATGCAGTAAAGAAGGCCTGTTCTGGAGGAGCATTGATATTGACCGAGAT	GATGGCAATGACTTACCCAATCCGGTGAATTCAGATTCAATCACAATTAGTAGTTTCAAATAAAACACAAAAAAAGAAAAGAAAAATGAAAAATGAGAGGCTAAGACGAAAACCCACAAAGTGCGCTTTGAGGTTAAAGGGGTTTTGAAT
mk1718_A02	A02	75522423	A02	56.067	GGAGGAGCATTGATATTGACCGAGATAGATGGCAATGACTTACCCAATCCGGTGAATTCAGATTCAATCACAATTAGTAGTTTCAAATAAAACACAAAAAAAGAAAAGAAAAATGAAAAATGAGAGGCTAAGACGAAAACCCACAAAGTG	GCTTTGAGGTTAAAGGGGTTTTGAATTAAAAACCCGTAAAACGCAATTCAAGTAAAAACTGAGGCATGTGGTAGCCTTGCTATGCCAGAATTAACAAGGAGGAGGTATGCTACATTTTGGGGCATCGACAAAGTACTCTAAATCTCCTAA
mk1715_A02	A02	75515432	A02	56.94	GGTTTTTCCGTCTTTGACCCGATCCTCGAAATTAGGTGAACTCCTCTTTTCCAATAAGCTAGTTATAGCTACCAAGGACGCCTCAGACACCAACTATTCATTGTGTAAATTAGTTATGGAACGTCCTATAACTAACCCTTACCGATCGAA	AATCTACGAAACGTTCGTGATTTAGAACTCCGACAGCTTTACATTCTAGAAGAGCCTAGCTCGAACCAATGCCCTCAAACTTTCGGGACATTTAAATCCGATTACTACTTCCCTTGACGGAACCAAACAGCAATCCCCACTTGGCACGCC
mk1710_A02	A02	75515301	A02	57.077	GCGATGTTTGTGGAGAGATAAAATATGAAACCTAAAATAAACAAAAAAAACGTAAAAAGTAAAAGATGAAATAAAAAACAACGAAGTAATCTGAAGAAAAATCAATTAAACTTAGCTTAGCCTTAAGCACGGGTTTTTCCGTCTTTGACC	GATCCTCGAAATTAGGTGAACTCCTCTTTTCCAATAAGCTAGTTATAGCTACCAAGGACGCCTCAGACACCAACTATTCATTGTGTAAATTAGTTATGGAACGTCCTATAACTAACCCTTACCGATCGAATAATCTACGAAACGTTCGTG
mk1711_A02	A02	75515305	A02	57.078	TGTTTGTGGAGAGATAAAATATGAAACCTAAAATAAACAAAAAAAACGTAAAAAGTAAAAGATGAAATAAAAAACAACGAAGTAATCTGAAGAAAAATCAATTAAACTTAGCTTAGCCTTAAGCACGGGTTTTTCCGTCTTTGACCCGAT	CTCGAAATTAGGTGAACTCCTCTTTTCCAATAAGCTAGTTATAGCTACCAAGGACGCCTCAGACACCAACTATTCATTGTGTAAATTAGTTATGGAACGTCCTATAACTAACCCTTACCGATCGAATAATCTACGAAACGTTCGTGATTT
mk1712_A02	A02	75515327	A02	57.081	GAAACCTAAAATAAACAAAAAAAACGTAAAAAGTAAAAGATGAAATAAAAAACAACGAAGTAATCTGAAGAAAAATCAATTAAACTTAGCTTAGCCTTAAGCACGGGTTTTTCCGTCTTTGACCCGATCCTCGAAATTAGGTGAACTCCT	TTTTCCAATAAGCTAGTTATAGCTACCAAGGACGCCTCAGACACCAACTATTCATTGTGTAAATTAGTTATGGAACGTCCTATAACTAACCCTTACCGATCGAATAATCTACGAAACGTTCGTGATTTAGAACTCCGACAGCTTTACATT
mk1713_A02	A02	75515343	A02	57.259	AAAAAAAACGTAAAAAGTAAAAGATGAAATAAAAAACAACGAAGTAATCTGAAGAAAAATCAATTAAACTTAGCTTAGCCTTAAGCACGGGTTTTTCCGTCTTTGACCCGATCCTCGAAATTAGGTGAACTCCTCTTTTCCAATAAGCTA	TTATAGCTACCAAGGACGCCTCAGACACCAACTATTCATTGTGTAAATTAGTTATGGAACGTCCTATAACTAACCCTTACCGATCGAATAATCTACGAAACGTTCGTGATTTAGAACTCCGACAGCTTTACATTCTAGAAGAGCCTAGCT
mk1714_A02	A02	75515377	A02	57.528	AACAACGAAGTAATCTGAAGAAAAATCAATTAAACTTAGCTTAGCCTTAAGCACGGGTTTTTCCGTCTTTGACCCGATCCTCGAAATTAGGTGAACTCCTCTTTTCCAATAAGCTAGTTATAGCTACCAAGGACGCCTCAGACACCAACT	TTCATTGTGTAAATTAGTTATGGAACGTCCTATAACTAACCCTTACCGATCGAATAATCTACGAAACGTTCGTGATTTAGAACTCCGACAGCTTTACATTCTAGAAGAGCCTAGCTCGAACCAATGCCCTCAAACTTTCGGGACATTTAA
mk1719_A02	A02	75528072	A02	57.669	CTACAAATCTCTTCTCCCGGAAATAACATTAGAGCAGATCGAAGCACCAATTCCTACACCCCTAAAGTTGTAGTGGTTTGGAACAAGGCTGCTTGAAGAAAAGAAACACGAAAGAAATCAAGACTCGGTAAGACCGGGCAAAATTGGCCC	TTTAAAGTCTTTGCTTCGTTCCCGTTACACGACAACGAGCAAAGAGGGGCAGCTGTAGAGCCCAAATTTTGCCCGGGCCCAACAAGCAGAGCCCAAAACACCAAATAAATTAACAGTCCAATTAACACCCCATTAAACCAACCACTAAGC
mk1696_A02	A02	74875141	A02	58.198	AGAATGTATCAAGTTCAGGATCTTAGTGCAGGGCATGATAGACAATAAGGAAATAGAGTTTTATGAAGAGGTTAAAAGCCCCAATGAGGGAAATATATACGCGTCAGAAGGAGAATCGACAGCGCAGATCCAAATAGTCAACTACCCTAT	GTCATCATTTCACGACCAAAAATAATAAAGCCAAAACGCAAATGGTGCCACGAGTCATAATCCAAAAACCCGTATCATATCCCAACAAAGACAGTAAAAGGGTTTCTTGGAACTATGACTGCAATGTCACAATCCCGGGAGAGGAGAACC
mk1703_A02	A02	75019284	A02	58.611	CAGAGTTTCCTAGGACTGGCAGGATACTACAGAAGGTTTGTGGAAGGTTTTTCTGTGATGGCAGCACCTCTGACAAAACTCATAAGGAAAGGAGTACCGTTTGTATGGACTAAGAAGCAGCAGAAAGCTTTTGAGAAGTTGAAGAAAGTT	TGACTGAAGCACTTGTGTTAATTCAGCCGGAGTCTGGGAATGATTTTACTGTGTATAGTGACGCATCACATGTGGGTTTGGGCTGCGTGTTAATGCAAGAGGGTAAAGTGGTTGCATATGCATCACGATAGCTTAAGCCTCATGAGGGAA
mk1701_A02	A02	74931453	A02	58.818	GGGCACACACGCCTGTGTGGTCAAGGGACACACCCGTGTGACCCTAAACACATCTTTGCTTCAAGTCGTGTCTGGCCCCATGTAATTCTCTGACTTAGGCCACACGGCTAGCCACACGCCCGTGTACTAGGCCATATGCCTCACACGGCT	AGACTCACGGCCGTGTCTCTTCCCGTGTGGTAATACCTAAGTATTCTGTTTTAAATTCTTAAGATGCAGGGGACACACGGCCTATCCACACGCCTATGTGTAAGCCGTGTGTCTTACACAGTCTGGTCACACGCTCGTGTGCCAAGCTGT
mk1702_A02	A02	74931458	A02	58.818	CACACGCCTGTGTGGTCAAGGGACACACCCGTGTGACCCTAAACACATCTTTGCTTCAAGTCGTGTCTGGCCCCATGTAATTCTCTGACTTAGGCCACACGGCTAGCCACACGCCCGTGTACTAGGCCATATGCCTCACACGGCTGAGAC	CACGGCCGTGTCTCTTCCCGTGTGGTAATACCTAAGTATTCTGTTTTAAATTCTTAAGATGCAGGGGACACACGGCCTATCCACACGCCTATGTGTAAGCCGTGTGTCTTACACAGTCTGGTCACACGCTCGTGTGCCAAGCTGTGTGGA
mk1699_A02	A02	74931253	A02	58.818	GAATAGGGTTACGGAGCATTACCAGACATTTCAGAACAAATATGAACAATTATATAATAATATAACATACACATCATAATTTAGTCATAGTGTCCCTTTATTGAGCCCTCGAGGCTTAAATCACGTGTTAGAAACAATTTGGGACTTAAT	AAAAATCTAGAATTTTTTTTGTGAAATTTCAAAATTTTTCCTAAGTGCAGGGCACACACGCCTGTGTGGTCAAGGGACACACCCGTGTGACCCTAAACACATCTTTGCTTCAAGTCGTGTCTGGCCCCATGTAATTCTCTGACTTAGGCC
mk1700_A02	A02	74931319	A02	58.922	ATACACATCATAATTTAGTCATAGTGTCCCTTTATTGAGCCCTCGAGGCTTAAATCACGTGTTAGAAACAATTTGGGACTTAATAAAAAATCTAGAATTTTTTTTGTGAAATTTCAAAATTTTTCCTAAGTGCAGGGCACACACGCCTGT	TGGTCAAGGGACACACCCGTGTGACCCTAAACACATCTTTGCTTCAAGTCGTGTCTGGCCCCATGTAATTCTCTGACTTAGGCCACACGGCTAGCCACACGCCCGTGTACTAGGCCATATGCCTCACACGGCTGAGACTCACGGCCGTGT
mk1695_A02	A02	74869271	A02	59.262	TATGCATTAAGTTTCATAAAAAGACCCTAATTAAAAAAATTTATTTCAGTTAATCTGGAAACCAACAAGAGTCAACCAACCGAATATCGCTACAATACCCGTCGTAAAACCAAAGCAATGGATTAGAGATTAGAAAGATTAGAACAGATG	AGAAGGGAATGCAAGAACAGTTGGCAAAGATTCAACAGGATATGAGGGACCAGATGTATAATACCCCTAACCCGTAACCGTCACCGGAAAGGGTTACGAGGTATTACTAACTAAACACAACTTTCGGATAATTATAAATACACATAGAAA
mk1698_A02	A02	74914824	A02	59.743	AACTGGGACTGTAACAAACTTCTGGATGGACCATATTAAGACCCATTGCTATGTTACAGTAAGACTTATTGCTTTGTTTCCATCTCCGATGGGACTTTTGTGGTCTATGATCAATTATTCATTTTGGCTTTTTATTGTTGGGCTGATTCA	TATATCTAATCAACTTTGGGAATTGCTTTATTGGTGCAGTATTCATCTGTAGAAGAAGCAATAGAGACACGAAATGCTGTTTACAACCTACAATGGCCACCTAATGGTGGACGCCTATTGGTGGCTGACTTTGTTGATCCCCAGGAAGTT
mk1697_A02	A02	74914731	A02	59.916	TCCCCCTTCACAAAATGCTCCAACCACTTCCCTCAGAATTGATCATTTTCTTCGCCCTTTTACCTTGAAAGCTGTACAAGAACTTCTAGGGAAAACTGGGACTGTAACAAACTTCTGGATGGACCATATTAAGACCCATTGCTATGTTAC	GTAAGACTTATTGCTTTGTTTCCATCTCCGATGGGACTTTTGTGGTCTATGATCAATTATTCATTTTGGCTTTTTATTGTTGGGCTGATTCAATATATCTAATCAACTTTGGGAATTGCTTTATTGGTGCAGTATTCATCTGTAGAAGAA
mk1689_A02	A02	74789629	A02	60.514	TCAAAGCTCCTGGTAGTGATGGGTTCCATGCTCTCTTTTTCCAAAACGAGTGGAATGTTGTTGGAGATGTGGTGTGCAATTGGGTTAGAAGTATTTTCAATGGTGGTGCTATTGATTCTGAGCTTAACAATACACTTCTTATGCTAATCC	CAAGGTGACTAGTCCCGAAGATTTTACCTAGTATCGTCCAATTAGTCTTTGTCCTGTCTTATACAAGCTGGTGATGAAGATTATATCCAATCGCTTCAAGACCATTTTCCCGAACATTATTGGCCCAGAGCAAGCTGGATTCATTGCAGG
mk1694_A02	A02	74829544	A02	60.697	CGTGTCTCACACACAGCCGGCCACATGCCAGTGTGGCATCGACAAACCCAATTTTTAACTTTCGTCAAACCTCATTTTCTCGCATAAGGGTACACACCTAGTTCATTTTTTACGCGTAAGCAATTCTGAACCCTTCAAACCTAAAAAAAC	CCATTCAATTGATCAATTCCAAACACCGAAACACCAATCTATCAAAACCCCACTCGACATACTTGAAAATTTTACTCAATCGAAAGGCTCGATCACTTACCAAAACAGTTACGATGGCCCAACCATACTACACGATAGAAGATGAATTTT
mk1692_A02	A02	74801852	A02	60.896	GACTATGGATGGTGGATGCTTGGGTAGCGCCAAAGCCTTCGAATGTTGCTCTTTGGTTTTGTTTCCAATAGGCTCTAATATTGCCATCGTATGATTAATCAATGTAAGTTTGCTAATCTATGTTCAATGCCACTGGTGGCTTACCTCTAA	TGTCGAGGCGGTTTCAAGTTTTTGGACTCAATTCGACATCTTTCAACTTGTTGTTGGTGATATTTGATTGCTTTTGAGATGTGCTTCATTGTTTTCTCCATTTCTTGTAAGCAAGGTTCACAGTGGAAATAGAGGTTGTTTAGTAATGGG
mk1693_A02	A02	74814379	A02	60.904	CACTCAACTTATAAATTTACCATTTAAAACTTGATGTAGTTTAAACAATATTTGATAATAAATTTTCTGACAGTTTTAGTTTTGGTAAAAATAGATTCTTGGAAGCTTTGAGATATATTCTCGATTAGTAAAGGTAGAGATTTGAATTAT	AAATTATGGTCCTATATTCTATCCCATAAGACCTTTATAATGGTTTATCATATGCTCAAAATAGTTGAGTGATGAATGAGAAATTGATGCTCAAAGTAAGCCACTTGTGAATTATGATGAGAAAAACGAAAAGCTTAATCCCACATTGGT
mk1688_A02	A02	74754814	A02	61.834	TTACACTGTAATCACTAGCTGACTCTTGAATTCTTTGGTTTTCTAGTTCAGGAACACAAGCATCTTGCCAAACTGAGATGTTATTACCATTACCAACTCTCCAAGCCATACCATATTGCAAGACTTTCCTTTTGCCCAAATGTTTCACCA	GTATAAAAAGGGAAGTTTCCTAACTCTGCTTACATAAAGTCTGTTTGAGGATAATATTTAACCTTTAATGTCAGTGCAAGTAACGAATCGGGATACTCTAATAATTGCTAGCCATGTTTTACGAGAAGGGCCATATTAAACTCAGGCAAA
mk1687_A02	A02	74754722	A02	61.851	GATCGCCTCTGCCTTTTTATTACTAAAAAGTCAAGTAATTACTTCGTCCTTATACTGTCTTGAATTTAAATCAATCAAGATTGCCACTTTTGTTACACTGTAATCACTAGCTGACTCTTGAATTCTTTGGTTTTCTAGTTCAGGAACACA	GCATCTTGCCAAACTGAGATGTTATTACCATTACCAACTCTCCAAGCCATACCATATTGCAAGACTTTCCTTTTGCCCAAATGTTTCACCAAGTATAAAAAGGGAAGTTTCCTAACTCTGCTTACATAAAGTCTGTTTGAGGATAATATT
mk1686_A02	A02	74754709	A02	62.053	ACAGAATCTTCATGATCGCCTCTGCCTTTTTATTACTAAAAAGTCAAGTAATTACTTCGTCCTTATACTGTCTTGAATTTAAATCAATCAAGATTGCCACTTTTGTTACACTGTAATCACTAGCTGACTCTTGAATTCTTTGGTTTTCTA	TTCAGGAACACAAGCATCTTGCCAAACTGAGATGTTATTACCATTACCAACTCTCCAAGCCATACCATATTGCAAGACTTTCCTTTTGCCCAAATGTTTCACCAAGTATAAAAAGGGAAGTTTCCTAACTCTGCTTACATAAAGTCTGTT
mk1685_A02	A02	74753923	A02	62.543	TCTAGTTCAGGAACCCAGGCATCTTGCCAAACTGAGATGTTATCACCATTACCAACTCTCCAAGCCATACCATATTGCAAGACTTTCCTTTTGCCCAAATGTTTCGCCAGGTATAAAAAGGGAAGTTTCCTAACTCTGCTTACATAAAGT	TGTTTGAGGATAATATTTAACCTTTAATGTCAGTGCAAGTAATGAATCGGGATACTCTAATAATTTCCAGCCATGTTTTGCGAGAAGGGCCATATTAAACTCAGGCAAACTATGAAAACCCATCCCACCATCTAATTTTAACGCACATAA
mk1682_A02	A02	74651620	A02	63.011	TGGACTATTGGTTTGGTTTATTTATTTATTTATTTATTTTGTATATATATTTTTCGGTTTCTAGTGGGCCCGGGATAAAATTGGTCATTACAACTGCCCCTCTTTGCTCATTGTCGTGTAACGAGAATGGAGCAAAGACTATTAAAAGGC	AATTTTGCCTGGGCTGGCTGAGTCTCGGCTCTTCTTGGTGCTTCTTTCCTTCAAGTATCTTCAATGTGCTCCACCACAACTTTAGAGAGGTATGGTTCGTGTATTTTTATCCTGCTCTACTGCAGCTTCAGAGAGGTGAGGATTGTGACT
mk1684_A02	A02	74651774	A02	63.011	TTTGCCTGGGCTGGCTGAGTCTCGGCTCTTCTTGGTGCTTCTTTCCTTCAAGTATCTTCAATGTGCTCCACCACAACTTTAGAGAGGTATGGTTCGTGTATTTTTATCCTGCTCTACTGCAGCTTCAGAGAGGTGAGGATTGTGACTTCG	TCTGCTCCACTGCAACTTCAGGGAGATAAGATTTGCAATCTTCGGCCTGTTGCCCTACTACTTAGGGGGTTAAGGCTTATCTTCTTCGATCTGCTCTACTGGAGACGAGATCCGTAATCTTCAGGCTATTCCACTGCAACTTTAGTGAGA
mk1683_A02	A02	74651728	A02	63.011	CATTGTCGTGTAACGAGAATGGAGCAAAGACTATTAAAAGGCTAATTTTGCCTGGGCTGGCTGAGTCTCGGCTCTTCTTGGTGCTTCTTTCCTTCAAGTATCTTCAATGTGCTCCACCACAACTTTAGAGAGGTATGGTTCGTGTATTTT	ATCCTGCTCTACTGCAGCTTCAGAGAGGTGAGGATTGTGACTTCGGTCTGCTCCACTGCAACTTCAGGGAGATAAGATTTGCAATCTTCGGCCTGTTGCCCTACTACTTAGGGGGTTAAGGCTTATCTTCTTCGATCTGCTCTACTGGAG
mk1673_A02	A02	74587332	A02	63.237	TTTCTGTCATTAATCCCTTGGGTTAGGTGGTTCGAGTTAATAAAGTGTATAGACGGGTTTCGTTAGAGATTCAGAGTGTTGTGTTTTTGGCTAACTTGATGGAATTGTTGTTTAAAGAGTTTGCTCTGATTCTATGAATGGATTGGCTTG	GGAACATTGAGTCGGTTTAGATTGTGCCTCTAAAATGGTAACTCTAAATCAGATAAGGATACCAAGATCGTTATAGTAAGTAACTGTTGAAATTATTTCTCTAATGTATTCTCCGCCCTTGTAGCTGAAAAAATAGTTTAGAAAGGTTGT
mk1632_A02	A02	74034481	A02	64.709	TAAGCTATACTACTGTTCGATGGTGCGCTTGCCTTTATCGTGATAATAGTTAGTTTTCAAGAACGATCAGTCATAAATATAAAACTTATCACGAGATATCACATCAGTTACTTGAGGAACTTTTGGGAAATAATGAAAACCCTCTAATTA	GATTCTAGATTCTATTTCGAATATAAACCAACAAAGCATCATTAACATAAAAAGCCTTGTCGTAGTGGGAGGGTCTCCAAAAGGCTTGATTTCTTCGTAAGTGGCAAGTGTGTTTTTAATATGGAAATCATTGAACTCGAAGAGGATGTC
mk1628_A02	A02	74034322	A02	64.709	GTTTTCCCAAAAGTATTTCCCTAATTTACTTCCTGTGCATTCTTAGTTTAGTTAATTAGTTTAGAAAAACCAACCCTCATTATTTTTAGGCTAGATAAAAAAAAGAAAGTTAATACTAGTACTTTTAGTTCCTATGGGTTCGATATTCCG	TCCTGCTATAAGCTATACTACTGTTCGATGGTGCGCTTGCCTTTATCGTGATAATAGTTAGTTTTCAAGAACGATCAGTCATAAATATAAAACTTATCACGAGATATCACATCAGTTACTTGAGGAACTTTTGGGAAATAATGAAAACCC
mk1629_A02	A02	74034447	A02	64.709	TAGTTCCTATGGGTTCGATATTCCGGTCCTGCTATAAGCTATACTACTGTTCGATGGTGCGCTTGCCTTTATCGTGATAATAGTTAGTTTTCAAGAACGATCAGTCATAAATATAAAACTTATCACGAGATATCACATCAGTTACTTGAG	AACTTTTGGGAAATAATGAAAACCCTCTAATTACGATTCTAGATTCTATTTCGAATATAAACCAACAAAGCATCATTAACATAAAAAGCCTTGTCGTAGTGGGAGGGTCTCCAAAAGGCTTGATTTCTTCGTAAGTGGCAAGTGTGTTTT
mk19459	scaffold487_A02	1162	A02	65.515	CAAGTTCGGATACGTTGAAGATAGAAATAGAATCTTTAATCTGATGCTCTGGTTGCTCGACAATTGCCTATTTACAATGCTCCCTTTTGTAAAGGACAAAGAATTAGAAACCTACGAGTTCAACATCTCTCCTTTTTGGATGCGAATTTA	GACATTCCATTAGAATATATGAATCGACAAATTGTTATGGATGTTGGCAAAGCTATAGACGAATTGGTGGCCATTGATTGGAAGGACAGGAATAGAGGGTGGACCGAGTTTATGGGATTAAAAGTTAAGATAAATATTTTAAATCCACTA
mk19460	scaffold487_A02	1188	A02	65.515	ATAGAATCTTTAATCTGATGCTCTGGTTGCTCGACAATTGCCTATTTACAATGCTCCCTTTTGTAAAGGACAAAGAATTAGAAACCTACGAGTTCAACATCTCTCCTTTTTGGATGCGAATTTACGACATTCCATTAGAATATATGAATC	ACAAATTGTTATGGATGTTGGCAAAGCTATAGACGAATTGGTGGCCATTGATTGGAAGGACAGGAATAGAGGGTGGACCGAGTTTATGGGATTAAAAGTTAAGATAAATATTTTAAATCCACTACGAAGAGTGGTGAGGTTAGTGGGCAG
mk1681_A02	A02	74630437	A02	66.754	GTGTGACCTAAATTCTAAGAGATTGTTTGCAAGTCAAGTTAAACAAAATCTAAGAGATTGCTTGCAAGTCAAGTTAAACAAAATCTAAGAGATTGCTTGCAAGTCAAGTTAAACAAAATATATTTTCTTCTCATCTATTTATAGTTTTTT	GGTTGCTTATCTCAATCACAGTAATGACATCATTGAAGTATGAAATTCCGTTGTTGGATCACAACACCAGATTCGTATTATGGAAGATAAAGATGCAGACAGTTATTGCGCAAATGAATTTGGAGGATGCCCTGCTAGGGATAGATAAGA
mk1679_A02	A02	74630043	A02	67.342	TATGGAGACTACCCATTGTTAAGCACAATGTTCAATATGCTTCTTAATAAAGTCTATGCATCACAGGACCTAACAATTCCTTTAACTTTTGGGTTCGGAGAATGATTATTATCTAGTAAAATTTCAAATGATGGAGGATTATACCAAAGT	CTATATATAGGTCATTGGGTAGTTTTGAGTCAATACTTGATTGTGTAGTTGTAGTCATCATATTTTTCTACAAATCAACCTTACCCAACCAATGTCATTGAGTGGGTGAGATTATTGGGCCTCTCAGGCTTGATGTATAAGAGAAGTACT
mk1678_A02	A02	74630022	A02	67.342	ATTATCAACTCCTTACTCAACTATGGAGACTACCCATTGTTAAGCACAATGTTCAATATGCTTCTTAATAAAGTCTATGCATCACAGGACCTAACAATTCCTTTAACTTTTGGGTTCGGAGAATGATTATTATCTAGTAAAATTTCAAAT	ATGGAGGATTATACCAAAGTACTATATATAGGTCATTGGGTAGTTTTGAGTCAATACTTGATTGTGTAGTTGTAGTCATCATATTTTTCTACAAATCAACCTTACCCAACCAATGTCATTGAGTGGGTGAGATTATTGGGCCTCTCAGGC
mk1680_A02	A02	74630049	A02	67.455	GACTACCCATTGTTAAGCACAATGTTCAATATGCTTCTTAATAAAGTCTATGCATCACAGGACCTAACAATTCCTTTAACTTTTGGGTTCGGAGAATGATTATTATCTAGTAAAATTTCAAATGATGGAGGATTATACCAAAGTACTATA	ATAGGTCATTGGGTAGTTTTGAGTCAATACTTGATTGTGTAGTTGTAGTCATCATATTTTTCTACAAATCAACCTTACCCAACCAATGTCATTGAGTGGGTGAGATTATTGGGCCTCTCAGGCTTGATGTATAAGAGAAGTACTTTACGA
mk1671_A02	A02	74558074	A02	68.393	TAATTTATCAAAAATCCTCATTGTGTTCCAGAACTCAGCTTTCTATTGATCGTCTTCGACTATACCACGAATCTCTTCAGCCCCATACTTTCAAATTTTATCATTTGGTGGCTTGCTTGTACGTGTTTGTTCCAAACCCTAAGGAACTAT	GGGACAAGTTGGGGTACCGGTGGGGTGGAGGTCGTTAAGCCATTAGGTTTGTTTTTACAAACTCTGTAAACCATTCGAACATCATCTAGAGGAAGGCTTCTTTATCATCTCCTCCTCAACCCTCAGACGCGGGCCTACTACCACTAGAAG
mk1670_A02	A02	74557900	A02	68.393	ACATTTCTTGTCGAGAAATCACTCGCTAACATATTTCTTCCGAAACTCTGTTTAAAAGGATTTCCAGTTTACACAATCCCTCGGTACTATCATAATCAATGTATTCCACCACTAATATGTTGAGCCTTTTAATAATAATACAACACATTC	AGGCATTCAACCGGTGTATAAGATAATTTATCAAAAATCCTCATTGTGTTCCAGAACTCAGCTTTCTATTGATCGTCTTCGACTATACCACGAATCTCTTCAGCCCCATACTTTCAAATTTTATCATTTGGTGGCTTGCTTGTACGTGTT
mk1672_A02	A02	74567269	A02	68.954	AAATCTGATATTCTACCTCTGTTTATATGATTTCTGATAGCATGATTTTATAATATGATGTGTTAGCATGTATGACATATATGTATTTGATATCTGATTAGTATTGCTTAAGCTATGTGGGACATTGATAAGATAGATGAAGTGTTGGCA	TTCAATAATCTACCTTATCTTGTGGCTAAGACCACATATCTGTTATGGTGGCATTGCCATACTTATCTATATATGGCAGCTTGACTGCACTGTTCTAAAAAGTGACATATGCTCACTTATAGGTGTGTGGGGTTGGATGAGTATTTATTA
mk1669_A02	A02	74545614	A02	69.233	TGCATATACTAAATAGTTTAGAATTATTGGATATTGACAAAAGTGTTATGGGCTTTTGCCTTTTTGCAGTGCCCTTGGAGTTGGAACATTGCGACAGGGACAGGGATTTGACTATTTTATAGCCCATCTTGTCATTTGTTATTTACCCCC	AAATTTTGCTTTTCTTATTTCTTTTTATTCCATTTATATTAGTCTTTGTTGTAGTATATGCCATCAGTTTTATTTAAAATATCTACTTGCACATATAGTTAGAAATAACAATCATGTAATCACGAAAATTAGGTAAGATGATAAAAGTTT
mk1599_A02	A02	69545372	A02	70.507	CAAATTAATATTGTCACTGTTACTAAAAAGGGCTTAGGCCCAGACTGTGCTTGTTTCCTGACTGTTTGCTTATATTGGATTACATACTGAATTTTCGTAAACTCACCCATCTGTTTATCTATGCAGGTAATCCTCAGGCTTAGGTGGATC	GTGCTGCGAGGGACTCAAGGGCGGTCACACAACCGCATTTACTATCGTGTTTGCTTTATTTTTATAAGTTATTTTATTTTGGGTATTTTTACTTTAATAAAGACTTTATGGATTTTAACTTTAAATTGGGGATTTTTATTTGCTTTGGTT
mk1594_A02	A02	62957256	A02	70.923	CAGGAGTGTGGTTTAGATGTAGGTTCGTTGAGCACCGAGTTAGGGATTGTTCACGACACTCTCTTAGTTGGATGCAAGCTTTGGTTTAGAGAAGGAATCTGAGACGGAGTTATGCAACTAGGCATTGAGAGGATCGAGTGGCATCTGGCA	TGATATAGGTGGTTTTATGATTCGTTTCAATTGTACCTTGCATTGGTTAAGAATTGTTTGTATTGAAGTGTTTGTTGTAAATGGTGTTTCTGAGTATCTGGCATAATGGGATTGTGTAACATCCCAAAAATTGGGGGTTAGTAGAATTGG
mk1590_A02	A02	61172562	A02	71.459	ATTGGATAGCTTGCCAAGTTAATTTCAAAACGACAACAAGGTAGATTGCAAAGTAACACAGAATCTAACCCAAGGGAGCAACTCAACGCGATTACTAGTCAAGATGAGGAAGGGTTAGTCACACTTGAACCAAAACCAAGGCAAGAAACT	AGATAAGCAAAGGTAAAGGTGAGGTAGACAACAATGAGCAGAAACCGGTAAGTACAAAATACAAACCTCGTGTGCCATACCCTAATGCAACAAGGAAAGACCACTCAGATGAACAATTTGGTAAATTCCTTAAACTCTTAAAAAAATTAC
mk9221	scaffold412_A02	13012	A02	71.881	TTTCTATTCTTTCTCTACACAATTTTCTTTATTTCGCTTAGCCGATTCCTTCTTCTACTCTTCTTCTTTAACATGTACCAAATAAACCTTATTCACCATACTAAGTTTAAAAGCCGAAAAGCTGAATCTTCCAAGGGCCAAATACTCTTC	ACCGAATCTAGTGTAAGTGTTTGTTCTTCCAATCAGTTTTGCTAAGAATCTATTACGCTATTCTTTCCTCACTCTTTCTAATCAACTGTGGTAGGGAATTAGTATCGGATCTCGAATCTTAGCTCTATACTAAAATTACTCTTTAGGTGT
mk1569_A02	A02	50340459	A02	72.172	GGTAGAGGGGCTGACAGTGGATAAGGTTAGAACTGTAAAAGAGTTCCAAGATGTCTTTCCGGAGGAGCTTCCGGGATTGCCTCCAAACCGAGAAGTTGAATTTGGAATCGACCTGTTGCCTGGGACAGCACCAGTGTCCATTGCACCATA	AGGATGGCACCGAAGGAGTTAGTGGAGTTAAAGGCGCAAATTCAAGAATTGTTGGATAGGGGCTTTATTAGGCCAAGTGTGTCTCCATGGGGAGCACCGGTGCTATTCGTGAAGAAGAAGGATGGGACGATGCGTATGTGCATTGATTAT
mk1555_A02	A02	46785084	A02	72.276	AATCCTTCTTAGTGGGTGTCAAGGGCAACCCACTAACAAAGTCTATTGTTACTCGTTCCTATTTCCATAAGGGATCTTAACATGTTATAGCAAACCCGAAGGCAATTGATGCTCAGCTTTAACTTGCTGACACGCCAGACAACGAGCAAC	AAATCTGTAACCTCACGCTTCAAACCCGGCCACCAATACAACTCACGAAGATTACGATACATCTTATTACCACCAGGATGCATAACATAAGGGCTACTATGTGCCTCCCTCAAAATTTACTGCCTCAAATCGGAATCATTCGGCACATAG
mk19223	scaffold383_A02	124861	A02	72.277	CTGAATCTAGTGTAAGTGTTGCTCTTCTAGTCGGTTTTTGCTAGGGTATCGATTATTGTTCCTCACTTCTTCTAATCAATTTTTGGGTAGGAATAGGTATCGAATTTCTATTTTTGGATCCCTGCCGATTTGCTCTTCAGGTGAGAGACG	TGGTAAGTACTCTTAATCTTAGTTGGCCGAATGGTCGTAGTTAAGGTAAGGGGACTTGTGTTGGATATGAGTCACCTATTATTCTGGTTTTAATATTTAAGATTGATGCAGATCTAAGAGTTGATCGTGGTTAGTGATTAAAGAAGGGAT
mk1571_A02	A02	50739617	A02	72.552	ATAAGTGTAAGTATATACGTGTGTAACTTATGAGCAATATGCTCGATATGTGATTGGAAATTGGAAAGATTGTTATGGGTAAGTGATGAATACAATTGAAGTGTAAAAGATCAAAATTGACAATAAAACTGTTCTGGATAGTTGCAGCGA	GAGAATCTAAAAATTTACCAAAAATAGTAGAAGTTGAATCAGAGACTGAATGAGATATCAAATTAAATATTAATGAGTCTATTTTCATATAACAGGAACAGAGCAAGCAAAGAAATTCTATATTCTAAGATATTTAAGTTTCTATGAGAC
mk19222	scaffold383_A02	36931	A02	72.69	AGACACGCCCGTGTGTCTAGGCCATGTCAGAATAGGACATACATACTGACTTGCTCACACGTCCACAAGACATGCTCGTTTACTTTGGCCGTGGTCTAGTTTGACTTAAGCCACACGGCTAGCCACACGCCCGTGTGCCTTTGCCGTGCT	GAACCTGACATACGATTGTAGGGTACCCCAGAGGACACACGACCCTGCCACGACACACGGCTAAGACACACACCCGTGTCTCTACCCGTGTGGACAAAAATAGGCTATTTGAATAGCCAATTTGCCACCCCAATTTGGGTCAAACTACAA
mk20253	scaffold4848	5955	A02	72.898	AACGAACCCTTTGTAAAGCTTAAAGCGATAAATGCCGAAAAGCCGAAATGCCGAAATTCTGGCATTTCGAGGACTTGTGAGCAAGCGAACACTCATTAGTTAGTTAGATTCATTGAGATGATGATTGGGAACATTGGAAACGGTAAGAGC	CGATTTTCAGCGTTCACGGTAAGTTGGGCCTCGAGGGGCTGAAGTAGGACCCAATGGGCTTTCGGGCCCATTTGGGGTAAAAATTGGTAGAAAAGGAGAACCTGTTAAATTGCACATCGAGACTGATAAAACCATTATAGAATATATGCT
mk5827	scaffold33107	768	A02	73.216	TTCCGTCATTTCACACGAATGATTATTTCATATATACACTCCCGCGAACCTCACATCATATGGTGAGATTACCAGTCCAGGCTAAATCCCCCATTATATGAACTCATAAGGTGTTATCGGGATTACTAGTCCAGGCTAAATCCCTTATAA	GACAAACACCTTAGTAAGCTTGGATCTGAATTACCAGTCCAGGCTAAATTCATACCTTAATCAAATTACCCGTTCGAGCTAAATCCTAAATGCACATATATTCTTCGGGAGGCTTGATCATTCAAGGAACTCCTGTTCGGGCTAGATCCT
mk20171	scaffold348_A02	195830	A02	73.481	TCATAAAGAGAAAATGTACCGGTAATCACATCGGGTGAGGAAGCATCTTCACGCGCTTTAATAGCATAAGTTCTAGCCGGAGCTCTTCCTTCAGATCTAACTGCTGCATCTCTGGCTACATTCTTACTGCTTGTTTCACTTCCAACTTTT	TCGGATACCTTCCCCTCGAGTCTGCACCACTAGCTTTTACATTCTGAAATTTTTCTTTCTCAGCTCTCTCTTGGCAGTCTCTAATAAAATGATCCGGAGAACCACATCGAAAACATTCATTTGCTCTACAAGGGCCAAAATGATTTCTAC
mk19337	scaffold41134	625	A02	74.042	TCGGATCGTCAAAAGTCGTATGCAGATTTGAAAAGAAAAGACATTGAATATCAGGTCGGAGACAAAGTATTTCTCAAAGTTTCACCCTGGAAGAAGGTGCTTAGATTTGGTCGTAAGGGCAAATTGAGTCCGAGGTTCATCGGTCCATAT	AAGTATCCGAACGAGTTGGACCAGTTGCATACCAATTAATTTTGCCCTCTGAGCTCGAAAAGATTCACAACGTTTTTCATGTCTCGATGTTTCGACGATATAGGTCCGATCCATCGCACGTAATTACTCCATCGGAGATCGAGATTCAAT
mk1551_A02	A02	44364875	A02	74.465	ACCACTAGATTCGTCGATTCTCACCCATTATAGGCTCATTTGAATCGAGTTCAGTTCAGGGGAATACATTTCCCTATGGCTACACGGAGATGAAAATCTCACGAAACCATAGGTACGGATGTATCCCGAAAGTGATCCACTATCTTGGAC	GAGGCGAAAACTCACGAAGGCGTAGTTTCTCACTCCCACTTAAGGGTGTGACCACAACGGTCATGCAAATGCAATGCGCATCAGAATATAGCAACACATGCAATAATACAAACACATGTAATGCAAAGAGGATTAGATTTTAAAATTTTT
mk1550_A02	A02	44364729	A02	74.466	CAAAAGAAAAGAAATAGTTAGTATCACATGATATCAATAAATCTCAACGATAATTTATAAGGGTAATATCTAAAGTTTAACTCTAACCAAGTTGGGCTCTTACGGTTTTTCTATATGAGGTTGGTTCTAAAGTTTGAGGTACCTGAACCA	TAGATTCGTCGATTCTCACCCATTATAGGCTCATTTGAATCGAGTTCAGTTCAGGGGAATACATTTCCCTATGGCTACACGGAGATGAAAATCTCACGAAACCATAGGTACGGATGTATCCCGAAAGTGATCCACTATCTTGGACGGAGG
mk1549_A02	A02	44357349	A02	74.947	CCAAGATTACAAGATCATATCTTCAAGATTGCATATCATATCTAAGATTGCATATCATATCTAAGATTGTATCATATCTAAGATTGCATATCATATCTAAGATTGCATATCCTTAAAGATTATATTTCCATATGAGTCAAGCTTATAGAT	GACCTTCAATTTTTTCAAGTAATGGGCCATTTCGATTGGGCCAAATTATATGTTTGTAATTTTGTACTGGACTTGGACTTTGTTTTTTTTTTGAAATTATTTCTGGGCCCGGGCAAAATTGAGTGTCTACAGCTGCCCCTCTTTGCTTAT
mk1552_A02	A02	44443600	A02	75.095	GTGCAATGCGAGTGATTTTGCAGTAGGTGCAGTTTTGGGGCAATAAAGAGATAAACATTTTCAACCTATCCATTATGCAAGCAGAACTTTGACAGTCGTACAAGAAAACTACACCACCACGGAGAAAGAGCTACTAGCTATGGTTTTTGC	TTCGATAAATTTAGGCCATATTTAATATTGTCTAAAGTTGTCGTTTATACTGATCATTCTGCTCTTCGCCACCTTTTGACTAAAATTGATGCAAAACCTCAACTCATTCGATGGATCTTATTATTGCAGGAATTTGACTTAGACATTAAG
mk1553_A02	A02	45896941	A02	75.817	ATAAGAGTGAATTGTAGCTTAAGGTCAGATTTCTTGGACACATTGTGTCAGGTGATGGGATTAGAGTTGACCCAAGCAAAATCTCGGCTATTGTTGAGTGGAAACCACCAAGGAACGTGACCGAGGTCTAGAGCTTTTTGGGTTCAGCCG	ATACTATAGACGGTTTGTAAATGATTTCTCAATGATAGCTACCCCAATGAAAAAACTACTGCAAAAAGATGTCAAATTCGGATGGACAGAAAAATGCCAACAGAGTTTCGAGCAATTAAAGGCTTTGTTGACCGAAGCCCTAGTGTTAGT
mk1568_A02	A02	50340434	A02	76.129	ATTTGGCATTTGTAAGTCAAACAGAGGTAGAGGGGCTGACAGTGGATAAGGTTAGAACTGTAAAAGAGTTCCAAGATGTCTTTCCGGAGGAGCTTCCGGGATTGCCTCCAAACCGAGAAGTTGAATTTGGAATCGACCTGTTGCCTGGGA	AGCACCAGTGTCCATTGCACCATATAGGATGGCACCGAAGGAGTTAGTGGAGTTAAAGGCGCAAATTCAAGAATTGTTGGATAGGGGCTTTATTAGGCCAAGTGTGTCTCCATGGGGAGCACCGGTGCTATTCGTGAAGAAGAAGGATGG
mk8753	scaffold311_A02	23717	A02	76.336	CATTTTAGATCAAGAATTACAAAATACCAGTCTAAACCGGAGAAAAGCGAAGCAAGTGGACTAAGTCGAACTAGTCGTCTACCTTTTGTATATCGAGGTAAGTTGTATGTAAATAATACAACTACATTTTATTATATGTGTTTGAATTGA	ATAGCATAAATTGCTTGCTTGGGGAAATGATTATGTATAATGATTATTGAGATAGTAGAACTCTCGTTCAAACCTTAGGAAATAAATCAGTTTAATTGTGTGCTAGTGTAAGACGTGTCTGGGACATGCATCGGCCACATTATGAGAGCC
mk1567_A02	A02	50340432	A02	76.503	CTATTTGGCATTTGTAAGTCAAACAGAGGTAGAGGGGCTGACAGTGGATAAGGTTAGAACTGTAAAAGAGTTCCAAGATGTCTTTCCGGAGGAGCTTCCGGGATTGCCTCCAAACCGAGAAGTTGAATTTGGAATCGACCTGTTGCCTGG	ACAGCACCAGTGTCCATTGCACCATATAGGATGGCACCGAAGGAGTTAGTGGAGTTAAAGGCGCAAATTCAAGAATTGTTGGATAGGGGCTTTATTAGGCCAAGTGTGTCTCCATGGGGAGCACCGGTGCTATTCGTGAAGAAGAAGGAT
mk1561_A02	A02	48904999	A02	76.612	GTCCATAATACCCCTTGGTTTGCTGATATTGCTAACTTTCTAGCTTGTGGTTTAATGCCGTATGATAAGACATATCAACAAAGGAGAAAGTTTCTTCACGATGTGAAGTACTATTTATGGGAGGAACCATATATGTTTAAAAAGTGTTCA	ATTAGATGATTAGGAGATGCGTGGCAGAAGAAGAAATATCGAAGATTCTATACCACTGTCACTCAGCCCCAAGTGGGGGTCATTTCGGAAGAACTCGTACTACAGCCAAAGTATTGCAAGCCAGATTCTTTTGGCCAACACTATTCAAGG
mk19392	scaffold286_A02	16290	A02	76.854	CCACTCTTGCTCTCTTAATAATCCTATTTGCACCACCCGAGGGTCCTGAATCCCTCCAGAAACAGTTCCGATCCTTCTCCCAATTTTGCTTTTCAGTACGCTTAACCTCCTCAGCGATCCTTGCCTTCTCCACCAAGACCGCGAAGTCTC	CTCCCTCTGCAGAGCGATCAACACCTGAGGTCATCTCTAAGACCATCCTCGAAGCGCACACTTCGCTCATACTCCGTAACAACTATGCCCACGACATACCGGCTCAACCTCAAAAAGTCGGCCTCGTACTCGGTAACTATTTTACCTCCT
mk18966	scaffold429_A02	766	A02	77.121	AACAGATAGTGGCGCCAAATCTTCAAAACAAACACAATAGCCATCAATTCTAGATCATCTGTCAAATAATTCTTTTCGTGCAACTTTAACTGTCTCGAGGTATAAGCTATGACTTTACCTTTCTGCATAAAAATGTAGCCCAGGCCATTC	ACGATGCATCACTATATATTACAAATTCTTTACCTGATTTTGGTTGTACTAACACCGGAGCTTCTGTCAATATGGCTTTGAACTGATCAAAACTTTTTTGACACTTTTCAGACCATTCAAATTCGACATCTTTCTGAATCAATTTTGTCA
mk988	scaffold351_A02	189391	A02	77.165	TTCGAGGACTCGTGAGCACGCGAACGCTCATAGGTTTGTTGGATTTCCTAAGTTCAATGATCGGGATTGTTGGAACAGGTAAGGGCACGATTTTGTGCACGATGGTGAGATGGGCCTCGAGGGGCTGAAATTAGGCCCAATAGGCTTCCG	GCCCATTTGGGGTAAATTTTGATAGAGAATGGAACTTGGATATACTGCTTGTTAAACGAGTGGATCTGATGTAAAATTTGGATTATGAGGGCTTAAAGGGCTAGATCGGTAATCGTAGGGCCCATTAGGGGTTTTGGGCCCAAAAAGCCC
mk18272	scaffold325_A02	189308	A02	77.373	CATGCAACTTTTACATTTTACGCGATTAAGTTCTTTTTCAAAATTAAGCACACAAACATTCGAATTTTAATACGAGATTTCCACACATATCAATTCACATATTATAAGTACGAAAAATAATATTAAAATATTTTTTTGACGCGAATTTGT	GTCCCGAAACCACTTTTCTGACTAGGGTCTAAACCAGACTGTTACAATTCTCCCCCTTAGGGATTTTCGTCCCCAAAAATCTTACCGGTAAATAGATTCGAATATTGCTGTCTCATAGCATCTTCGAGCTCCCACGTGGCCTCTTCAATA
mk20172	scaffold348_A02	349987	A02	77.785	TTACGAGCATTCGCACACTCGCAAATTCCCAAAATACCAACTTTTCGGCATTTCGGCTTTTCGGCTTTTGCCGATCTAGTCTATGAGAGGGTGTCAGTTACACACCTGTTTTACGATGATTCGTTGTCAAGATCCACGCACGAACTGCCT	CAATTAAATCACTAACATATTACTCTAGATATCGAATTAATACTGAGTAAATAGCCCCTTACCATATTCGGCCAAACATGCTTAGAACCTTCTTGCTCTTACCTTGTTGCCGAACTATGTCTTAAATCCAAAGATCTGATCGTTCCACTT
mk1575_A02	A02	52900316	A02	78.015	ATTTTAAGAAGCAGAATGTGGGTCCTAAATCTCAGAATACTTCTGCAGCCAGTGTAGGGAACTCGAGATTTGTTAAACCCGAGTGCCAGCGGTGTGGTAGAAATCATTTTGATCCGTGCAGAGCAAATGAATGTTTTTGATGTGGTTCTC	GGATCATTTTACTAGAGACTGCCCAGAGAGAGCTGAGAAATAAAAATTTCAGAGTGTGAAAGCTAGTGGTGCAAACTCGAGGGGAAGGTATCCGAGAAAATCTGGAAATGAAACAAGCAGTAAGAATGTAGCCAGAGATGCAGCAGTTAG
mk1564_A02	A02	49552613	A02	78.587	TTTGGTCTTTAAATGGCTTATTTTTAGGGTCAAATTGTGGAGCACAAGGCTTGGGACACGGGCTGTCACACTGCCGTGTGACACGTCTGGCTACACGGTCGTGTGTCACTTATTAGTTCAACTTAGTAAGTTACATGGTTTAAGACATAA	CTGGGACACGGTCGTGTGTTCCTTTGTTTGAACACGACACGGTCTGAGCTATGTCACTCAACCTGGTTACATAGCCGTGTGACCCCTATTTTCAAAGTTTTCAACTTTTTCCCAAATTTTCTAAATTGTTTCAAATTAGTCCTACATTAT
mk1585_A02	A02	59467760	A02	79.001	CAAGAAAGCATGTGGTCTAGTGGTTGTGGCGTCATTAAGGTTGCAAGGGAGCCTGGGTTCAAGTCTTGGCTCTTGCAATTTATTTTGGTTTTTCTTTTAAATGAATCTGGACGTTAGCACATATGCCTTATAATTAATTAAGGATAAAAT	TGACACACAAAGAGCCTGTGGTGGAGTGGCAAGGTGGCGTGTTGTGTAACTGTGAGGTCTAAGGTTCAAGTCTTGGGATGCGCAATGGGGTATTTATTTTTCTATTTGAGCTGTGTAAGAGGTGGAGTTGGACCAGAACTCTGTGGTTGA
mk1577_A02	A02	55885779	A02	79.356	AGCATCACATCCAACACGATTGGAAATGATTCTTCATACCTTTGAAAACACGATTGATTTTTGACCTCCAAAGTTTATGCATTGAAAATTACAAAAGAATGTCCAATTATTTAGTCCAACAAAGAATCGAAACCCAGCACAGTAGGGCAC	ATTCTTTGAATTTCCAAATATTGAACATTGCCTTATTTGAAATTTTTTAAATAAACCATTGTAAACTAGCTCAAAATGTCTTAATTTTATTTTGAAATAAAAGGGAATAATTTATTTTAAAGAGTTGAAAATCATAAAGCAACATTTTGT
mk1576_A02	A02	54655972	A02	79.459	CATCGGGTTAGCTATCATAGAGAATCCTTTACAAATCGCCTATAGTATCCGGCCAAACCCAAAAAGCTTCGGACCTCTGTCACCTTCTTCGACGGTTTCCATTCAACAATAGCTGAGATTTTTCTTGAGTCAACTCTAATCCCGTCCGAC	AAATGTGTCCTAGAAATCCAACATCCTTAAGCCAGAATTCACTCTTACTGAACTTGGCATACAATTGTTTGTCTCTCAGGGTCTGTAATACCATCCTCAAATACTTCGCATACACACTCTCATCACGCGAGTAAATCAGTATGTTGTCGA
mk1578_A02	A02	56067232	A02	79.667	CCTTTTTCATAGCTCGATAGATAAAGTTATCCCTTCTCACAGCTTGATAGCCGAAGCTATCCCTTTTCATTATTTGATGGTTGTCACCATCCCTTTTCATTGTTATTGGTCGTCACCATCCCTTTTCATAATTTAATTGCCGAAGCTATC	TTTTTCACAATTCGATAGTCAAAGCTATCCCTTTTCATTGTTCGATGGTCGTCACCATCCCTTTTCATTATTGATTCATCACTATCCTTTTTCATAATTTGATAGCTGAGGCTATCCCTTTTCATTATTTTGATAGCTGAAGCTATCCCT
mk1589_A02	A02	61003431	A02	79.77	GAGGGGTGTTACACTATTGATCTCATTATAGAAAGGATTTAGCCCGGATGGGTAATCTTGATATAATCCCTCTCGAGCATATGTTACAATTAGGATTTAGCCTGGATTGGTAATCCTAATTGATTTCTTCTTAGCATACGTTACAAAAAG	ATTTTGCCTGGATTGGTAATCTTGTAATATGATAGTGGCTCGAAAGTGTGTTCTTTGATTAAGTGCCTTATGGGTACTCTTGAATAAGAATTGACGGGTTATTGAATTGTACACATTGAGTGTACTACTCGAGTATCCATCAGGATTTCA
mk1582_A02	A02	57804209	A02	80.006	TCAAGTAGCCAAATTTAAGGAGTAGTTGAGGGAGTTTGAATCGGTCAAGTGAGGAAGTAGAGGAGAGATTTGGGGAGAGATTGGGGGAGTGGATTAAGGAGTGGAGGGAGCGACAGTTGGTTGCAAAAAGTGGGTCTCTTGGTGCCAAGT	AGTCTTAGGCACTTAGTGACTGAAATCTTGCTCTCTTATTGTTGGATAGATATTACCCCTTTTTCCTCTTTGTTTTCACTCTTCAGCGGTGTTGCTTGTTGACAGCCAAATTCTTTTGTTGACCACTCAGGTATCTTGCATTTCAGGTAT
mk1574_A02	A02	52716675	A02	80.365	AGAATTCGATTTGATCCTAGGGATGGATTGGTTGACCAAGCATAGGGCAACGCTGGATTGTGCAGCTAAGAGGATGGTGTTAAGGACTATTGAGGATGAAGAGGTAATGATTATTGGAGAACGAAGAGATTACTTATCCAATATAGTATC	GCTTTGAGGGCTGAGAAACTGATGCGTAAGGGATGCAAGGCATATTTGGCTTTTGTAAGCCAAGTTGGAACTGGGGATCTGACCGTGGATGTGACAGCCCAAAATTGACCCTAGTCGGGAAGTGGTTTCGGGACCGCTAAACCGAGTCAT
mk74	scaffold7650	2785	A02	80.582	CTATCGATGAGCTAATGTTTATATGGATATAATTCGATAAGAGGACGTTATCCTAAATTATGCAACGGTAGAAATTTTCGGGGACAAAAATCCCTAAAGGGGGGGAGAGTTGTGACAGCCCTAAATTGACCCTAGTCGGAAAGTGGTTTC	GGACCACAAAACCGAGTCTTATAAATAATTAAAAGTTATATTCTGTGTTTATGATGTGAGTAAATGCATGTGTGAAAGTTTCATGCATTAATTTGATCATTTTTATGTGAATTTATTAAAATGGACTTATATGAAACATTGTTGNNNNNN
mk18273	scaffold325_A02	439402	A02	80.811	ATGTCGTACACCTAGTTGTTGGACCAAGTTGGGTGAATGACAGCTTCTTGGACTTGAGTTGGTGGCAAATACTGAGGATAAGGTCAAGTTGATTAGAGACCGGTTGAAGGAAGCATCTAATAGACAGAAGTCATATGCAGATTTGAAGCG	AAGGAAATTGAGTACTCTGAGGGTGATATGGTATTCTTGAAGGTTTCACCTTGGAAGAAAATATTAAGGTTTGTGAGGAAAGGCAAGTTAAGTCCGCGGTTCATTCGGCCTTATCGGATTCTTAAGCGAGTGGGCCCAGTGGCTTATCAG
mk18275	scaffold325_A02	540778	A02	81.018	GGAGGATTATTTACCGTTGGTGAAGTTTGCATACAGCAATAGCTACCAGTCTAGCATACAGAAGGCACTTTATGAGGCATTATATAGTCGTAAGTGTTGTACTCATACGTGTTGGACAGAGTTGGGTGAGCAGCGTGTTCTGGGTCCAAA	CTAGTATCTAATACTGAGGATAAGGTCAGATTGATTCGGGATCAATTAAAAGCAGCATCAAATAGACAAAAGTCGTATATAGTTTTGAAACCGAAGGAAATCGAGTTTTCTGTGGGGGACTTAGTGTTTCTTAAGGTCTCGCCGTGGAAG
mk18274	scaffold325_A02	540721	A02	81.018	GATTCAAATACTGGAGGATATATTAAGGAGTTGTGTGATCGACTTCTGGGGTAGTTGGGAGGATTATTTACCGTTGGTGAAGTTTGCATACAGCAATAGCTACCAGTCTAGCATACAGAAGGCACTTTATGAGGCATTATATAGTCGTAA	TGTTGTACTCATACGTGTTGGACAGAGTTGGGTGAGCAGCGTGTTCTGGGTCCAAAGCTAGTATCTAATACTGAGGATAAGGTCAGATTGATTCGGGATCAATTAAAAGCAGCATCAAATAGACAAAAGTCGTATATAGTTTTGAAACCG
mk11959	scaffold365_A02	168446	A02	81.225	TTATTAATCGTTGAGAGATATCATTTGTAGGTTCGTGGCTACGGAGATCGCAGCTCGTTTAGTACCAGCTATGTACATACACTGCAAACACACAGTAGATCGGTAAAATCGCAAAATGCCGAAAAGTCAAAATGCCAGAATGCCAGAAGT	TGGCTACAATAGTGATACGATCCGCCTCAGGGTGAGTCGAGTCGTATGTGAGTTTGCCCGATCGTCTACGAAGAAGTAGCGTTTGATTTGTTCAAAAGGATGTTTTAACGTAAATAATGGCGGAAGCTATGTAAAAGGATTCAAAGATGG
mk1583_A02	A02	58611304	A02	81.488	GCCTCACCGAACCATCTTTCTTCTTAGCAAATAGTACAGGAGCACCCCAAGGTGAAAAACTCGGTCCTGCAAATCCTTTATCTGTCAGCTTTTTCAATTGTGCTTTTAACTCCTTCAATTCGGTTAGCACCATTCTGTGCTGAGCAATAG	AGTAGAGTTTTCCCTGGTACCAACTCAATCCCAAACTCTATCTCCCTTTCAGGAGGTAATGCGAGTAATTCTTTTGGAAACACTTCTGGATACTCACATACTATCGGCACAGACTCAATCTTCAACTCTATTTCCTTAGTGTTCAGTACA
mk1560_A02	A02	48713997	A02	81.744	GAGCCTCTCTCTTAGCTTGTTTTCTTTCATTATTAAGTTCCTCGGCCTTCTTGGCTCGTTCGGCCAATGCGGCAAACTCCCGTATTTCCAAGATCCCAATCAACAACTTGATGTCTTCATTCAGAGCTTCCTCGAAGCGTTTACACATTG	CGATTCTGTTTGGACTCATTCAGTTGCATACTGACTTAGTCGTACAAACTCTCTCTCATATTCCACTACAGTCTTGTTACCTTGTTTGAGTTCCAGGAACTCCTTTCGCTTCAAGTCCAAAAATCGTTGGCTAATATATTTCTTTTTAAA
mk1566_A02	A02	50227224	A02	85.179	CACTCTGTCCCACTTCGAAAGCGGAATCTTAACTGACTGAAGCAACCCTGAAGGAAACTGATACTCCGCCTTAACCTGCTGGCAAGTCAGGCATTTACCCGCAAAATCAGTAACTTCACGCTTAAGACCTAGCCACCAATATAACTCCCT	CCAAAGGTCTCGGTACATCTTATTCCCGCTAGGATGCATAGCATAAGGACTACTATTCGCCTCTTGTAGTATAGACTACCTCACATCAGTATCCTTTGGTACACAAACTCTCCCACGGAAACAAAGTACCCCTTCACTATTCAGTCCAAA
mk1584_A02	A02	59041364	A02	85.786	AGTCATTGGGCCTTACCACATACTGAAATGAGTGGGGTCGATTACCTATTAGTTGGAGTTACCTATAGAGTTAGATATGATTCACGATGTGTTCCACGTCTCTATGTTGAGGCGTTACGGCTTTGATCCTGTGCATATTATTTCGGTTGA	GAGATCTAGGTGAGGCTAGATTTGACCTTTGAAAAGGAGCCGATTCATATATTAGGTCGTAATGTCAAGGTTTTAAGGAGGAAGTCTATCCTACTGGTGAAGGTTCTTTGGCATAATCATAGCTCTGAGGAGGACACGTGGGAGCCTGAG
mk19291	scaffold434_A02	33614	A02	85.84	CTCGAATCTCTTGCCTCTGTATCAACTTTTCTCTTTTCTTTGCTGAGGTTCTCAGCTTTACAAGCCCTCTCAACCAGCACTACAAATTCTTTTGGCTCAAGTATCCTGACTACTAGTTTTATATCTTCGTTCAATCCATCAACAAATATT	TGCACATAATCTCTTTAGTAGACACGTATTCCCGAGCATACTTGCTTAAACGTATAAATTCTCTTTTGTATTCTGTAACAGTCATCCGACCCTGTTTCAACTCCAAAAACTCTTTATTTTTCTGATCGAGGAATCTCTGGCTTATGTACT
mk1588_A02	A02	59894062	A02	86.018	TTTGGGTGCAGGGGACACACGGTCGAATCACACACCTATGATATAGATCGTGTGTCACACAAATCCTAGATACACGCCCGTGTGTTTACTCGTGTGGGCAAGCTTGAGGCTCTTTTCCAAGCCATTCGTGTAACAGCCCGTTTTTAGGTC	AACCAAAACAGTGATTTTGGGACCACAAATTTAAAGTTAAAATATTTATTTTATTATTTTAATAAGGTCTACAACATGATAGATTAATTATGTGAAAGTTTTGTTAAAAAATTTTACGGTTTAAATGCTTAATTTGGTGAAAAGGACTAA
mk1580_A02	A02	56149429	A02	86.018	GTGAGGTTTTCGCCTCCGTGCAGGATAGTGGATCACTTTCGGGATACATCCGTACCTATAGTTTCGTGAGATTTTCATCTCATAGGGAAATGTATTCCCCCGAACTGATCTTGTTTCAAATGAGCCTATAATGGGTGAGAATCGAGGAAT	TGTTGGTTCGGGTACCTCAAACTTTAGAACCGACCTAAAATAGAAAACCGTAAGAACCCAGCTTAGTTAGATGTTAAATTTTAGATATTATCCTATAAGTTATTATTGAGAGTTATTGATATCATGCGGTACTGACTGTTTCTTTTCTTT
mk1573_A02	A02	52408755	A02	86.018	ATACTACAAGGGTGTTAGATAAATTGTTGTGCACACCCGAAGAGTGCTTAAAGTGTGTCGTGTCCCTCCGGAAGAATACTGCATACCATTGGTGGAAGATTGTATCCTCTGTAGGGCTAAAGGAAACTATCACTTGGGGTTTCTTCCAAG	AGAGTTTAGGAAGAAATACATTAGCCAAAGGTTTTTAGACTCGAAACGAAAGGAGTTCCTAGAACTCAAACAAGGGAACAAGACTGTAGCAGAATACGAGAGAGAGTTCGTAAGGATAAGTCAGTACGCAACTGAATGGGTTTAAACTGA
mk20012	scaffold8144	1579	A02	86.034	GTATAGAAAGTTTGATGTTCTTAAGATCATCATCTTCACGTCTCTAATCTCGGTGTCGTGGTTCCCTCCGGAGATTACTTACATTCGAATCTTGACCACTTTCAAGATTACTATGATCATTTACAGCATCATCTTGATCTCTTCGTCTTT	CCGTTGTTGATTTGGCCTTTCCCGTCTAGGTCGGACAACTTCAGGAGTTCTTTCGCGTTGCTCTCTTGCTTCGACTTGGAATAGACGATCTTCAAGGGGATTTAATCTTCTATCTAAAAGTCTTTCCATCTCTCGTAATAATGCTTGCAT
mk1593_A02	A02	62761069	A02	86.143	TTTTGAGGACTCGTGAGCAAGCGAACGCTCTTTAGTTAGTTAGATTCGTTGAGATGATGATCAGGAACATTGGAAACGGTAAGAACGTGATTTTTGGCATTCACGATAAGTTGGGCCTCGAGGGGCTACAATAGGGCCCAATAGGCTTTC	GGCCCATTTGGGTAAAATTGGTAGAAAACGAAAATCTGTTAAATTGCATGTTAAGACTGTTAATACTGTTGTGGATATAGGCTAAATGGGTCTAGATGACGAAATTGGCTAAGTAGGGCCCATTAAGGGTTTTAGGCCCAATAACTCGAT
mk19959	scaffold8193	2582	A02	86.538	GAACCTATTGCTAGTAATCAGAATGATGAAGCTAGACAGGCTTTTTATAGCGTGATGAATGATTGGTTCAACCAATACATTCGAACTAATACGACTGTTCCACAACCCCCATTCCCGACTAATACAACCCCTGCACCTGCGATACCTTCG	TAACTGACCAGATAAGGTTAAATAAGCCCCAAGTTGATAGAATCCGAAAACACGGGGCTACTAAATTTAAAGCTACAGACAACGACGATGCCGAGCAAGCTGAATTTTGGTTGGACAACACTATTCGGGTACTTGATGAACTATCTTGCA
mk1558_A02	A02	47529496	A02	86.69	CTCTTTTTGAAATCCTACTTTATGATCTCTAGCTCGGAGGGGACTACTTGTTGGTATTCTTCCATTGATCGTGCACCTTCTTGACCTGGCCGGGGGATGTTGTCATTGATTCTTCTACTCCATTCCCTATTATATTCGGGGGTCATCATC	GACCTACAACAAATCTTTTCATCCGGTGGGTCTGGTTCCAAAAGTTAAACATTTCTCAAATTTTCTTCTCCCCCTTATACGAAAACTCAGACTAATCTAGCCCCTGTGTTACTGGTATGAAATGCCTCGATCTGTACTGCCTTAACACCA
mk1581_A02	A02	56345814	A02	86.9	AAAAATGTTAAAATAGTTTTAAACGTAAAAGAAAATCCAGAATTTAAAAATAGTTCCAAAAGTCTAAAAACAATCCAACTAATAAAACAAGTCTAATCTAAACAAAGTTAAAGAAATGCAATAAAAATATATATTAACAGAGCTCTCGCC	CACCAGTCTGTCCTATGCCTATGGATTACATAAGAGAAAACAAATAGAAAATGAGCTTTCAAGCTCAGTGTGTAACTTATTTCAAATAAATCACTCATACATCATTCATCAAATAATGTAGCAAATATATGCTCAGTAATCAACTAGATA
mk1559_A02	A02	47721077	A02	86.952	CCGAAACCCTGTTCTGGCAGCGGATACGGGTTAGGGGTGTTACATTTAGTGGTATCAGAGCTATGGTTTAGTCGGTTCTCGGACCAAACGCAGTATATGTGAAGTCTAAAAACAGATGTCATTATAATATGTGATAGTGTGATACCTCTC	ACTCTGATGAGATTTGTTTTATTTATAGAAAGATATGTTTTTCAACGAAGCTAATTCCGATAATGTTAAAAGCGATATTCAAGTATATGAGTAGAAAGTTGATTATGATGAATCGGTATAAAAAAAAGGTATGAATAAATGTTTTATAAT
mk1601_A02	A02	70650796	A02	88.72	TAAATCAATGGTTGACCTAGAAGTGGCCAGGAAAGGTCTACCTAATAAGATCAGTATCTCACGATCTTCTTCAAAATCAAGCACCCCAAAATCTGTTGGGATAATGAAATTGCACACTTTGACTAACACATCTTCTAATACACCTCTTGG	TGAACTGAAGATCTATCGGCCAATTGTAGCGTTATATACATATTTTTAAGATCTCTTAACCCGAGTTTTTTAAAGGCACATAAAGGCATTAAATTAATACTAGATCCTAAATCACATAGAGCTCTATTAAAATAAATGCTACCTATCTTT
mk19954	scaffold4993	15991	A02	89.024	AATAGTGGGAATTTGGAGTTGCTATAAGAGTCAAAGAGGTTTGGCTAGTCTTGAGAAACAAAGGAATTCGATAAAAATTAATTTTTGGGCCAAAGGGTAAAATGGTCATTTTGTAAAAGTCTAGGGGCAAAATGGTCATTTAGCCCAACT	TGAATTGTTGAGTGCTTAGGTTGATAAAGTGACTAAACAAGTGCATTTTGTTATTATAGATCAATAAATACTGAGTCTGAACCTAGACCAGGGGAAAGCCAAGCACATCGACTAAATCGGCTAGTCACCACATTTTGTAATCCTAGGTAA
mk1649_A02	A02	74165542	A02	89.992	CCAAAACCGGCTGCCGTTTTCGATTTGTCTGCTTTCTCTGTCTCCTCTTATTTTTCCTCCCTCCCTCCAAATACCCCGCTTTCCCAAATAAAAAAAAAACAAAAAAAATAAAATAAAAAGCTTTGAATCTTTGATCATAGACTCTGCAAC	ACCAAAACAAAAAGAGGAAAAAAGAAAGCTAAAAACTCAACTTTACTTGTCGTTTAATGGAAACTCTTTCCCATACGATCACCACTTCGGCTTCTCCGAAACTCCGCCTCCCTCGAAACGACAACGTTCACCGTCGTCTCCTCCGTTTCC
mk1626_A02	A02	74022122	A02	90.183	AGATGTTTGTAATAAAACAAACTTTTCATGTCTTAACGGTGATTAATTAAAAGATTATTTATTGTTGGGAAGGTAATTAATACTACCACAAATGAATGAAGTCAGAAAACAACTACATTGCAGGTAAAAGAGGGACCTGTTTCTCTCTAT	AGGTAAGATTTTCAGATGGCTCATATGCTGATTTTTTGACCCTTTTGCTACCATATACATACATAGATACATATGGGATAATTTGCTTGCTTTTGTGTCCAAAGTAGTAGCTGCAAGATATAAATATGCACTTGTTGAGGATAGTTTGCT
mk1639_A02	A02	74118778	A02	90.459	AGTCAAAAGTACCATAAGTTTACTCACATACAGACTAAAGCTCCTCTTGGCTCTTACATATTGACCTATTTGTTCCTGTTCACATAGAAAATCTTGGAGGAAATTGGTGTCCTTGTATGTGTTGATGACTACTTCGGGTTTACTTGGGTA	GGTGCCTCAAAGAAAAATCAGAAGCATTTGATTAATTTGAATCATTGTGCAAAAGGCTTATGAATAAACAAGGAAAACTCATTGGGTTACTAAGAAGGATATACAGTGATTATGGACGTGAATTTGAGAATAAAGAGTTTGGGAAATTTC
mk1638_A02	A02	74118731	A02	90.459	AGACCATCCCTAAAGTTTGAAGCAATTGTGTAAAAGGTAAACAACACAGTCAAAAGTACCATAAGTTTACTCACATACAGACTAAAGCTCCTCTTGGCTCTTACATATTGACCTATTTGTTCCTGTTCACATAGAAAATCTTGGAGGAAA	TGGTGTCCTTGTATGTGTTGATGACTACTTCGGGTTTACTTGGGTAGGGTGCCTCAAAGAAAAATCAGAAGCATTTGATTAATTTGAATCATTGTGCAAAAGGCTTATGAATAAACAAGGAAAACTCATTGGGTTACTAAGAAGGATATA
mk1648_A02	A02	74158246	A02	91.266	CTTTAATTCTTTTGGGCCCATTTGTCACATATCATTCTTTAACCAAATTAGGGAATGGTTACGGAAAATTGAGTACTTCACTTTCACTTTGCCATAGTATAACTATGGTCTTGCGTATGATCACTTATCACCTTTTGAAGTCATAGTCCT	CCACGGTCTTATACTGGTCACATTTATCACTTGTCACTAATCAGATAAGTGTAGCTAAAGCTACCACTTATCACTTGTTACTGATCAGAAGTACTCAAAACCGACATTCCGCTCAATTTAATCATTTATTCAATTTTCGGGTTGTTATTT
mk1634_A02	A02	74054709	A02	91.603	TTGTGTTAATTTGGACTATTTAACTTTTGTTATTTTTTGTTTATTTTTGGTTCTGGGCCTAGGTTAAATTGGCTCATTACAACTACCCCTCTTTGCTCATTGCCGTGTAACGAAAATGGAGCAAAGACTTCAAAAAGGGCTAATTTTGCC	GGTGTTCGAATCTCGACTTCTTTGGTGCTCCCTCTTCTTCAAGTAGCTTCATTCTAATCTACTGTAACTTCAGAGGTATAGGGCCTGTAACTTCAATCTACTCCAATGTAATTTCAAGGAGAAGAGATTTGTAGCTTTGATCTACTCCGC
mk1636_A02	A02	74102863	A02	91.81	AATATTGGACATCACGAATCTATGAACCAAACCAAACAACTTTCTTCTCCAATCTCTGACACTGACCGTTAGATCAACTTGGATCTAAGATATGTTCTTCTACTTGTCAATGGGTACTAAATCACCGTATTGATTGTCAAATTGTCAATT	GAGCTCACTAGTTGGACTTTTAAAAAAATACTCAACAATCTAATGATTTAAATAAAATTTTTTTGAATGATTTAATGATTTAATGATTTAAATAAAAACTTACGAATAGAACATTAACCATTTTGTAATTTTTTAAAGTTTAGTTATCAA
mk1635_A02	A02	74099458	A02	91.81	ACCTATCATTACCCTTTTTCCTTTAGCCTACTTTTTAGCCTTGGTATCCATAGATCTGCTCTTAGTCACTTGGAGCCCTAAAACCCCATTGTCACCTACACCCTTAATTTGTCCCCGATTTCTATCCTCTATTTATTCGTCAACTTTCCC	TCAACATCACCGAGATTTTCTCCCCTAATATCTCTAAAAAGCACTACCGGAATCATTGTTCCTCTTCTCCCCTGTGACTCGACTTCTCTCTTTCCATCGTCCCACCACTATACAAGGGTCAAAGAGCTCCTCCTCCACCCTCCGTTCAAG
mk1647_A02	A02	74140165	A02	92.085	AATGTTAGAAAATTCTTTTAAATTTTGTTTTCAAAGTGCACAAAAGAATAAATCTGAATTTCTGATTTCTGAAAAAGTGGCACCCTGAATCCCCGGCACCAAGTCTGTAAGTACCATTTCTGAACTTTACTAAGTATGTGTTATATTACT	AGACTCTGCTATGACATTGTAGTTAGAGCTATATTGAGACTATAAGATTGAGACTTTAGCTAGGCTAAGAATTGCGAAAGCGAACTCTGAAACTCTATCTGGGCATAAAACTCTTAATACAGGCAATTCGATAGATACGATGAGCACACG
mk1645_A02	A02	74140152	A02	92.117	TCGATTTTGTGGAAATGTTAGAAAATTCTTTTAAATTTTGTTTTCAAAGTGCACAAAAGAATAAATCTGAATTTCTGATTTCTGAAAAAGTGGCACCCTGAATCCCCGGCACCAAGTCTGTAAGTACCATTTCTGAACTTTACTAAGTAT	TGTTATATTACTAAGACTCTGCTATGACATTGTAGTTAGAGCTATATTGAGACTATAAGATTGAGACTTTAGCTAGGCTAAGAATTGCGAAAGCGAACTCTGAAACTCTATCTGGGCATAAAACTCTTAATACAGGCAATTCGATAGATA
mk1633_A02	A02	74054661	A02	92.247	GTCGATCGGTTTGGGTTCAATTTAGTTAGGTCTGTATTTGGGGCTTTTTTGTGTTAATTTGGACTATTTAACTTTTGTTATTTTTTGTTTATTTTTGGTTCTGGGCCTAGGTTAAATTGGCTCATTACAACTACCCCTCTTTGCTCATTG	CGTGTAACGAAAATGGAGCAAAGACTTCAAAAAGGGCTAATTTTGCCTGGTGTTCGAATCTCGACTTCTTTGGTGCTCCCTCTTCTTCAAGTAGCTTCATTCTAATCTACTGTAACTTCAGAGGTATAGGGCCTGTAACTTCAATCTACT
mk989	scaffold451_A02	7716	A02	93.485	CAGGCTTCAATCTGACAGGCTTCTCCAACAGTTCCTTGAATCGGGCCAGCTCTCGTGGGCCAAATGATCCCCATCTAAGTAATAGACCTCCATCGGATGCATTTGGTTCGATGGTCACGGGCTTTGAACTCTGGCCCGCGACACTAGGCT	AGGTACGGTTTTTTTTACTATTTTAGTCAAACAAACTTCCTTAACTTTCTCAGGTTTCTAATGTTATTAACCAGTAGAATCATATTATTTGTTCCAACGTTACTATTTTCTCAACGTTATATTTTTCCTATTTTTGGCATGCATTGTACC
mk1596_A02	A02	66024581	A02	93.598	AACCGGATCCTCCTCGATCTTTTTTAAGCTTTGGTTTCAGACAATGATCATTCAAAGCAAAAGGATTGAGTTATAAAGAAAATGGACAGTGTCAATGAGAATAAGAGAAAGGGATTGGATTTTTGAATTTTGAAGGCAGTTGGGAGAGAC	CGTGTGGCACGTGCCGTTGGGGGATGTGGAAGGAGGTACTATACGACGGCGGATTGAGCCGAAAATTGTGGAGAGGGGATCTAGTGGGCCCGGGACTTGGGGGTCTATACATATGGCTTTTCTTTAAAAAGGTCTAATTCTATCTTCAGT
mk1597_A02	A02	68916405	A02	93.74	CATCAGAGTTAGAGGTTATAAAGCAAGAGTTCGAGAGAAAGAATTCGGAGCTTGAAAAGTGGATTGAGGAGCTCGAAGAGGAAAAAATGTGCTTGAGTCTTGAAGTCGATGTTCAAAAGATGGAAGTCGAGAAGGTGAAAAAGGAAAAGC	AAAGATCGAGATGATTTAAAGACGCACTACAAGAAAGCCCAGGTAACGTTGAAAAGGGTCAGATTAGGGAGATCTTCAGAGCAGTGGCAGCAAGAGATTCAAGAAGAAAGAGCTAAAGCCGAGTATTGGGAGAAGTTCCAAGAGATGCAG
mk1570_A02	A02	50716934	A02	94.755	GAGTTGATCTGAACAAAATTTCAGCCATTCTTGATTGGAAACCTCCGAGGAATGTTTCTGAAGTTCAGAGCTTTTTGGAACTCGCGGGGCACTATCGACAATTCGTTAAGGGTTTCTCGATGATCGCAACACCGTTGACGAAACTACTCC	GAAAGATATCAAGTTTGAGTGGTCAGAGAAGTGTCAGACAAGTTTCGACCAGCTGAAAACCCTTTTGACGAAGGCTCCTGTGTTAGTTCAGCTCGAGTCTGGTAAAGAGTTTGTAGTTTACAGTGATGCTTCTTTGAACGGTTTGGGTTG
mk1562_A02	A02	49009177	A02	95.704	CGGTCCCGAAACCGCTTTCCGACTAGGGTCACTTTAGGGCTGTCACATTGTGCGTGTTTACAATTGTTTTGTAGATATCGAAGCTACCGAGAGCTCGAGGATCGTCGAGGATTATCACCACACTATCGAACTCTACTTTTGGTACCTTTT	AAAATGTGAATATTAAAGCATGGCATGTATAAGCTAGGAGTATTTGAATATGATTTTTGAGGTGTATATCATGTCATGTGATATGGCCAGATTAAAGTTGTTATTTGGTGTGGTTTTTGGTATATAAGTTGAGTTAAGAAATGGTTTGTG
mk1404_A02	A02	31040800	A02	101.139	CCAATTTGAATCCCTTTCAAACTCCTCAGAGTTTCGGTCAACCTAGGGCACTCCCAAGTACTCAGCAAAATAAAATACTCCACTGCCTTCACCAGGATTCAAACCTCAACCCTCTAGCATAAGTAACACGCCACTTACCCCCTAGATTAG	AGACCCATTCTGACATAAAATACCATATTTATTTAAGGTACCTACTGACTAAAGACAGGGTTAATTCAAGTAAGAAACAAAATTTTTGCACAAGTCAAGGCTTGAACCCAAGACTTCTCAGACACTTCCCAGAACACATAACCCCTAAGG
mk1534_A02	A02	41220474	A02	103.397	ATTGAGTGTTTGAATCAAAATGAACAGAATGAATAGAAATAGACAAATAAAAAAAATCAAAAATAATTATGGTTTTCTCCTATGAGGGTAACACACTTATGACAAGGACATTGGACAAGTACTGAGTAGTTGCTTTCATAATGGTGTGTC	TTGGGGAAAGCTCAGTCACGATACTATAGTGGAATGGCTTCGTGACTAAATGAGTTTATAATTTCTAGGTGAAAAGTTAAAACTTAATTATAAATCATTTGAGCCGTAATTACATATATTCAATCGGTCTCTCAGCTAGCTCGTTGAAAC
mk1522_A02	A02	40729583	A02	103.829	TGACTTGACACTGTCATTTCTTTTTATGATTTAAGGCTAGGGAACGCCAGAGGAGAGAGGAGCAAGAACGTCTGGAAAGGGAAGCAGCAGAAGCTGAGCGGAAACGTAAGGAAGAAGAAGAGGCTCGTGAAAGAGCAGCACGTGAAGCTG	TGAGAAGGAAGCTGCCCGAGCTAGAATGCGGCAAGAGAAAGCCTTGTCACTTGGTGATGAACCTGAGAAAGGACCTAATGTTACACAAGTAATGTCTCATTGTTTTTGACTTCACAAGGTTTTAGATCTGGTTAAGCAGGCTTAAATACC
mk1542_A02	A02	41236086	A02	103.838	AGGTGAAGTTGGGAAGTTGAATCCCTCTGATGCCCAACAAGTAGATCATTGCCCCTTGTGATGTGGTGCAGTGAAAAAGAAGGGTTTCTATTGGGGTACTTACCCCGCAGCCACTAGGTCCAACCGTATTGCCTTTCCTGTCACTACTAC	GTTCTTCTTATTGCCACTTTTATAATGACTGGTACCCTTCTGATGGCTTTGCTTAATTCTGACCATTTTGGGGAAAAGACGAAGAAAGTAGAAAATGATTTAAGAAATTATTAGCGAAACATGCTGAGAAGTGATCTGGGAAAATAGAGG
mk1541_A02	A02	41236046	A02	103.838	TCACTTAATTGAAATTTACCTAGCACGAGGGTGAAATCGTAGGTGAAGTTGGGAAGTTGAATCCCTCTGATGCCCAACAAGTAGATCATTGCCCCTTGTGATGTGGTGCAGTGAAAAAGAAGGGTTTCTATTGGGGTACTTACCCCGCAG	CACTAGGTCCAACCGTATTGCCTTTCCTGTCACTACTACAGTTCTTCTTATTGCCACTTTTATAATGACTGGTACCCTTCTGATGGCTTTGCTTAATTCTGACCATTTTGGGGAAAAGACGAAGAAAGTAGAAAATGATTTAAGAAATTA
mk1524_A02	A02	40729702	A02	103.874	GAGGCTCGTGAAAGAGCAGCACGTGAAGCTGCTGAGAAGGAAGCTGCCCGAGCTAGAATGCGGCAAGAGAAAGCCTTGTCACTTGGTGATGAACCTGAGAAAGGACCTAATGTTACACAAGTAATGTCTCATTGTTTTTGACTTCACAAG	TTTTAGATCTGGTTAAGCAGGCTTAAATACCTTTCTTCTCATTTCCAATGATGTGGTTCTGTTATAAATCACCTGCATTTTCGACTTTCTCTGTTGGCAAGCATATTTATTAGTTCCCAAATTAAATATTTGCCTGTTGTGTTGGTGAAT
mk1523_A02	A02	40729617	A02	103.91	GGCTAGGGAACGCCAGAGGAGAGAGGAGCAAGAACGTCTGGAAAGGGAAGCAGCAGAAGCTGAGCGGAAACGTAAGGAAGAAGAAGAGGCTCGTGAAAGAGCAGCACGTGAAGCTGCTGAGAAGGAAGCTGCCCGAGCTAGAATGCGGCA	GAGAAAGCCTTGTCACTTGGTGATGAACCTGAGAAAGGACCTAATGTTACACAAGTAATGTCTCATTGTTTTTGACTTCACAAGGTTTTAGATCTGGTTAAGCAGGCTTAAATACCTTTCTTCTCATTTCCAATGATGTGGTTCTGTTAT
mk1526_A02	A02	40785412	A02	103.941	ATCCCTGAGAAAATGGTCTAGTAAACCGCATCTGAAACAAGCTCCACTTCTAGACCGACATTCCCTATGATGAAACTTGTTACAATGTTTACATTATGGTTTGGGATTACCGAAACTACCCACATTGGTCACAGATGGAGTTGAAGACCT	GAGTTAAATCGTTGAGAGCCCTGCTCCCTTCCTGAATATCCCATGGAAGTGGTCACACGATCATAATACTTCTTTAATTTCTTAGAAGCAAATGATTGTGACTTACTCATAACTCTTTTTCCAGAAACCCGAGCCTCTCTTTCGGCTTGT
mk1537_A02	A02	41232730	A02	104.73	ATCCTTTGATAGTCCACTGAAATAGTAAACAACTAGTATAGTCTGACAGGACAATAAAAAAAAGGATAATCCGTCTAGATAGAAAATGTGAGGTAGTCCGTCGGGAGAATAAATACGACGTAGTTCGCCAGGATGGTAAAAATAAAAAAT	TGCTAGAAAGATTAACATGGGAATCATAATTGAAAAATTCGCAGTTCATGAAGGATGTCAATGTTGAAAGTAAAGTTCGCGGTGTGAATGGAATGACAAGTCACAAGAAGAAACGAGGTTGTGCGTCTAAGGAACATAGGCCACCGGATT
mk1536_A02	A02	41232674	A02	104.73	AAAGTACGCCAGAGTGTCCAAATAGGAATAAGACAATGGCTGAAAAATGCTATGGCATCCTTTGATAGTCCACTGAAATAGTAAACAACTAGTATAGTCTGACAGGACAATAAAAAAAAGGATAATCCGTCTAGATAGAAAATGTGAGGT	GTCCGTCGGGAGAATAAATACGACGTAGTTCGCCAGGATGGTAAAAATAAAAAATCTGCTAGAAAGATTAACATGGGAATCATAATTGAAAAATTCGCAGTTCATGAAGGATGTCAATGTTGAAAGTAAAGTTCGCGGTGTGAATGGAAT
mk1539_A02	A02	41234254	A02	105.196	GGCTCACATAAAAAGAAACCACTACAACTTAGGCATAAAGAATGTAATTGGACCTAAGCTTGGGGAGATAATCTACGAACCCTGCCATAGTCTCTACTTTGTATTACTCCAGGGCTTCAGTGATTTCCTTCTCCTCAAGGTCCACCAAAT	GTGCTCCTCTTTTGTAATGATTTGGTCCTCCAATTGAAGGACCCTACTCTCAAGCTCCATTTTTAAGGAGTTGTACTTGGACTCCCAGCTGGAGAAGGGTAAACACCTGAGCTTGGCGAGCCGCGGCCTCCTACGCTTGGCAGAGTTAAA
mk1538_A02	A02	41234101	A02	105.196	TAGGAGTAGAGGACTCAAGATTGGGTGGGAAGAAGAAACCCTCAGAATCTTTCCATTTTTTCTTAAGTTCTTTCCAGTTAGCACCAGAATGGTTCATCTCGTTAAATCCCAGATTTTCATTAATATACAGGCACAGATAGTTGAAATCCA	TCGGCTCACATAAAAAGAAACCACTACAACTTAGGCATAAAGAATGTAATTGGACCTAAGCTTGGGGAGATAATCTACGAACCCTGCCATAGTCTCTACTTTGTATTACTCCAGGGCTTCAGTGATTTCCTTCTCCTCAAGGTCCACCAA
mk1540_A02	A02	41234261	A02	105.196	ATAAAAAGAAACCACTACAACTTAGGCATAAAGAATGTAATTGGACCTAAGCTTGGGGAGATAATCTACGAACCCTGCCATAGTCTCTACTTTGTATTACTCCAGGGCTTCAGTGATTTCCTTCTCCTCAAGGTCCACCAAATGGTGCTC	TCTTTTGTAATGATTTGGTCCTCCAATTGAAGGACCCTACTCTCAAGCTCCATTTTTAAGGAGTTGTACTTGGACTCCCAGCTGGAGAAGGGTAAACACCTGAGCTTGGCGAGCCGCGGCCTCCTACGCTTGGCAGAGTTAAACCAATTC
mk1530_A02	A02	41025188	A02	105.196	TCTAGTGATGTAAATATTTCATGTTTCGTATTCTCATTTCCACAATGTGTTTGTTAAAACTCCTAGTTACAAGAGTCTTAGTAAATGGATCAGCAAGGTTATCCTCAGAAGCTACTGCATCACATCTACAACTCTTTCGAGAACTACCTC	AGTATCAAGAGATGCTTCCAATCAATGTGTTTCGTCCTTTTGTGACTTATAATTTCCTTGGTATTAGCTATTACAACACTGTTATAACAATACAGTATTATAACTTTTTCCATACCAAGAATGACTTCAAGATTAGTTAAGAACTTTTGA
mk1527_A02	A02	40788582	A02	105.247	CTTTTCGGATCATCATCTACTGTAGCCCTAAACTCTTCCGCCCAATGTTTGCAGATTTTATCTATCGAAGGCTTACCAATCCTAATAGGTTAAGCACTTGTGGTACTTCAAGAATCTGTTAGGGAGTAGATGGAAAAGGACGTTGTACAA	AGGGTTTGTTCTCAGGTATTGTACAAACCATTCATTCATTATTTGAAAGAAGACTTGTTTTGCCTCCTCACTACCCAACGCAGACACGACTCTTTGAACTGAAGCTGAAGCATTTCTTCCAGCTTCCTCAGATTCAGCTTTAGCTCGGTT
mk1532_A02	A02	41184400	A02	105.3	GGTTAATGAAATGAAATTGATGAATTGTGAAATTGAACTATATTTAGAATTGAATAATTGTTACCCTATTAATTGTTCGGGTAGAGTTAGATATAATTGGCATACCATAGATAGTTTGAGTATGGGTTATTTTGACAATACGACGATGAG	GCTGGGTGTATTTTTCTTTCAAACATTCCGACGAGTGCTGAGCACAATTATTATTATTTCAGTTACACCAACGAGCACTGGACACACTTTATTTGTTTCAGATGTTTCGATGAGACACTGGGTGTCAAATAGGTGTGTTGGTTGGATCCA
mk1528_A02	A02	40838742	A02	105.611	TTGATTGATCCTGGTTCAACACATTCATACATATGCACAAATTTAGTGTCTGTTAAAAATTTACCTATTGAGTTCACTGAATTTTTAGTTAAAGTTTCAAACCCCCTAGGCCAGTATGTTATGGTGGATAAAGTTTGTAAAAACTGTTCG	TGATGGTAAAGGGTTATTATTTCTTGGCTGATTTGATGCTACTAGCTTTTGATGAATTTGATGTAATTTTGGGAATGGACTAGCTAACTCAACATAATGCGGTGGTGAATTGTAAAAACAAAAATACATTGGGTTGAAATGTTAGAATGT
mk1529_A02	A02	40838778	A02	105.611	ACAAATTTAGTGTCTGTTAAAAATTTACCTATTGAGTTCACTGAATTTTTAGTTAAAGTTTCAAACCCCCTAGGCCAGTATGTTATGGTGGATAAAGTTTGTAAAAACTGTTCGTTGATGGTAAAGGGTTATTATTTCTTGGCTGATTTG	TGCTACTAGCTTTTGATGAATTTGATGTAATTTTGGGAATGGACTAGCTAACTCAACATAATGCGGTGGTGAATTGTAAAAACAAAAATACATTGGGTTGAAATGTTAGAATGTTGAATTACTTTATGTTGAATTTGATAAACTAGATGG
mk1543_A02	A02	41297788	A02	106.345	AATCAACTTGGGCTCAGCAGGGACACCCCGTGTGCGATTACTTCAGGCCGTGCTCGAGCCTGCCAAATTGACACAACCGTGTGGTCCATCCGTGTGAGGTCTAGGCTATGTTGATTTCGTACTTTGGCCCATTTTCTCTATTTTTGGCCC	TTTCTCGTTCCTTTCACTTTCCTATGCTCTCCTAGGTATAAAATATGAAATTAAAGCATTAGGAGCATCGAGTTCACCAATTCTATTGGGAAATCATCCATAAAATGCGTTAAACATGGGGTAAAAATATGTATAAATTACGGTTTATCA
mk1531_A02	A02	41048524	A02	106.357	ACGTACCAGTGGCTGAGTTTTGACATGTGTTGTGGATACTTAACAGCTTGTGTGAGCAGCACCGTGTAGCTATATTTCGACTGACTGCTTGTGTGAGCAGAGCCATTTATGGCTTGAGAGAGAGCATTTATGTAAAGGAAAAGTAAAGAA	TGGTTTTGACCATATGTTAGCACACAGTGTGTGAGATTCCTACATATTTGATATTATTCTAAGTGGTTCAACGAGCATACAAAGGAAAGGAACGGTAAGTGTTCCTATTGGCAATGTCATTAAAGTATGGAAAGGTATGATTTGTTGATG
mk1525_A02	A02	40766037	A02	106.552	AAAGAAAAGTTAGNAATCAAAGACCAAAAAGAGAAGTTAGCAATTTAAAACGAAACCCCACTTCCCCTTTCAAAAAAAAAGTGAGAATTTCAATGTCTAACCAGCCAATTGAAGTAAGGGATAAAACTAATAATTCCCATAGCCGCAAAC	TCGTATCCCCTGCATCAATAATCGAACTACCACCATCTACTTCCCCTGTATCGGCGGCAGGAAGAAGTAGTGAACTCAGCATACAGGCGCCGATTGCAGCCGCAAGGGGAGCATCCGGTGAAAACTCCGCTCTGCATATTCCTCTATTAA
mk1535_A02	A02	41225633	A02	106.935	TACAAATCTCGAAGGTCCTAGTACATTTTATTGTCGCCAAGATGTATAGCGTAAGGACTACTATACGCCTCTTGCAGTATAGACTGCCTCAGATCAGTATCCCTCGGAACACAGACTCTCCTACGAAAATAAAGTACCCTTCGTTATTCA	CCCAAAATCTGAAGTTTCCCCATTCTCAATTTGTCGAAAACGATAACTCAATAACTCATCCTCCAATTGCTTACCTTTAATCTTCTCAATCCACCTAGTGGTCAGTAAACTACCATCATCAAATAAGCTAAGACGAGCAAACATCGCCCT
mk1521_A02	A02	40575514	A02	114.167	TTGAATGGTGATGATGAGCACACGGTTCAAAGAGAAAAGGGCTAGGTGGTTGTGTAAGCAATTTGGTCCAGTGTAGAGAGGAGTCCCCACTGGCCATGGGGCTTATGGTTCGTCTTTTATTTGAAGTCGTTGTTGGAGTACGCTAAAATT	AAAAAAAAAAAACTGGTGTGTAGGCTAGGTGGCTCTGCACCACTGCACGGGAGGCTGACAGTTTCCACCACTCTCGGCTCTGGGTTTTGTCTGCTAACCCCGCTACTACGGCTGACTGCTCAGCTCTCCTCACTGGATGGGGTGCTGCAA
MulMa25-m_A02	A02	39581311	A02	119.692	AGTTTGGATAGCTACAAGAACTTGAATGCTTTAACTCGAAAAGAACACTTTACACTTTTTTCATTAACCAAATACTCGAATGCTTAGCCAGTAAATATCAGTATTGTTGTCTTGATGGCTATTCAAGTTTCTTCCAGATTCTAGTGGCAC	GAAAGACTAAGAAAAGACGATGTTTACGTGTTCTTTTGGCACATTCGCCTATAGTCGGATGCCGTTTGGACTCTGTAATACACCGGCCACATTCCGGAGGTGTATGGTAATTATGTTTTCTGACTATGTCGAGAAAATAATTGAGGTATT
MulMa278	scaffold264_A02	147619	A02	119.692	AACCTTACCTTCTTGCATAAGCATGCACCCCAAACCATTCAAGGAGGTGTCACTATATATCACTAACTCCTTACTCGACTCCGGTTGCCACTAACACTAGAGCTTCAGTCAACAAAACCTTTAATTTCTCGAAACTTTGTTGGCATTTTT	TGTCCATTCAAACTTGACATCTTTCTGTAATAGCCTCGTCATTGGAGTAGCGATCATAGAAAACGCTTGAACAAACCTTTTATAGTACCCGATCAAGCCCAAAAAGCTTCTAACCTTAGTAACATTCTTCGGCGGTTTCCACTCAACAAT
mk1439_A02	A02	35040189	A02	125.247	TAATCACTTTAATTTTATTTTCAACTTAGTTACTTTAATTAAGATAATTGTTTGAACTAATCACTATCGTAAAATTTTATGTTAATCCATTAACGGATTACTAACATTGCACATTAACCAATTGAATGAACACATGTGGTATTGTTTTTT	AAAAAAAACTTTTGACTAAAGAAATTTATAAAAAGTGATATGAAAATTAGAGAAAGAAAAAGAAACAAATTGGGAGAAAGATTTGGGATTATTATGGGTGGATATATCATCTAAAGAAGATAATAAACAAGTTCTAGTATTAGTAAGAAG
mk1485_A02	A02	36226714	A02	125.891	TTAGGGATTTTTGCCTCCGAATATCTTACCGATGAATGAATTCGAATAATATTCTTTTATTACTCTTTCTTACTTGTTGACAACTTGAAAGTTGCATCTGATCGTTAGAAATCGTATGTGAATTTGAAAAGAAAAGATATAGAATTTCCT	TTGGTGACTGGCTATTTTTAAAAGTTTCTCTGAGGAAAAAAGTGTTGTGATTCGGCAAGGAAGGAAAGTTGAGTCCAAGATTTATTGGGCCGTATGAGATTACTGAAAGAATTGGTCCTGTAGCTTACAAATCAGCTTTACCTACTGAAC
mk1484_A02	A02	36226621	A02	125.959	AAATAATTTTTAAGTATTTTTTTGACTTGGATTCGTGGTCCTGAAACCATCGTTCTGATTAGGGTCTAAATCGGGCTGTTACAACTCTCCCCCTTAGGGATTTTTGCCTCCGAATATCTTACCGATGAATGAATTCGAATAATATTCTTT	ATTACTCTTTCTTACTTGTTGACAACTTGAAAGTTGCATCTGATCGTTAGAAATCGTATGTGAATTTGAAAAGAAAAGATATAGAATTTCCTGTTGGTGACTGGCTATTTTTAAAAGTTTCTCTGAGGAAAAAAGTGTTGTGATTCGGCA
mk20300	scaffold249_A02	329148	A02	125.963	TTTTGAAAATTTTTGGTTCTCCCTCTCTTTTTAAATTTTTCTAGCGCCATTGTGCCATCATTCCCTTTGTTTCTGCCGCTACTTTCTTTCTGTTCTCACCCATATCAATTTCTTTTTCTGTTCCTCAGTTCTTCCTATCAGATTATTCTC	GTTACTGTCTTCTGCAAGTTTTGGTAAGTCTTTCGGTTTATTCTCATTTTTTTGGTGTGATGTAGTGACAGAGAGGCTAATCTCTACGGTTTATGGTGTAGAAGGAGAAGGAGAGTAGTGAGTTTCACTTCTTTCGTTTAAACGGTGGTA
mk1483_A02	A02	36226585	A02	125.985	TTTCACAGATATTAATTCACACATAATAAACACAGAAAATAATTTTTAAGTATTTTTTTGACTTGGATTCGTGGTCCTGAAACCATCGTTCTGATTAGGGTCTAAATCGGGCTGTTACAACTCTCCCCCTTAGGGATTTTTGCCTCCGAA	ATCTTACCGATGAATGAATTCGAATAATATTCTTTTATTACTCTTTCTTACTTGTTGACAACTTGAAAGTTGCATCTGATCGTTAGAAATCGTATGTGAATTTGAAAAGAAAAGATATAGAATTTCCTGTTGGTGACTGGCTATTTTTAA
mk20318	scaffold249_A02	1028897	A02	126.169	ATAAGACTAGATCTGAGGTGATGAGCACTTACCACTTATTCCTCTTTGATTTCTACGCAGATCTAATGTAGATCTATCCTCTAAACGATAGTAGAACTCGAATCCAGGAGATCTAAAGTTTCAGCTATGAGTCCTTAAATCTATGGTATT	CAGCTTTTCAAGTGATGAAGAAGATGACGATTTGAGGCTATAACTTTGAAGTAATGTTGCCGACAGATACTAAGGGTTTAGAGAAGATAAAAGTTGATCAAAAACAACAAAAATAACTGAAGGATTTTGGCTTGGAGAAATCGGCACAGG
mk1420_A02	A02	34663165	A02	126.223	TGAAAGGGCAGAGAAAGACTGCCAAGTTATATTTTTGGCAAGGTTTAACTGTTACTGGTGATGCAGTTGTCGCTTCCTCCTCCTTGTTAAATGATGATATTACTAGACTTTGGCATATTGATCTAGGGCATATGAGTGAGAACAGCGTGG	AGAATTGAGCAAAAAAGGACTTCTTGATGGACAAGGCATTGGCAAACTGAACTTCTATAAGCACTTCATTTTTGGGAAGCAAAAGAGAGTTCGATTCACTAGAGGAATCCATAACACGAAGGGATCGTTGGATTATATTCATTATGATCT
mk1479_A02	A02	36185965	A02	126.447	GTTTCTTTATTTTTTCATTTCTCTCTTTTTTTCTTTTTTTCTTTTTTTTGCCATATACATATCTTGAAGGATTGGATTTGGGCTTCGATGAAGGGGGCATCACTGGAACGTCGGTCCTCCACCCCTAGGAGCCCCAAAAATCTCATTTTT	TCCCTTCCCCTTTCTAAAATAAATGTTTTTTTTAAAAAAAAAGGCTTGATCTTGGGAAACATGTTAATTTTTTCTAAAAAAGATAAAGTTTAGATTTTTAAAATAAAAATATTTTTTTAGTCATATTAAAGGAAATGTTTAAATTTTTAA
mk1460_A02	A02	35600110	A02	126.789	TAATTTCTTCAGCTTTTTCACACATAAGTGTTCTTCATCTTGTTTTCAATATGAGTGCCCTTTGGAGTCTTGGTGTTATTGAACAATTAGATCACTTAGGTCTTGGAGTGGCTAATTATCTTCATTACACACTTGTTTTGGTTGTTGTTT	GGGCTTGCTTGTGTTGGGAATGTACCATTTTCTAATTCAGCGGTTTAAGATAGAGTATTTCCGGCGAGTGACTGCTGTCGGTTATTCTTGTGTTGTTTTTGGATGGATGACGATTTTGTCCGTGAAGCAACCTTCATCAAAGTTAAATCT
mk1425_A02	A02	34841062	A02	127.521	TTATTCAGATACTCGAGGATATGTTGAGATGTTGCATTCTTGAATTTGAAGGTACGTGGGAAAAGTATTTGCCGTTGATTAAATTAGCGTGAGCATTAAAATGGTACTGTATGAAGCTTTATGCAGTCCAAAATGTTGAACACCGCTGTA	TGGACAGAGCTTAGTGAGAATAAGACTCACGGGGTTGATCTGATTAGAGAAACAGAAGAAAAAGTGAACGTAATACGTAATAGTTTGAAAGCAGCTTCGGATCACCAGAAATCGCACACAAATATTGAGCTTCAGATTCGGGACTGAGTG
mk1426_A02	A02	34841202	A02	127.533	CACCGCTGTACTGGACAGAGCTTAGTGAGAATAAGACTCACGGGGTTGATCTGATTAGAGAAACAGAAGAAAAAGTGAACGTAATACGTAATAGTTTGAAAGCAGCTTCGGATCACCAGAAATCGCACACAAATATTGAGCTTCAGATTC	GGACTGAGTGTTTTTGAAAGTATCTCCGTGGAAGAAAATAGTTTGGTTCAGTCGTAAAGGCAAGTTAAGTCCGAGATTCATCGGGCCATATAAGATCATCGAACGTATTGGACCGGTTGCTTATAGATTGTCATTGCCACCTGAGTTAGA
mk1295_A02	A02	23878409	A02	127.872	CCCAAAATATCAAAACGCACGAAATCGCGCGTACCACAGTTTTATCACTTCTGATTACCAGTAATAATTACCCATACGTCTTACGAGCATTCACACATTCGTAAGTGCCCAAAATACTGATTTTTCGGCATTTTGGCTTTTCGGCTTTTG	CGATCTAGCCTATGAAAGGGTGTTAGTTACACACCTGTTTTGGGATTTCCTCGACGAGATCCACACGAACTGCCTACAATTGAATCACTTAATATTACTCCAAATATCGAAATAAGATTGAGTATAGAGTCCCCTACCACATTCGACCAA
mk1382_A02	A02	27600255	A02	128.029	AGCGCAACATGTCCTTAAGTATTTGAATAACTCGCTCAAATTGACCATCCATTTGCGGGTGAAATGCGGTACTGAAATGTAATTTTGTACCCAATGCCTCTTGCAATTTCTTCCAAAATTGTGAAGTGAATCTCGGATCTATATCCGAAA	AATAGAAGTAGGCACTCCGTGCAATTTCACAACTTTGAAAATATATAACTCAGCGAATCTATCGAGTGAATAATCTGCACGCACCGGAATGAAATGCGTAGATTTTGTTAATCTGTCAACAACAACCCATATTGGATCTTTCTTTCTCAG
mk1488_A02	A02	36281479	A02	128.465	ATCATAGATGACCTCGACTGTGCTCTAGAGTAGAAACTGATAGGTGTAGTGTTGGTGTGGAGAGATGAAGCCTATCAGTGGTGGCTTACTATGAAAGAGGTTACTCAGCCTGATCGATTGACTTAGGAGTTTTTCAAGAATGTATTCCAA	GGAAGTATATGGGTGTTAGCTATGTAGATGCCCGTAGAAGGGAGTTTCTAAATCTGACCTAGGGGGTTAAGTCCGTGGCTGAATATGAGGCAGAATTTTTGCGATTGAGCCACTATGCGCGAGGCATTATGGAAACTGAATATGAGCGTT
mk1489_A02	A02	36281533	A02	128.466	GTGTGGAGAGATGAAGCCTATCAGTGGTGGCTTACTATGAAAGAGGTTACTCAGCCTGATCGATTGACTTAGGAGTTTTTCAAGAATGTATTCCAAGGGAAGTATATGGGTGTTAGCTATGTAGATGCCCGTAGAAGGGAGTTTCTAAAT	TGACCTAGGGGGTTAAGTCCGTGGCTGAATATGAGGCAGAATTTTTGCGATTGAGCCACTATGCGCGAGGCATTATGGAAACTGAATATGAGCGTTGCATGCATTTTGAGGACGACCTCAGAGATGATCTACGAGTTTTGATAGCTCCAC
mk1360_A02	A02	26820129	A02	130.509	TTTTAGATCTAAAACTCGGCTCATGAATAGATTTGAGCCACAGCTCCTCCATCCGTTCTTTTTTCCTTTAGTGCCCTTGCATTATTTTCAATTTTCCAGAACGACCACACCGCAAAGAAATTGTTGGGAATAATAAAAGAATAATTATAT	AAAAAAAAAAAGAACAAGCAAATTTGTGGGTAAGTTTGAGATCATCTTTTATGGTGGTGAAGAACTGAAGATCATATTAGGAAATTGAATATCTAATGTGAAGTATAGTATGCATTTGTGCAACAACCACCCCGTAACATAGTGAAGAGA
mk1319_A02	A02	25119732	A02	132.177	TATGCCGGTGTGTGATTCAGGCTTATACCTAGCAGGTTTTATACTGGTGATTTATTTTCAAGCCTATACATATAAGATTTCAAGCTGATGTGGGAATTGAGCAAGTAAAATTGAGTTAAATGACCTTTCATATTTGGCCACATAGGTATA	ACTTATGTGATGTTATATTGGAACTTGCATATTCGGCCTTATAGATATGTACATATGTGATATTATTCTTGATCTTGCATATTCGGCCAAATGAGTAGTGATGGTATATGAAATTATATTTTGTTTTGTAAGCTTGTATAAAAGTGTGGA
mk20299	scaffold249_A02	329137	A02	132.448	TTCTTGATTCTTTTTGAAAATTTTTGGTTCTCCCTCTCTTTTTAAATTTTTCTAGCGCCATTGTGCCATCATTCCCTTTGTTTCTGCCGCTACTTTCTTTCTGTTCTCACCCATATCAATTTCTTTTTCTGTTCCTCAGTTCTTCCTATC	GATTATTCTCTGTTACTGTCTTCTGCAAGTTTTGGTAAGTCTTTCGGTTTATTCTCATTTTTTTGGTGTGATGTAGTGACAGAGAGGCTAATCTCTACGGTTTATGGTGTAGAAGGAGAAGGAGAGTAGTGAGTTTCACTTCTTTCGTTT
mk1332_A02	A02	25589764	A02	132.584	TGTTGGTATCAGAGCTACAGTTTAGTCAATTCTCGGACTAACGTAGCGTGTGTGAGAGTCTAGCTATACATGCCATATATAAACTGTGATAGTGTGATGACTCCTGGCAAGTTTAAAATGTGTTTTTGTATAATAAATGGATCCCGATCA	GTTGTAGCTGATGATGTAGAGAGTAATACGCCAGCTCTTGCTCAAGGGACAGCGCCGTCCGATTCTAGACCTATGTCAAGTAGTCACGGAGGAGAGGCTAAAAAAGCCTTTTTCCAAATGATGAACGAGTGGTTCACACAATATGTCTAG
mk20312	scaffold249_A02	931592	A02	132.719	CTTCAGACACTGTTTCATAAGTTGTAAACCAATCTCGATTGGGGCTCATAAGGAAGGTGCAACTAGAATCAAGGATCCACTAATTGCTCACATTAGAATTTTTGGCAGAAGCAACTAGGAGTTCACCATCGCTGTAATATTCTACAACAT	AGTTTCACCAAATTTTTGTAGTTGTTTTCCTTTTTGATTCATAGCCTCCCTTTTGATCTTGTTCTACAACTTATAGTGCTCAAATTTAATGTGCCCTTTCTTATTTTAGAAGTTATAGGATTTACCTTTGTTTGAAGTTCTCGATCTACC
mk1325_A02	A02	25412920	A02	132.8	CAGGCTTCGTGCTGGTAATATATCCGGGTTAAATCCCGCAGGCTTCGTGCTGGTATTATATCCGGGTTAAATCCCGCAGGCTTCGTGCTGGTAATATATCCGGGTTAATTCCCGCAGGCTTCGTGCTGGTATTATATCCGGGTTAAATCC	GCAGGCCTAGTGCTGGTATTATATTCGGGCCTTTGAGCCTAGCAGGCTATTATGCCAGTGAGACACTATTCGGGCCTTTGGGCCTAGCAGGCTATAATGCCGGTGAGATACTATTCGGGCTTTCGAGCCTATCAGGCTATAATGTCGATG
mk5044	scaffold206_A02	42564	A02	132.903	TCAACATGCAAATTCTTACTAGATACCAAGTTCATGCAAATATAAGAATGAGTCGATCCAGGATCAATTAATGTAACTACATTAGTATCATAGAGAGAAAATGTACAGTGATAACATCAGGGGAGGACGAATCTTCGCGGGCGTAAATAG	ATAAGTTCTAGCAAGTGCTCTAACTTCTGATCTCGTAGTTTACTCTTTCATCACACCTCTGCTACTGTTCCCACTCCCTGTATTTCTTGGTGGCTTTCCTCTAGTGGCAGTGTTACTTGGCCTTGCATTCTGAGAATTATCTTTCTCGAC
mk5047	scaffold206_A02	81508	A02	133.039	AACATACCTGTGAACCACTCAGAATAATAATGTCAGATACTTGAGAATTTTGCACACTAAGTGCCACATATGTAGCCAATGCTACCTCAATCTCATATCGCATAATTGCTCGCTCTCGAGCTAATCAATAGGCCTACTCACACAAGCTGT	AGTCAAGATGTAGCTACTCGGTGCTGTTCACACAAGCTGTCAATGTAACACCCCTTACTCATATCCGATGCTGGGACAGGGTTCGAGGCATTATCGGACTTAAATGTACACCATTTTATAAAACCAGACCATAAAATTTCGTACAAATTA
mk1418_A02	A02	34503210	A02	133.293	TTCCAAGAAAGTATTTCAAAAGACCCAAGTCTTTGATCTCAAACTCCAATGCTAGATGCTCATTGAGACGCCTTATTTCATCCACATTATCTCCTATAAGAATGATATCATCTACATAAACTATAATAATTGCTATTCTACCTCTTTGTG	GTGTCGATAGAACATTATGTGATCAGCTTGCCCTTGTGAGTAACCTTGGTTTTTAACAACTTGAGTGAACCATTCAAAACAAGCTCAAGGAGACTGTTTTAGACCATACAAAGATTTCCTGAGCTTATATAGTCGAGTTTCAAATTTTTC
mk1416_A02	A02	34503121	A02	133.33	GCAACCACTCATCCAAGCCTTTTTTAAAAGATCAATCACATATTTTTTTTAAGAGACCACAAAACCCTTCTTTGATCGAGCAACTTCCATTCCAAGAAAGTATTTCAAAAGACCCAAGTCTTTGATCTCAAACTCCAATGCTAGATGCTC	TTGAGACGCCTTATTTCATCCACATTATCTCCTATAAGAATGATATCATCTACATAAACTATAATAATTGCTATTCTACCTCTTTGTGTGTGTCGATAGAACATTATGTGATCAGCTTGCCCTTGTGAGTAACCTTGGTTTTTAACAACT
mk1417_A02	A02	34503144	A02	133.379	TTAAAAGATCAATCACATATTTTTTTTAAGAGACCACAAAACCCTTCTTTGATCGAGCAACTTCCATTCCAAGAAAGTATTTCAAAAGACCCAAGTCTTTGATCTCAAACTCCAATGCTAGATGCTCATTGAGACGCCTTATTTCATCCA	ATTATCTCCTATAAGAATGATATCATCTACATAAACTATAATAATTGCTATTCTACCTCTTTGTGTGTGTCGATAGAACATTATGTGATCAGCTTGCCCTTGTGAGTAACCTTGGTTTTTAACAACTTGAGTGAACCATTCAAAACAAGC
mk20302	scaffold249_A02	395921	A02	133.452	ACAAACAAGCAATTTATGCTATATCAATTCCAACACATATAATAACAATGTAGTTGTATTATTTACATACAACTTACCTCGGATTACAAAATGTAGACGACTAGTTCGGCTTAGTCCACTTGTTTTGCTTTTTCTCGGTCTAGGCCTGGA	TTTGTAATTCTTGACCTATAATGATAAAAATTCAAAAATTTAATCATTTTATTGATCTAGGTACTCAACAATTTATAATTGGGAAAAATTGACCATTTTGCCCTTGGACTTTCACAAAATTACAATTTTGCCCTTAAGCTCATAAATCGA
mk20301	scaffold249_A02	395738	A02	133.456	GCCGATGTAATATCCCAGACATGGTCTTACACTGGCTCTCATAATGTGGCCAATGCATGTGCCATACATGTCTTACACTAGCACACAATTAACCCTAATGTCATGTCATGAATATCCGATTTACTTCTTAAGGTTCAAACGAGAGTTCTA	TATCTCAATATTCATCATACATAATCATTTCCACAAACAAGCAATTTATGCTATATCAATTCCAACACATATAATAACAATGTAGTTGTATTATTTACATACAACTTACCTCGGATTACAAAATGTAGACGACTAGTTCGGCTTAGTCCA
mk1267_A02	A02	23181255	A02	133.945	ATCAATGAACCATATTGAAATAACCCAGCCACCTCTAGTTAATTATTTAGCTAATTTCTTAGTTTTATACTCTTTGCAATTTAGTCATTAGATTAGCGTATTTCATTCTCCTGTCATATTCTTTTGCTATGATTTATCGTACTATAAAAT	GTATAATTAGCCACTTAGACTCTCTCAGTATGCTAGTTATCACTCAACCGCCATCTCCTTTGGGTTCAATCCTTGAATTATTCCGGTGTTCCATTATAACACTACGCTTGTAGTAAAATTGTGCTTTAAAAATTTTCTTCTAAAATCATT
mk1266_A02	A02	23181191	A02	133.945	ATTGAGATCAAAGAAAAAATAGAGTCACTTAATAATTTAAGCAATTTAAGTCCCTTATTCGAGAATCAATGAACCATATTGAAATAACCCAGCCACCTCTAGTTAATTATTTAGCTAATTTCTTAGTTTTATACTCTTTGCAATTTAGTC	TTAGATTAGCGTATTTCATTCTCCTGTCATATTCTTTTGCTATGATTTATCGTACTATAAAATTGTATAATTAGCCACTTAGACTCTCTCAGTATGCTAGTTATCACTCAACCGCCATCTCCTTTGGGTTCAATCCTTGAATTATTCCGG
mk1340_A02	A02	25911715	A02	134.163	TATGTATTGTAATTAGTTATTATAGATATGGTGTATTATTTTTAAATACATTTCTTGGTTTCTTTAATAAAAGAGATTTTTGATAAAATGATAAGAAATGTATTTTGAGCCAAGTGTATAAGAAGGCTGTTTAGGAAATTTTACTAAGGG	AACGTGTAGTAACACTCAAGGTCCAGATTCGATAAATCGAGTCAGATCTAGAGAGTTACAAAGTGTATCAGAGCCTTCGGTTTAGTCGATCCTCTTGTAGATAAGTGATTCAGCCTTGTATGCATAGTAAGCCGAACTTGGTTTAGCTAG
mk20047	scaffold246_A02	12035	A02	134.378	CAAGATTCTGATTAACAGCAATCGCAGGAGGTAGCAAATTTTCTTGGTTTTTAGCCATCTCCTCGGTTGTGGTAGAAGTATCGTCCTCTTACTCTTCCTCTGTGTATCGTAAGCTTCGCCTTATTTCTCTTCGGTTTCTGCGAACTGTGC	ATTGATCTCACTATCAAATAGTAATGGTCCTGACGGGTTTCTTCTAGTCATAAACTAGAAAAACCTATTAGAAGAGAATAAATGAAGAATTAGAAAATAAAATAAAAATTTAAATTGTAATAAAAGTAAAATGGCTAAAGTAATAAAAAT
mk1391_A02	A02	28056995	A02	134.482	TCAACACACATCCAAGATCGTTCAATCCCTAAAAATCACAAACTCTTTTCCTGATTCAGGTTGCATTAAAACTAGTGCCTTAATCAACAATACTTTCAACTATTCAAAACTCTTTTGGCATTTTTTTGACCACTCGAACTTAACATTTTT	TGTAACAATCTTGTCATAGGTGTTGCGATCATCGAAAATCCTTTGACAAACTTCGATAATTCCTGGCTAAGCCCAAAAAAGCTTCTAACTTGGATACATTTCTCGACGGTTTCTAATCAACAATTGCCGAAATCTTACTCGTATCAACCC
mk1302_A02	A02	24834895	A02	134.534	GAATTGATTAAAGAGTTTGATGACATCACCTTCTGCTACCTTCCATGGGACGAAAATCAGATGGTCGATTCTTTGGCTACCTTAGCTTCCATGATTAAGGTGAACAAACAAGAAGAAGTCAAATCCATCCAGATGAGCATTTATGAAATT	CGTCTCACTGTTATAATGTCGAAGAAGGGGAAGAAAAAGATGATCACCCCTAGTACCACGATATACTGCGATATGTGAAAAATCGTGAATACCCTGACCAAGCAACTGCTAATGACAAAAAGACGTTGAGAAGACTAGCCTGCGACTATG
mk1444_A02	A02	35098240	A02	135.236	CGCGGTTCTGGTATGAATTTGAAGTTTCAATTGTTTCATAGGGTCTTAACAAGAGAACTCCTATCAAAAAGAAAGAAAACAAGAATAAAGCCGTATTTCATACAAAGAACAAATCAAAGCAAAGAAAAAGAAATAAGTAGGTAAATAGAA	ATTCAAGAGGCCTATAACGATCAACATAAAGATGACTGCGTCGACTTGATTTTTTGGCATTATAATTACAACTACAAAAAAGAGCTTTCGGATTTTCACTCTTTTGTGTCTTCAGATAAAATTGAATGAAAAGATTAAGAAGTTTCAAAC
mk1443_A02	A02	35098219	A02	135.362	TTGAAGGTTTTATTGAATCATCGCGGTTCTGGTATGAATTTGAAGTTTCAATTGTTTCATAGGGTCTTAACAAGAGAACTCCTATCAAAAAGAAAGAAAACAAGAATAAAGCCGTATTTCATACAAAGAACAAATCAAAGCAAAGAAAAA	AAATAAGTAGGTAAATAGAATATTCAAGAGGCCTATAACGATCAACATAAAGATGACTGCGTCGACTTGATTTTTTGGCATTATAATTACAACTACAAAAAAGAGCTTTCGGATTTTCACTCTTTTGTGTCTTCAGATAAAATTGAATGA
mk20317	scaffold249_A02	986512	A02	136.143	CGAGACGTTCATAGCTTATGTTAGCATTTCTGATTATAAAGGTCCTTCTGCTGGAGATGTTAGAACTGTTTAGGAATTTTCAGATGTATTTCCTGAAAAGCTTCCTCGGTTGCCTCCAAATCGTGAGGTTGAATTTAGCATTGAGCTCCT	CCTAGAACAGCTCCGATGTCCATCGCCCCTTATAGGATGGCACCGAAGGAGCTGGTGGAGTTAAAGGCTCAAATTCAAGATCTACACGACTGAGGATTCATTCGACCAAGTGTGTCCCTGTGGGGAGCACCGGTGTTGTTTGTGAAGAAG
mk19811	scaffold16691	278	A02	136.603	CCGATGTATCATGATCATAGATATAGTTATAACATTTATTCACGTATGTATCACATTACACACTAATGATTCACTTCAAATCAAACTCACATATGAGTACATAATGTGTACCTGGCCCANATTGAATGTATTCATTTTTCAATCTAACAC	AGGTACCGTAGTCTTAGACTTTTCTCAAATCACCGGTATTTTGCCTGCTAGGATCGAGGCCCGATTATCATTTCATCGGCATTATAGCCTGCTAGGCTCGAAAGCCTGAATAGTATCTCACCAGCATTATAGCCTGCTAGGCCCAAAGGC
mk1372_A02	A02	27291979	A02	136.734	GAACCGGTGGTAAGTTTTCGAACCTATCTTTATTTCAGGTTTTAGAAAAAGTCGAAACCCCCTAAAGGTTAGGGAGGCTGTCGATTTGGGCTTGTAGCTCTAAGGGTTGTTATAATTGTTTTATTTTGGTAATAGTATGATCTAGAGGCT	CTGATCGAAGGCTTGGACAAGTGGAACGACTGGACCTAAACCTAGTCACTAATTTCGGCAAAGGTAGGATCGCTAGTGCTTAAGGTGTTTTTGGCCGAATATGGTAAGGGGGTGAATATGTAGTTTGTTTTAATAGTTAGATTAACGTGT
mk1473_A02	A02	36036484	A02	136.883	ATATCCAAAATAAAATTTTAATAATGAAAGGAAAGTTTTTGAACCCATACTTGAATTCACGATTCCAATACCAAAGAAGATCTGAAATCCTCCTCAACACAATTCTGAAATCTCAATTACACAAACAAAAAACCCATATCATCACCATAC	ATTCTAACACATATGAATAACCTAAAATTGCTCTACCAAAAACCAAGAACACCACTTACCTTTGCTCGAAACCTTGTACTATCCAAAAACCATCAATGAAAATTAAAGATGAGAACTTAAAGGAAGAGAAAAGTATAATTTTTAAATCCT
mk1285_A02	A02	23718287	A02	137.128	TGATTTTTCGTTTGGTTCAATTATGGGAAGCTGATTATTAACGATGGATTATAGGAGAAATCGTGTAGGAGATCTCGTCAAGGAATATCGCCAAACAGGTGTGTAACGAACCCTTTTCCATAGCTTAAAGCGATAAAATGCCGAAAAGCT	AAATGCCAAAATTCTGGCATTTCGAGGACTTGTGAGCAAGCGAACGCTCACTAGTTAGTTAGAATCGATGAGATGATGATCAGGAACAATGGAAACGGTAAGGACGTGTTTTTGGCGTTCACGGTAAGTTGGGCCTCGAGGGGTTGAAAT
mk19697	scaffold240_A02	6527	A02	137.198	ATACTTTTGTCTGTTTAGAAATTGAAATATTGTGGATTCCTTAGATATTGGTCTGAATTTAAATTTGGTATTTATTTTATGTGGATGTGATGTTTGGATATAGAAATTGTATATATGTGTGATAAATATGTGTCAGCTTCAGTGAATAAG	GTTGTATGTATGAGATGTTTCAAGTTCTAGTTGAAGTGTGGTAGTGATAGTAGGATCAGAGTGCGCAGCGGTAGCGTAGTGGGGTAGATGTTACACGACTACCCTGTTAGATGGAAATTTCGGGGACGAAATTTCTTTAAGGGAGGTAGA
mk20291	scaffold249_A02	291820	A02	137.3	GTCCCTTTTGAAGGACACTGCATACAATTGGTGGAAGACCGTATCCTCGGTAGTGCCGAAAGAAAATATTACTAGGGATTTCTTCCAAGCAGAGTTTAAAAAGAAATATATTAGCCAACGGTTTTTGGACTCTAAGCGAAAGGAGTTCCT	GAACTCAAACAAGGGAACAAGACTGTAATAGAATACGAGAGAGAGTTCGTATGACTAAGTCAATACGCAACTGAATGGGTCCAAGCTGAATCAGAAATTTGTAAACGCTTCGAGGAAGGTCTGAATGAGGATATCAAGTTGTTGATTGGG
mk1279_A02	A02	23420356	A02	137.429	GACTTGGACTTAGCTGCGATGGTTTTTGCACTAAAGATATGAAAGCATTAACTGTATGGTGAAAAGTGTATCATCTACACAGATCACAAAAGCCTGAAGTATCTCCTCACTCAAAAGGAGCTGAATCTTAGGCAGCGTAAATGGGTTGAG	TTCTTAGGGATTACAGCTATTCGATTGAATACCATCTTGGAAAAGCCAATGTGGTGGCTGATGCACTGAGCTGTAGGGCTATGATTGATCTGAGGGCGATGTTCACTCAACTCAGCTTATTCGATGATGGTAGTCTATTAGCTGAACTTC
mk1265_A02	A02	23102947	A02	137.756	AAACGTCTCCATACAGTTTGCTAACTCGGATAGATTGCCCCAAAGGACTCACAACAGTCACCTCACCAGATGTATTCTCAACCGGAATCCCTAAAGTTTCAGACATAGTGCTAGCTACATTTGAACGTGTAGAGCCTATGTCTATCAATG	AAGACAAGGTACATAGTAAATTAAAAATGTACCTGTGATGATGTCTGGAGCATCTTTGTCCTCTCGCCGACGAGCAGCATAAACAGGAGCGAGCTGCCTCACCTCAGTCTACCCAGCTTATCTGCCAGATGTTTTCTATCCACGGCCCAT
mk1431_A02	A02	34982071	A02	138.033	AACAAAGTCTTATTTGGGTGTGCTATAAGGTCCACTATGTAGGATACAACAAGTATGTAAGTCGTAAAAAGTACCAGGGAAGGCCTTGTACTTAGAGGCAGATTGCATTTCGGCCCCTCTACTGAAAAAAATGACAAATTAGCCCTTGTA	ATTTCAAAATGTACAAATTAGCATCTCCATTAAATTTTATTCGTTAAATGATGGCGTGGAAGGTTAATTTAAATGATTAATTACTAATTTAGTCCCTGAACTACAATTAAAATATCATTTTGATTTTTTTAAAAAAATTATTAACAATAA
mk1432_A02	A02	34982081	A02	138.037	TATTTGGGTGTGCTATAAGGTCCACTATGTAGGATACAACAAGTATGTAAGTCGTAAAAAGTACCAGGGAAGGCCTTGTACTTAGAGGCAGATTGCATTTCGGCCCCTCTACTGAAAAAAATGACAAATTAGCCCTTGTACATTTCAAAA	GTACAAATTAGCATCTCCATTAAATTTTATTCGTTAAATGATGGCGTGGAAGGTTAATTTAAATGATTAATTACTAATTTAGTCCCTGAACTACAATTAAAATATCATTTTGATTTTTTTAAAAAAATTATTAACAATAATTCTAAAAAA
mk1476_A02	A02	36063673	A02	138.322	GGGGCATTACAACTCTACCCACTAAAAGGAAATTTCAGCCTCAAAATTTACCTGGTTAAAACAAATAAGGGTATTGTTGTCGTATCGCCTCCTCGGGTTCCTACGTGGCTTCCTCAAAACTGTGATTACACCATAGCGCCTTAATTAGTG	AGCAGACTTTCTCCTCAGAATCTTCACATCACGTTCTACAATCTAAACCGGATTTTCCTCAAAGGTTAGAGCTGGCCTAACCTCAATTTCCTCAATCGAGACGATGTGCACAGGATCAGAACAATATCGCCTCAGTATAGAGACGTGAAA
mk1306_A02	A02	24881343	A02	138.377	ATTAGAAACCAACTCAGGACCTGAAACCTGTCACTCACCCAACTCAGTCCAACACAATAGAGTACGACACTTATGACCATACAGAGCCTAGTAAAGTGTCATCTGTTTACTAGACTGGAAACTATTATTATATGCAATCTTGGCTAAAGG	AGAAACTCCTCCCAACTACCTCAAAAATCAATCACACAACTCCAAAGCATATCCTCCAATATCTGAATCATCCTCTCAAATTAACCATCGGTCTAAGGATGGAACACAGTACTGAAGTGTAATCTCGAACCCAGAGCCTCATGAAGCTTC
mk1304_A02	A02	24881193	A02	138.38	CAGTAGAACTTTCTTCCAAGGAGATACTTTTAGAAATACATAATCACCCACAGAATATTTGATGTCCCTCCTTTTCAGATCTAAATATGACTTCTGTCTATCAAAAGCCACCTTAAGACGACCCCGAATCAATCTAACTTTAACCTCATT	TTAGAAACCAACTCAGGACCTGAAACCTGTCACTCACCCAACTCAGTCCAACACAATAGAGTACGACACTTATGACCATACAGAGCCTAGTAAAGTGTCATCTGTTTACTAGACTGGAAACTATTATTATATGCAATCTTGGCTAAAGGT
mk1305_A02	A02	24881266	A02	138.384	TTCAGATCTAAATATGACTTCTGTCTATCAAAAGCCACCTTAAGACGACCCCGAATCAATCTAACTTTAACCTCATTATTAGAAACCAACTCAGGACCTGAAACCTGTCACTCACCCAACTCAGTCCAACACAATAGAGTACGACACTTA	GACCATACAGAGCCTAGTAAAGTGTCATCTGTTTACTAGACTGGAAACTATTATTATATGCAATCTTGGCTAAAGGTAGAAACTCCTCCCAACTACCTCAAAAATCAATCACACAACTCCAAAGCATATCCTCCAATATCTGAATCATCC
mk1465_A02	A02	35667544	A02	138.491	TTTGAACTTGACATCTTTGTAGCAGTCTTGTCATCGGGGTAGCTATCATAGAGAATCCATTTACAAACCGCCTATAGTATCTGGCTAAACCCAAAAAGCTTCGGACCTCTGTCACATTCTTTAGCAGTTTCCATCCAATAGTAGCCGAGA	TTTACTTGGATCAACTCTAATCCTGTCACCTGACACAATGTGTCCTAGAAATCCAACCTCATTAAGCCATAATTCGCTCTTACTGAACTTGGCGTACAATTGTTTGTCTCTCAGGATCTGTAATACAGTCCTCAAATGCTTCGCGTGCTC
mk1496_A02	A02	36569009	A02	138.593	GTGAGGACCTATGCTATACGTGCCCAGGAAGAGGCAGAGTCTCTTGATGTGATCGTAGGAACCTTTTCTATCTATGATATAACTATTGTTGTTTTGATTGCCCCGGGATCTACCCACTCATACATTTGTATGGAATTGATACCTCGTATG	GTAACACCCCTCACCCGTATCAGACGCTGGGATAGGGCTCGAGGCATTACCGGGATTTCACGTTTATAAACATATTAAACCAAGTCACTAAGTTGCGCTCTAATTTAAAACTTTTCAAATATGTATATTCTTTACTTTATACACTCCTTC
mk1284_A02	A02	23718276	A02	138.702	TTAGTATTAGATGATTTTTCGTTTGGTTCAATTATGGGAAGCTGATTATTAACGATGGATTATAGGAGAAATCGTGTAGGAGATCTCGTCAAGGAATATCGCCAAACAGGTGTGTAACGAACCCTTTTCCATAGCTTAAAGCGATAAAAT	CCGAAAAGCTGAAATGCCAAAATTCTGGCATTTCGAGGACTTGTGAGCAAGCGAACGCTCACTAGTTAGTTAGAATCGATGAGATGATGATCAGGAACAATGGAAACGGTAAGGACGTGTTTTTGGCGTTCACGGTAAGTTGGGCCTCGA
mk1352_A02	A02	26478671	A02	138.805	TGAGATAAGTTCTAGACAAACCCAACCAAGCCAATGTACCTTCCAATTGTGAATGAATTTTACGTCGCATTGAATGAGGCAGATCTAAATAGATTGATGGAGGTACCATTGATGTGTATTTTAGCCCGAAGGAAGGACACATCTGTAATA	CCCAAAATTGGGTCTAGTTGGAACAGAGGTTTTAGGACCACAAAATCTGAGATATAAATAATTATTTTAAGATTATTTTGAGGTATATGATATGATTGCATGATTGTGTGAAAATTTCGTGAAGAAATTCTATGCATAAAGTGCTTAATT
mk1287_A02	A02	23718484	A02	138.886	CTCACTAGTTAGTTAGAATCGATGAGATGATGATCAGGAACAATGGAAACGGTAAGGACGTGTTTTTGGCGTTCACGGTAAGTTGGGCCTCGAGGGGTTGAAATAGGGCCCAATAGGCTTTCGGGCCATTTGGGTAAAATTGGTAGAAAA	AGAAATATGTTAAATTGCATGTTAAGACGGTTAATACTGTTATGGATATAGGCTAAATGGGCCTAGATGACAAAATCAGCTGAGTAGGGCCCATTGGGGGTTTTTGGCCCAATAACTCGTTTTCGCTAAAAATGGGCCAGAATCATTGTT
mk20280	scaffold249_A02	196551	A02	139.118	GTCCAACTCTTTCAATAACCTTATAAGGCCCAATGAAACGCGGACTCAACTTGCCTTTTCGGCCAAACCTTAAAATTTTCTTCCACAGAGATACCTTCAAAAAAACTTTATCACCCACTTGGAACTCAATCTCTTTTCTCTTCAATTCCG	ATATGAATTTTGTCGATCTGAAGCAGCTTTCAGATAATCACGAATCACTTTCACTTTCTCTTCAGTTTCTCTAGTCAAGTCAACTCCGTGAATCTGTTTCTCACTGAGCTTGGTCCAATACAAAGGATTCCGACACTTGCGACCATACAA
mk1492_A02	A02	36386233	A02	139.165	AATTTTAGCCCCTCGAGGCCCAATTTACCGTGATGCTAAAAATCGTGCTCTTACCTGTTCCAATGACCCCGATCATCAACTTAGCGAATCTAACTAACCAATGAGCATTCGCTTGCTCACAATCCTTGAAATGCCAGAATTTCGGCATTT	GGCTTTTCGGCATTTATCGATTAATCTACAAAAGAGGGTTCGTTACACACCTGATTTGCGATATTCCTTGACGAGATCTCCCACGCGATTTCTCCTATAATCAACCACTTATAGATTAGATCATATTAGTAACTAAACCAAATCGAAAAC
mk20279	scaffold249_A02	196546	A02	139.174	CACTAGTCCAACTCTTTCAATAACCTTATAAGGCCCAATGAAACGCGGACTCAACTTGCCTTTTCGGCCAAACCTTAAAATTTTCTTCCACAGAGATACCTTCAAAAAAACTTTATCACCCACTTGGAACTCAATCTCTTTTCTCTTCAA	TCCGCATATGAATTTTGTCGATCTGAAGCAGCTTTCAGATAATCACGAATCACTTTCACTTTCTCTTCAGTTTCTCTAGTCAAGTCAACTCCGTGAATCTGTTTCTCACTGAGCTTGGTCCAATACAAAGGATTCCGACACTTGCGACCA
mk1407_A02	A02	31950455	A02	139.372	GTTGAGCAACTGGGTTCGTATGAATGTATTGGGTGAACCATTCGTTCATCATTTGGAAGAAGGCTTCTTTAGCCTCTTCTCATTGACTACCTGTCGCGCGCCTAGAATCAGACGGCTCCGTCTCTTGCGAGGGAGCAGGTGCATTACTCT	AACCTTATCGGCTGTAGATTGATTGGGATCCATTACTATATGAAAACACAGTTTAAAATGTTATAAGTCATCACACTATCTTAGTTTATTATATGGCATGTATAGCTAGATTCACATACGTTACGTTAGTCCTAGAATCAACTAAACCGT
mk1386_A02	A02	27713811	A02	139.475	GCCATAAAAGTTTCCTGCCTTGAAGCATAATTATTTTCAGATATGGATTGACAAACAGGTTTCTTTGATTGTACTGAGTTCTGTAGATTGCAAGATAAATCTGACATTCTGTTCGAAACATTTTTTTTCTCTTCAGAATCATCTGAATTA	CAACGCCCGAAGCAAGATGGCACTGACCGGAAGATCCAACTGTGTCTTGCAGCTGTAAAAGAAAAATAATTGTTTAAATTTAAGAAAGATATGATCCTTGTGTACTATGCATAAGCACATATTGAGCTATAATCGGAAAGAGCATACCTA
mk1387_A02	A02	27713817	A02	139.475	AAAGTTTCCTGCCTTGAAGCATAATTATTTTCAGATATGGATTGACAAACAGGTTTCTTTGATTGTACTGAGTTCTGTAGATTGCAAGATAAATCTGACATTCTGTTCGAAACATTTTTTTTCTCTTCAGAATCATCTGAATTACCAACG	CCGAAGCAAGATGGCACTGACCGGAAGATCCAACTGTGTCTTGCAGCTGTAAAAGAAAAATAATTGTTTAAATTTAAGAAAGATATGATCCTTGTGTACTATGCATAAGCACATATTGAGCTATAATCGGAAAGAGCATACCTAGTCTAG
mk1324_A02	A02	25358528	A02	139.745	AAAGGTTTCTGGCGCAGCGGCAGCAGAGCGTTAGGAGTCCCAGGGTGGCTCGGGTTCGAGTCCCGGCGCATGTATGTTCTATTTTATTTTTAAAAGAACTCAGGACGTTACCAGGTAAGGTTTAAAGGTAAACGCGACGCTATTATGTCA	AGGAGGAGGCCCGTCCCAGGGTCAGCAGTGTGTTGGGCACCCTGGAGGTCCCGTGTTCGAGCAGCGTTGCGTGCAGGAGGGTACTCATTTTTGATGTGCGCGCACGAAAAGGGCCGTACGGGATTGAAACTCCCCCCAGCAGCAAGGTGC
mk1365_A02	A02	26964601	A02	139.937	CGTGGATTAACTCCAGTCTCCTATCAGGTGTGTATTTCTCACTACTCTAGCTGTAGGATGGCTACTTTGGGCCGCGATGGGCTGAAAGGGGCTATGTGGGTCCAATGGGCCTACGGGCCCAATTGGATAAGTTGTTTGATTGTGTAGTAA	TATTGGACTAGGCTAGGTGAATCTCATATTTGTGGCTAGATTTGGGCTAAAAGGGCCACACGAGCGTGTGGCCCCATTTGGGCCGAGAATGGGCTTTAAGGCCATTTGTATTGTTATCCATGTTTAGAATACTTTAGTTTACCAATTATT
mk1406_A02	A02	31950421	A02	140.202	CTTCTTGAAGAGACACAAGTTGGGGGTGGAGGTTGTTGAGCAACTGGGTTCGTATGAATGTATTGGGTGAACCATTCGTTCATCATTTGGAAGAAGGCTTCTTTAGCCTCTTCTCATTGACTACCTGTCGCGCGCCTAGAATCAGACGGC	CCGTCTCTTGCGAGGGAGCAGGTGCATTACTCTGAACCTTATCGGCTGTAGATTGATTGGGATCCATTACTATATGAAAACACAGTTTAAAATGTTATAAGTCATCACACTATCTTAGTTTATTATATGGCATGTATAGCTAGATTCACA
mk1390_A02	A02	27924456	A02	140.306	ATGCAGGAAGGCAAATTTGTGGCTTATGCCTCGAGACAATTGAAGCCACACAAAAAGAATTATCCGACGCACGATCTAGAGTTAGCTGCGATAGTGTTCACATAGAAATTTGGCGTCATTACTTGTTTGGTGAGAAATTTCATATTTATA	CGACCAAAAAAGCTTGAAATATCTGATGACTCAAAGAGATTTGAATTTTAGATAGCAGAGATGGTTAGAATTGTTAAAAGATTATGAATTAGTGATTGACTATCATCCGGGAAATACAAACATAGCTGCTGATGCTTTGAGTCGAAAGTC
mk1336_A02	A02	25629447	A02	140.409	GGCCCAATAAATCTCGGACTCAATTTTCCTTTAAGACTGAATCTAAGTATTTTCTTCCACGGTGAGACTTTCAAAAAGACTTTTTCCCCAATCTGAAACTCTATATCTTTTCGTTTTAAGTCTGCATACGATTTCTAACGATCTGACGCT	TTTACAAACTTTCACGGATTACTTTCACTTTTTGTTGAGTCTCTCTAATCAAATTGACCCCGTGTATCTTGTTTTCACTTAGCTCAGTCCAATAAATGGTGTACGACATTTACGACCGTACAAAGCTTCATAAGGTGCCATTTTGATACT
mk1262_A02	A02	22926401	A02	140.564	GGTAACGCCTCGTACCTTATCCCAGCCTCGGGTACGGGTAAGGGGTGTTACAATTTATTTTATTTTCCAAATTCAAAATTCAATTTCAATGTTTCACTCAATGGAACCCTAGTAAAACGGACTCGGATATGCAGGTGAACTACACCACAG	AAGATAGCTTGTATGAGCATAAACTACACCACACCAAAGCACCAAAGTGCAAAGCCCAAAGACATTAAATGTATATACATATTTAAATACATCCTTCCACCACACCAAGGTCTCTGTAGGGACAATGAATACTTGATGATCTACAACAAA
mk1260_A02	A02	22926280	A02	140.72	CCCTTTCTAAAGTATGTTCTGGGCTTCATAGACTCAAATAAGGGACTATGTGTAAGTGAATGAACGTTTTGAAATATGAATGAAATTTTATGGCNTTAGTTTAATGTTTGTATGTTTGTCCGGTAACGCCTCGTACCTTATCCCAGCCTC	GGTACGGGTAAGGGGTGTTACAATTTATTTTATTTTCCAAATTCAAAATTCAATTTCAATGTTTCACTCAATGGAACCCTAGTAAAACGGACTCGGATATGCAGGTGAACTACACCACAGTAAGATAGCTTGTATGAGCATAAACTACAC
mk1259_A02	A02	22926274	A02	140.72	CCCGAACCCTTTCTAAAGTATGTTCTGGGCTTCATAGACTCAAATAAGGGACTATGTGTAAGTGAATGAACGTTTTGAAATATGAATGAAATTTTATGGCNTTAGTTTAATGTTTGTATGTTTGTCCGGTAACGCCTCGTACCTTATCCC	GCCTCGGGTACGGGTAAGGGGTGTTACAATTTATTTTATTTTCCAAATTCAAAATTCAATTTCAATGTTTCACTCAATGGAACCCTAGTAAAACGGACTCGGATATGCAGGTGAACTACACCACAGTAAGATAGCTTGTATGAGCATAAA
mk1261_A02	A02	22926311	A02	140.72	ACTCAAATAAGGGACTATGTGTAAGTGAATGAACGTTTTGAAATATGAATGAAATTTTATGGCNTTAGTTTAATGTTTGTATGTTTGTCCGGTAACGCCTCGTACCTTATCCCAGCCTCGGGTACGGGTAAGGGGTGTTACAATTTATTT	ATTTTCCAAATTCAAAATTCAATTTCAATGTTTCACTCAATGGAACCCTAGTAAAACGGACTCGGATATGCAGGTGAACTACACCACAGTAAGATAGCTTGTATGAGCATAAACTACACCACACCAAAGCACCAAAGTGCAAAGCCCAAA
mk20310	scaffold249_A02	931523	A02	140.723	ATCCGCTGTTACAAATTGTTTCAACACCTACAATTTTATACAAATCATTATTTCCCATTAAAACAATACCTTCAGACACTGTTTCATAAGTTGTAAACCAATCTCGATTGGGGCTCATAAGGAAGGTGCAACTAGAATCAAGGATCCACT	ATTGCTCACATTAGAATTTTTGGCAGAAGCAACTAGGAGTTCACCATCGCTGTAATATTCTACAACATTAGTTTCACCAAATTTTTGTAGTTGTTTTCCTTTTTGATTCATAGCCTCCCTTTTGATCTTGTTCTACAACTTATAGTGCTC
mk1398_A02	A02	28117870	A02	141.039	TTTCTACAGATTTGAGATACCTCGCACAATTATTACAAACGACGATACACAATTCCAAGGAAAATTTAAGCGATTCTGCGTTAACTTCCAAATAGCTCTAGCTCAAAGTTTAGTGAAAATACCACAGACCAATAGATAGGTGGAGGCAAC	AATAAGAAAATTGTAATAGGCCACAAGAAAAAAGTGGACGAGGCTAAGAGCGCTTGGTTGAAAGAGCTACTGGGAATTTATAGGCCTTGTGAACTACACTCCACACCCCGATGAGAGAAACAACTTTCTCTCTAGTCTATGGTGTGGAAG
mk1359_A02	A02	26782785	A02	141.367	CATCACACTATAAAAAGCCTGTCTAGCCTCGTCATTCTGATTTCTTGCAATAGGTTGAGAGTCCATCGGTGCGGGAGCAGGCGCTACACTCTCAACATCATCAGCTACCGCTCGATTGGGATCGATATCTATTACTATACGAAAACACAT	TTTAACTGTCAGAAATCGTCACACTATCGTTTAACATTATATGGCATGTATAACTAGATGCATACACGCTACGTTAGTCCTAGAATCGACTAAATCATAGCTCTGATACCAATTAAATGTAACGCCCCTAACCCGTACCCGTTGCCGGAG
mk1357_A02	A02	26782595	A02	141.393	GCTGGGCATCATCACTATCTGTAGCTTTAAATTCAGTAGCCCCGTGCTTTCTGATTCTGTCAACTGGAGGCTTATTTAACCTCGTCTGATCAATTACCGGAGGTATTGTAGGTGCAGGGGACGTATTATTCGGGAGTGGGGGTTGTGGAA	AGCTGTATTAGTTCGAATGTATTGGTTGAACCAATCATTCATCACACTATAAAAAGCCTGTCTAGCCTCGTCATTCTGATTTCTTGCAATAGGTTGAGAGTCCATCGGTGCGGGAGCAGGCGCTACACTCTCAACATCATCAGCTACCGC
mk1358_A02	A02	26782764	A02	141.395	GTATTGGTTGAACCAATCATTCATCACACTATAAAAAGCCTGTCTAGCCTCGTCATTCTGATTTCTTGCAATAGGTTGAGAGTCCATCGGTGCGGGAGCAGGCGCTACACTCTCAACATCATCAGCTACCGCTCGATTGGGATCGATATC	ATTACTATACGAAAACACATTTTTAACTGTCAGAAATCGTCACACTATCGTTTAACATTATATGGCATGTATAACTAGATGCATACACGCTACGTTAGTCCTAGAATCGACTAAATCATAGCTCTGATACCAATTAAATGTAACGCCCCT
mk1423_A02	A02	34816289	A02	141.656	AAACTCGGTTTAGAAAAACTCCCAAGTTACTTGCTCTCTGGGCACAACAGAAGTCAACGTATTCCACCAATAGTAGGCAGAATCACGTAGCAAGGAGATAGTACACTTTAGGCACTCATCGGGTGTGCAAGATAGCTCATCGAGTACCCG	ATAGTGTTGTCCAACCAAAATTCAGCTTGCTCGGCATCATCGCTGTCCGTAGCTTTAAATTCAGTAGCCCCGTGTTTTCGGATTCTGTCAACTGGGGGCTTATTTGACCTTATTTGGTCAGTTGCCGGAGGTATTGTAGGTGCGGGGGTG
mk1424_A02	A02	34816313	A02	141.656	AGTTACTTGCTCTCTGGGCACAACAGAAGTCAACGTATTCCACCAATAGTAGGCAGAATCACGTAGCAAGGAGATAGTACACTTTAGGCACTCATCGGGTGTGCAAGATAGCTCATCGAGTACCCGAATAGTGTTGTCCAACCAAAATTC	GCTTGCTCGGCATCATCGCTGTCCGTAGCTTTAAATTCAGTAGCCCCGTGTTTTCGGATTCTGTCAACTGGGGGCTTATTTGACCTTATTTGGTCAGTTGCCGGAGGTATTGTAGGTGCGGGGGTGGTATTAGTCGGGAATGGAGGTTGT
mk1422_A02	A02	34816091	A02	141.656	ATACAACTTTATATCATCATTCAGCCCATCCTCGAAACATTTACACATCACGGCTTCTGAAGAAATGTATTCCCGCGCGTACCGACTAAGCCTTACAAATTTTCGTTCATAGTCGGTAACCGACATGGAACCTTGTTTAAGTTTAAGAAA	TCCTTCCGTTTTTGATCAATAATTCTCTGACTGGTATACTTCTTTCGAAACTCGGTTTAGAAAAACTCCCAAGTTACTTGCTCTCTGGGCACAACAGAAGTCAACGTATTCCACCAATAGTAGGCAGAATCACGTAGCAAGGAGATAGTA
mk1331_A02	A02	25559662	A02	141.967	CCCCGATACAAAATCCATAGTGATTCTTTCCCATTTCCATTCTGGTATAGTAATTAGCTGAAATAACCCCGAAGGTACCTGATGTTCAGCTTTAACTTGCTAACATATTAAACACCTTGATACAAACTCAGAGATATCACGTTTCATTCC	GACCACCAGTACATCTTTTTCAGATCATTATACATTTTATTACTCCCCGGATGTACAGACATAGTACCGCTGTGAGCCTCGCGTAGAATCTTCTGTATGAGCTCTGAATTCTGAGGTACACATACCCTACCTCTAAATAATAAACAACCA
mk3406	scaffold205_A02	30525	A02	142.001	CTCATTTTGGTTCAATTATTGTGAGCTGATCTATTAACGGTTGATTATAGGAGAAATCGTGTAGGAGATCTCGTCGAGGAATATCGCAAAACAGGTGTGTAATGAACCTTTTTCATAGCTTAAAACGATAAATGCCGAAAAGCCGAAATG	TGAAATTCTGGCATTTCGAGGACTTGTGAGCAAGCAAACGCTCATTGGTTAGTTAGATTCACTAAGTTGATGATCGGGATCGTTGGAACGGGTAAGAGCACGATTTTTGGCATTACAGTAAGTTGGGCCTCGAGGGGCTGAAGTTGGGCT
mk20278	scaffold249_A02	196487	A02	142.278	GACACATGAAACACATTATGAATCTTTTCCAACTTTGTTGGCAAGGCTAGCCGATAAGCCACTAGTCCAACTCTTTCAATAACCTTATAAGGCCCAATGAAACGCGGACTCAACTTGCCTTTTCGGCCAAACCTTAAAATTTTCTTCCAC	GAGATACCTTCAAAAAAACTTTATCACCCACTTGGAACTCAATCTCTTTTCTCTTCAATTCCGCATATGAATTTTGTCGATCTGAAGCAGCTTTCAGATAATCACGAATCACTTTCACTTTCTCTTCAGTTTCTCTAGTCAAGTCAACTC
mk1298_A02	A02	24622842	A02	142.655	GTACTAGTTGAGTGAGCCTGCAAAGCTGAAGAGGTCGATAAAGAGAAAAGAAAAGCTGATTTTGAAGCTAGAGATTCACGTAAGAGACCAACCAGTAAGTCATTTCAGTCGACACCAAAGAAGTTTTGAGATGATTTTAGCCGTTCTAAA	CTACTTCGGGTTTTTCTAGACGAGATTGGGATAGATCACCTATGAGCTCGAGAGCTACCTTAATAGCTAGTGTGGGTAATGTCAGATCAAATCAACCCGAGTGTAAACATTGCGATAAACGACATCCCAATAGTTGCAGATTGCATGATC
mk1297_A02	A02	24622817	A02	142.664	CATACTTGAGATAAAAGAGTTCGTAGTACTAGTTGAGTGAGCCTGCAAAGCTGAAGAGGTCGATAAAGAGAAAAGAAAAGCTGATTTTGAAGCTAGAGATTCACGTAAGAGACCAACCAGTAAGTCATTTCAGTCGACACCAAAGAAGTT	TGAGATGATTTTAGCCGTTCTAAATCTACTTCGGGTTTTTCTAGACGAGATTGGGATAGATCACCTATGAGCTCGAGAGCTACCTTAATAGCTAGTGTGGGTAATGTCAGATCAAATCAACCCGAGTGTAAACATTGCGATAAACGACAT
mk20276	scaffold249_A02	161769	A02	143.006	TGGAAGCATTGCTGCGATATTTACAGCCTTTAGCCATCCTATCTAAGGCGTTGAGTCTTCTTGTCTACTGCGTTGAGTCATCCTGTCTACAGCGTTGAGCCGTCCTGTTGACTTAGTGTCGTAACTGGTGCTAAGCTTGGTGTGTTGGCT	GGTGGGTTGATTTTATCCCCATATGGTGTGTTGGTTGGATTGGGCTGGGAATCTGTCTGCAAATCTACATCTGATACTAATTCTGTACTGGGATTAAGCCCACCAAATTCTGTTAATGGGCTAGGCCCAACTGTTACTGATTTTGAGAAT
mk20274	scaffold249_A02	161654	A02	143.006	GACATATTGCGTGGGGTTGGGTTGTTATGGATGGAGGAAGTGTACGGCCTGTAACGGTCCTGTATAAGGCTTTAGTTTTTCTGTGATACTTATGGCTTATAGTAATTCTGTTAACTGGAAGCATTGCTGCGATATTTACAGCCTTTAGCC	TCCTATCTAAGGCGTTGAGTCTTCTTGTCTACTGCGTTGAGTCATCCTGTCTACAGCGTTGAGCCGTCCTGTTGACTTAGTGTCGTAACTGGTGCTAAGCTTGGTGTGTTGGCTAGGTGGGTTGATTTTATCCCCATATGGTGTGTTGGT
mk20275	scaffold249_A02	161673	A02	143.006	GGTTGTTATGGATGGAGGAAGTGTACGGCCTGTAACGGTCCTGTATAAGGCTTTAGTTTTTCTGTGATACTTATGGCTTATAGTAATTCTGTTAACTGGAAGCATTGCTGCGATATTTACAGCCTTTAGCCATCCTATCTAAGGCGTTGA	TCTTCTTGTCTACTGCGTTGAGTCATCCTGTCTACAGCGTTGAGCCGTCCTGTTGACTTAGTGTCGTAACTGGTGCTAAGCTTGGTGTGTTGGCTAGGTGGGTTGATTTTATCCCCATATGGTGTGTTGGTTGGATTGGGCTGGGAATCT
mk20277	scaffold249_A02	161777	A02	143.006	TTGCTGCGATATTTACAGCCTTTAGCCATCCTATCTAAGGCGTTGAGTCTTCTTGTCTACTGCGTTGAGTCATCCTGTCTACAGCGTTGAGCCGTCCTGTTGACTTAGTGTCGTAACTGGTGCTAAGCTTGGTGTGTTGGCTAGGTGGGT	GATTTTATCCCCATATGGTGTGTTGGTTGGATTGGGCTGGGAATCTGTCTGCAAATCTACATCTGATACTAATTCTGTACTGGGATTAAGCCCACCAAATTCTGTTAATGGGCTAGGCCCAACTGTTACTGATTTTGAGAATAGGCTAGG
mk1327_A02	A02	25435777	A02	143.302	GAATTTTGTTAGCATCTCCTCAAGGTTCTACTTTTTCTCTTGTCGGTAAGGTGGTTGTTGGAAGCCTGAAGGTCGTGGTGGTCGCTGGTTCCCTTGGCCTTCCAATGAGAAATTTGGGTGGTTCCTCCAACCTGCATTGTAAGTATTACT	TAAGGATTATTTTGAGATCGAGGATTATTACATATGTAATTTAAGTACTCGTTCTCCATGTTGTGGCCATAAGGTGGGTATTCTGAATTGCTTGATTCACCTCCATTTGCCTCGCACTGCATTACTGGGTAAACCTGTGAAGAACTAAGA
mk1466_A02	A02	35863259	A02	143.333	AAACGCGCCCTAAAGCTATCCAATTTCAACAGTTAAAATAAGTATTACCTATCTTAGTAATACATATAAAAAACCATCAAAAATAAATAAGCGGGCTTATTACATTTAAAAAAAACCCAAAACTTCAAANATCAAAATGTACGAAATCGC	CGTACTGCAGTTTATTACTTTAGATTACCAAATATACAAACCCAACTATCTTACGAGCATTCGCACACTCGCAAATTCTAAAAATACCGACTTTTCAGCATTTCAGCTTTTCGGCTTTTGCCAATCTAGTCTATGAGAGGGTGTCAGTTA
mk1312_A02	A02	24995591	A02	143.647	ACAAACCTATGCGTTACAAGTTTTTGGCACCGTTGCCGGGGATTGTTAACTGTTGCCATAGTTATTTTTTTTGTGAAATTATTTACTTCCAATTTGGTTTATTTCTAACATTACTAACTTATTCTTTTTAATTTTTTGATTTCCTTTTCA	GTGTTTATGAGCATAGGTCAGATTATCAATTTACTCACTGTAGACCCTGAAATTGAGTGAACTTTTAGAAAAAGAAGATTTGAACGAACAGCTCAAAGACAAGTTCAGATGGATATTGGAAATCAGAATCAAGACGAAGGTAATGAAGTC
mk20314	scaffold249_A02	940021	A02	143.819	GGCTGTGGAATGGGTTTACAAAAACGAATATTTCAAAAAAAAATTCTATTTTTAAAATCTGGACTTCTGAAGGTGGCATTCCGAATCTCCGGCCCAAGCCTGTAAGTATTCTGAATTTTTTGAATATATTCTGAATTATCTGTCTGTACT	AAACTTTACTAGAATACTCTAGATAGGATGGTACTGAAATCCTAGAAAAGCTTGCTAAAAGACTGAAACTGTAGCTAGACATCGATTCTGCGAAAACCAACTCTGAATTACTGTCTGAATCATAAAACATCTGTAATAAACATTGGAATG
mk20284	scaffold249_A02	223956	A02	143.941	CTATTCATTAGGTCCATAAATATGGCCAGTGCATTCGTCAACCCAAACGGCATGATAAGAAATTCATAGTGGCCATACCTCATTCTGAAAGCTGTCTTAAGCACGTATGATTCCTTAACTCGCAACTGAAAATAGCCGGATCTCAGGTCT	TCTTAGAGAATACAGTAGCTCCCCTCAACTGGTCAAACAAATCATCGATCATTGGAAAAGGATACTTATTCTTGATAGTTACCTTGTTCAGTTGCCGATAATTTAGACATAGCCTCATTGACCTATCTTTCTTCTTTACAAATAGTACAA
mk20306	scaffold249_A02	614763	A02	144.045	AACTCGATTCTAATGCTTGTTTTGGGCCTCGAGGGTCCATTTAAGGGACGTTATGAATAAATCTTGAGGAATGAATAGTAAATGTTTGAATTATTTGAAAATATTCTGAAAGTTTCGGTAATGCTTTGTAACCCTGTTCCGACGATGGAT	CGGGTTAGGGGTGTTATAGAGTTACACGGGGTCAAACACAGCCTGCAGCACAGGCGTGTCCCTTGGACCACAGGGGCGTGGAAGCCCTGTAACTTGGAAAAATTTTGAAATTTCACGAAAAATTTTTAAAGTTCCCGTTTAAGTCCCAAT
mk20305	scaffold249_A02	614658	A02	144.045	TCAGCCGTGTGTGCTACACGGCCTAGCACACGGGCGTTTGAGCCCTGCACCTTGGAAAAATTTTGAAATTTTGCGAAAAATTCTTAGAGTTTCCGATTATGTCCCAACTCGATTCTAATGCTTGTTTTGGGCCTCGAGGGTCCATTTAAG	GACGTTATGAATAAATCTTGAGGAATGAATAGTAAATGTTTGAATTATTTGAAAATATTCTGAAAGTTTCGGTAATGCTTTGTAACCCTGTTCCGACGATGGATACGGGTTAGGGGTGTTATAGAGTTACACGGGGTCAAACACAGCCTG
mk20304	scaffold249_A02	600681	A02	144.053	CAACAACTTCCACCCTCACCTAATCCCTAACTGATTCCTGTAGCTCCTCAAAGTGTGGAATTTCTACGATTGAATAAGCCGCTAGTTGATAAGATTCGAAAGCACGGAGCCGAAGAGTTTTGAGCTAATGTTGATGACGATCCTGAGAAA	CAGAGTTTTTGCTTGAAAACACTATCAGAGTATTTGATGAGCTTTCTTGCACACCGACAGAGTGTTTAAAATGTGCCGTATCACTTCTGAGGGACACTGCATATCAATGGTGGAATACTTTGTTGTCTGTGGTACATAGAGAAAGAGTTA
mk1339_A02	A02	25900966	A02	144.495	CTTTGGTTTTCTTTCGGGTTTCGCATTTTGCTTATTCGACTTTTACCAATTAGTTCTTTCACTCTTTGCACTTGCAGGTTTTAACAATTGTGTCTATCGGGTTTCATTCTTGGCTGACCTCTCCATCTTCCTCTCCCCTCTTCTAGTGGT	GGTGATCGAATAACTTTTCTCTCTTTTCTTTTTTCATTTCTTTCTTCTATAAATTGCTTCTCTTATCATCTTTCTGTTCTCTCCTCTTGAATCTTTTCACCCTTTGGTTCTGTGACAGTGGTGGCATTACTCTTTTTCCCTACCTCTGCT
mk1383_A02	A02	27600333	A02	144.536	GTAATTTTGTACCCAATGCCTCTTGCAATTTCTTCCAAAATTGTGAAGTGAATCTCGGATCTATATCCGAAACAATAGAAGTAGGCACTCCGTGCAATTTCACAACTTTGAAAATATATAACTCAGCGAATCTATCGAGTGAATAATCTG	ACGCACCGGAATGAAATGCGTAGATTTTGTTAATCTGTCAACAACAACCCATATTGGATCTTTCTTTCTCAGAGTTAAGGGCAAACCTAAAACAAAATCGATAGTTACTCTGTCCCATTTCCACTTAGGAATCATGATAGGTTGTAATAA
mk1415_A02	A02	34444214	A02	145.246	GAAAACACAGAGCCGAATAGTTTAGAGCTAATGTTGACGACAATCCTAAAATAGCCGAGTTATGGCTTGAAAATATGATTTGAGTATTTGATGAGCTTTCTTTCACACCAGCTGAGTGTTTAGAATATGTCGTATCACTTCTAAGGTATA	AAATTATTAGTGGTGGAATACCCTAGTATCAGTGGTGTCGAGAGAAAAAGTTACCTAGGAATTCTTTTAAGCTGAGTTTAGAATGAAATATATTAGCCAACGATTTATTGATAAAAAACGCAAAAAGTTTTTGGAGTTGAAATGGGGTTG
mk1414_A02	A02	34444115	A02	145.411	CTCAACAACCTCCACCCCTACGTAATCCCCAACCAGTTCCCGTAGCTCCTCAAGGTATGGAATTTTTAAGATTGAATAAGTCGCCAGTTGATAAGATTTGAAAACACAGAGCCGAATAGTTTAGAGCTAATGTTGACGACAATCCTAAAA	AGCCGAGTTATGGCTTGAAAATATGATTTGAGTATTTGATGAGCTTTCTTTCACACCAGCTGAGTGTTTAGAATATGTCGTATCACTTCTAAGGTATAAAAATTATTAGTGGTGGAATACCCTAGTATCAGTGGTGTCGAGAGAAAAAGT
mk9218	scaffold212_A02	12094	A02	146.155	ACATGATCTAATCTATAAGCGGTTGATTATAGGAGAAATTGCATAGGAGATCTCGTCAAGGAATATCGCAAATCAGGTGTGTAACGAGCCTTCTTTTGTAGCTTAAATCGATAAATGCCGAAAAGCCGAAATGTTGAAATTCTGGCATTT	GAGGACTTGTGAGCAAGCGAACGCTCATTGGTTAGTTAGATTTTCTGAGTTGATGATTGAGATCGTTGGAACAGGTAAGAGCACGATTTTTGGCATCACGGTAAGTTGGGCCTCGAGGGGCTAAAATCGGGCCCAATGGGCTTTCGGGCC
mk9220	scaffold212_A02	12179	A02	146.16	GAGCCTTCTTTTGTAGCTTAAATCGATAAATGCCGAAAAGCCGAAATGTTGAAATTCTGGCATTTTGAGGACTTGTGAGCAAGCGAACGCTCATTGGTTAGTTAGATTTTCTGAGTTGATGATTGAGATCGTTGGAACAGGTAAGAGCAC	ATTTTTGGCATCACGGTAAGTTGGGCCTCGAGGGGCTAAAATCGGGCCCAATGGGCTTTCGGGCCCATTTGGGTAAATTTGGGAGAAAAAGGAATTCTGTTAAATTGTGCATTAAGACTGCTATTACCATTGAGGAATATAGGCTAAATG
mk9219	scaffold212_A02	12141	A02	146.161	AGATCTCGTCAAGGAATATCGCAAATCAGGTGTGTAACGAGCCTTCTTTTGTAGCTTAAATCGATAAATGCCGAAAAGCCGAAATGTTGAAATTCTGGCATTTTGAGGACTTGTGAGCAAGCGAACGCTCATTGGTTAGTTAGATTTTCT	AGTTGATGATTGAGATCGTTGGAACAGGTAAGAGCACGATTTTTGGCATCACGGTAAGTTGGGCCTCGAGGGGCTAAAATCGGGCCCAATGGGCTTTCGGGCCCATTTGGGTAAATTTGGGAGAAAAAGGAATTCTGTTAAATTGTGCAT
mk19698	scaffold240_A02	12136	A02	146.446	ACATATATTGATATTGGATTAGTTAAGTTTGAGTGACAAGTGGTGGTTATCGTAGGCGATTGATTTTGGAAAAGTTTCAACTTCAACCCGTAACAGGTGTGTACTAACCCTCGTAATAGCTTAGATTAATATTTGCTGAGAAGCTGAAAT	CTAAAATACCGGTATTTTAGGAACTTATAATGTTGCGTTTGGGTATAGATGCGATAAATACGATAAGATCGGTGCTTGGATCGATGGAACAGGTAAGAACTCAAATTTGTGCACGATGGTAAGTTGGGCCTCAATGGGCTAAAATTGGGC
mk19289	scaffold234_A02	38448	A02	146.448	GTATGTGATAGTGTGATGACTTTTGACGGTTGAAATTATTGTTCTGATTAGTAAATGGAACCTAATTTAGAGAGAGCCTTAGCGGATGACGTTGAGAATGTAGCGGCTGCTCCTACGCAAGGGACACCGCCTGTGGAACCTCAATCATCT	GGAATAATCAAGATGATGGGGCAAAACAAGCTTTTTTTACTATGATGAACGAGTGGGTCGCACAATATGCCCGAACTAACCGGGCTGCTCAACCATTCCCGAATTTAAATAATCACCTCAGGTGCCTATAGTACCAGCAACTACTGATCC
mk19699	scaffold240_A02	12171	A02	146.448	ACAAGTGGTGGTTATCGTAGGCGATTGATTTTGGAAAAGTTTCAACTTCAACCCGTAACAGGTGTGTACTAACCCTCGTAATAGCTTAGATTAATATTTGCTGAGAAGCTGAAATTCTAAAATACCGGTATTTTAGGAACTTATAATGTT	CGTTTGGGTATAGATGCGATAAATACGATAAGATCGGTGCTTGGATCGATGGAACAGGTAAGAACTCAAATTTGTGCACGATGGTAAGTTGGGCCTCAATGGGCTAAAATTGGGCCCAATGGGCTTTCAGACCCATTTGGGTAGAATTGA
mk1378_A02	A02	27315992	A02	146.538	GGACTAACTCAATTTTGAATTCTATTTCCCTCATCAAAGGCAATCCGGGTAATTCTTCTGGAAACACATCTGTAAACTCACAAACCACTGGTATCGATTTAATTTTCAATTTAGACACTTGAGTATTCAACACATAAGCTAGATAAGTCT	GTATCCTTTCCTCAAATATTTCTCGGTAGTCAAAGATGATATTACTACAGGAAGATTATCTGACTCATCTGATCCAACTCGAAGAACATTATCATCTTTACATTTCAGCTCAATAACGTTTTTCCCACAATCCAAACAACACTATGAGAA
mk1435_A02	A02	34999287	A02	146.655	CTCTACTGGTTAATTCTTGAAACTGGGACTTTAATTCTTTCAGTTCGGTCAGAGCCATTCTATACGGAGCTATCGAAATCGGTGTAGTACCAAGTACCAATTCAATGCCAAATTCAACTTCTCTAACCGGAGGTAATCCCGGAAGTTCAT	AGGAAATACGTCAAGGAACTCACATACAGCAGGCACTGATTCAACTTTCTTTTTTGACACTTTCGAATCAATCACATAAGCAAAGTAGGCTTTACAAACCTTTCTCACAATACTAAAAGCTTTCATCGAAGATATTAAAGTAGGCAATCC
mk1258_A02	A02	22913679	A02	146.758	ACCACAGATATTAAAGTTTTCCACCAATGATACGTCGTATCTCTCAGAAGTGAAACGGTACATTTCACACATTCTTCAGGATTCAAAGACATTTCATCAAACACTCGTATTGTATTCTCTAAGCAGAATTCGGCTTTTTCAACATCATCA	TTATTGTAGCTCGGAACTCTTCAGCTCCATACTTTCTAATCTTATCAACTGGTGGTCCACTCAACTGTACCGGATTCACTCGTGGCATATCAGAAGTTTGAGGAGGATTAACCGGGGGTGGAGGTTGTTGTACAATTGGATTGGTTCTAA
mk1457_A02	A02	35588717	A02	146.861	CGTAATAACATCAGGAGTAGCGGCTTCCTCCCGAGCACGTATCGCATACGTTCTTGTCGGGGCTTGAACCTTTGATTTTGTAGCGTCTTTAGTCACGACTCGACTGCCACTAGCACTCCCAGGGTATCTCAGAGGTCTACCTCGTAGAAC	GGAGCACTCGACTTCAGAGCTATTTTCACTTCTTTTTCGGCTCGTTCCGGGCAGTCTCTGAGAAAGTGATTAAGAGAACCACATCTGAAACACGCGCCGCTCTTCATTCGACACTCTCCGAAGTGAAATTTGTTATAGCTCTTACACTTT
mk1343_A02	A02	26022242	A02	147.157	ATTCTTCGAGTTTTACAATCAAAATTGTAAATGAAATAGTTAAGTAGTAATTTTAAAATATGAATATGCTAAAATAAACTATTGTGTATTGTTAATTTGTTGAAAAAAATTTAAATAATATTAGTTAATTATTCAATATTGGTATTACAA	TGCTTATTCGAAAGCAGTAATAAAATCTATTATGATCTGAAATTGATATATTGGTGGTCAGAAATGAAATGTGAGATCTTTGAGTTTGTATCGAAATGTTTAGTGTGTCAACAAGTGAAAGCTGAACACCAAGTTCCGTTAGAGTTTCTA
mk1344_A02	A02	26022269	A02	147.157	TAAATGAAATAGTTAAGTAGTAATTTTAAAATATGAATATGCTAAAATAAACTATTGTGTATTGTTAATTTGTTGAAAAAAATTTAAATAATATTAGTTAATTATTCAATATTGGTATTACAAATGCTTATTCGAAAGCAGTAATAAAAT	TATTATGATCTGAAATTGATATATTGGTGGTCAGAAATGAAATGTGAGATCTTTGAGTTTGTATCGAAATGTTTAGTGTGTCAACAAGTGAAAGCTGAACACCAAGTTCCGTTAGAGTTTCTACAACCTATTCTGATTTCTGAGTGGAAA
mk1342_A02	A02	26022217	A02	147.157	CCTTGGGGTTTTAGCCTAGCCATAAATTCTTCGAGTTTTACAATCAAAATTGTAAATGAAATAGTTAAGTAGTAATTTTAAAATATGAATATGCTAAAATAAACTATTGTGTATTGTTAATTTGTTGAAAAAAATTTAAATAATATTAGT	AATTATTCAATATTGGTATTACAAATGCTTATTCGAAAGCAGTAATAAAATCTATTATGATCTGAAATTGATATATTGGTGGTCAGAAATGAAATGTGAGATCTTTGAGTTTGTATCGAAATGTTTAGTGTGTCAACAAGTGAAAGCTGA
mk12018	scaffold61865	653	A02	147.518	TATCTGTAGAACCAAAAAATCTATAAAACAGAGGAGCAATGGAACGATGTAAGCAATTTATGCTTAGTAAGTTTTGAGCAAGGAATTCCAGCATAACGAAAGAATAGCACACATTTAGCTAAATGAAATATTTCATAATACACAATTTTC	GATATCAAACTTACTTCACAACGTTAACCCTTATGTACATACATAAAAGACCAACTTAGCCGA
mk12015	scaffold61865	501	A02	147.524	CGCATGGCTATCCAAAACTTATACATCACATAAAGTACTCGAAAAACAACAATGGGTCGTCCTATACATGCCATATCAAAGTTTAACCAAAAGAGTACCCAAAAGAGCCTTTGATAGTGTGGGCGACTTCGACTTCAAGATCCCGAGTCC	ATATCTGTAGAACCAAAAAATCTATAAAACAGAGGAGCAATGGAACGATGTAAGCAATTTATGCTTAGTAAGTTTTGAGCAAGGAATTCCAGCATAACGAAAGAATAGCACACATTTAGCTAAATGAAATATTTCATAATACACAATTTT
mk12017	scaffold61865	531	A02	147.527	TAAAGTACTCGAAAAACAACAATGGGTCGTCCTATACATGCCATATCAAAGTTTAACCAAAAGAGTACCCAAAAGAGCCTTTGATAGTGTGGGCGACTTCGACTTCAAGATCCCGAGTCCAATATCTGTAGAACCAAAAAATCTATAAAA	AGAGGAGCAATGGAACGATGTAAGCAATTTATGCTTAGTAAGTTTTGAGCAAGGAATTCCAGCATAACGAAAGAATAGCACACATTTAGCTAAATGAAATATTTCATAATACACAATTTTCTGATATCAAACTTACTTCACAACGTTAAC
mk12016	scaffold61865	509	A02	147.543	TATCCAAAACTTATACATCACATAAAGTACTCGAAAAACAACAATGGGTCGTCCTATACATGCCATATCAAAGTTTAACCAAAAGAGTACCCAAAAGAGCCTTTGATAGTGTGGGCGACTTCGACTTCAAGATCCCGAGTCCAATATCTG	AGAACCAAAAAATCTATAAAACAGAGGAGCAATGGAACGATGTAAGCAATTTATGCTTAGTAAGTTTTGAGCAAGGAATTCCAGCATAACGAAAGAATAGCACACATTTAGCTAAATGAAATATTTCATAATACACAATTTTCTGATATC
mk1401_A02	A02	28123492	A02	147.796	TCGATGAGACTATGTGTAGATTATCGACAACTCAACAAGGTAACCATCAAGAACAAGTATCTGTTGCCAAGAATTGACGACTTGTTTGATCAATTGAGGGGAGCCACTGTGTTCTCTAAGATAGATCTGGGATTCGGCTACTACCAGTTG	GAGTAAAAGAGTCAGATGTACCTAAGACTGCTTTGTAACACCCCTTACCCGTGTCCGAGGCCAGGACAGGATACGAGGCATTACCAGACTTAAACATACACAATAACATAAATCGGGCCATAAAATTTCATTCAAATCAAAAACATTCAT
mk1399_A02	A02	28123343	A02	147.796	ACACCCATTTTTATTTCCTCGTATAGGATGGCACCAACCGAGTTGAAAGAGTTAAAAGCATAGTTGCAAGAATTGACCGATAAAGGGTTTGCAAGACCAAGCTTTTCTCTATGGGGTGCTCCGTATTATTTGTTAAGAAGAAAGATGGTT	GATGAGACTATGTGTAGATTATCGACAACTCAACAAGGTAACCATCAAGAACAAGTATCTGTTGCCAAGAATTGACGACTTGTTTGATCAATTGAGGGGAGCCACTGTGTTCTCTAAGATAGATCTGGGATTCGGCTACTACCAGTTGCG
mk1400_A02	A02	28123486	A02	147.796	GATGGTTCGATGAGACTATGTGTAGATTATCGACAACTCAACAAGGTAACCATCAAGAACAAGTATCTGTTGCCAAGAATTGACGACTTGTTTGATCAATTGAGGGGAGCCACTGTGTTCTCTAAGATAGATCTGGGATTCGGCTACTAC	AGTTGCGAGTAAAAGAGTCAGATGTACCTAAGACTGCTTTGTAACACCCCTTACCCGTGTCCGAGGCCAGGACAGGATACGAGGCATTACCAGACTTAAACATACACAATAACATAAATCGGGCCATAAAATTTCATTCAAATCAAAAAC
mk1456_A02	A02	35588597	A02	147.968	ATCTTCCGTATGTTCAACAGGTATGTTCATACTAGACGCCAATCTCATGCAGATATATGAATACGTCGACCCCGGGTCAATTAAGACAACAACACTTATATTAAAAAGAGAGAAAGTACCCGTAATAACATCAGGAGTAGCGGCTTCCTC	CGAGCACGTATCGCATACGTTCTTGTCGGGGCTTGAACCTTTGATTTTGTAGCGTCTTTAGTCACGACTCGACTGCCACTAGCACTCCCAGGGTATCTCAGAGGTCTACCTCGTAGAACGGGAGCACTCGACTTCAGAGCTATTTTCACT
mk1405_A02	A02	31918252	A02	148.058	GGATCATCATCAACATTAGCTTTAAATTCTTCAACCTCTTGTTTTCGAATCTTATCAAATGGAGGCTTGTTCAGTCTTAACAATTTTACACCTTGGGGAGCTACGAGAACCGGTTGAGGGTTAGGTGGGGGTGGAGGATGTTAGGCAGTC	GATTTGTTTGAATAAACTCGGCAAACCATTCATTCATCCTTTGGAAGAAGGCTTCTCTAGCCTCTTCTCCTTGACTAACCGTTACTAGTCTACTTTCAGATGGCTCTGTCCCTTGGGTGGGAGCTGGTGCATTACTTTCAACATCATCAG
mk1311_A02	A02	24991356	A02	148.419	CATCACAGACAAGCCCCCAATCTCCTCTAACACTCGCTTGGATGGCGCCTACCACAGTCACTACAAAGTTGAATCCCAAGAAAAGCAATAGGGACTCCCACTCTAACAGACCCATCAGGTTTGGCCTGTTTATTAGGCCTCTGAACAGAA	CAGAGGGCTCTGAATCCCTCTTACTCTTTCCTCCCTTCCGGTCTCTATTCTGGCGCTCCACGCGCTTAACCTCTTCAGTGATCTTTGGGTTATCCATCAGAATAACAAATTCTAGCTCCCTTTGTGGAGCAATAAATACCCTCAAAATAT
mk1310_A02	A02	24991312	A02	148.419	CAGCACGATGTGGACACTCTTTAATCTGATACTCTAATGACCCACATCACAGACAAGCCCCCAATCTCCTCTAACACTCGCTTGGATGGCGCCTACCACAGTCACTACAAAGTTGAATCCCAAGAAAAGCAATAGGGACTCCCACTCTAA	AGACCCATCAGGTTTGGCCTGTTTATTAGGCCTCTGAACAGAAACAGAGGGCTCTGAATCCCTCTTACTCTTTCCTCCCTTCCGGTCTCTATTCTGGCGCTCCACGCGCTTAACCTCTTCAGTGATCTTTGGGTTATCCATCAGAATAAC
mk1256_A02	A02	22912226	A02	148.765	TGGTTGGAGCCATTCTATACGGAGCTATTGAAATCGGAGTAGTACTAGGTACTAATTTAATGCCAAACTCAACTTCTCGAACCAGAGGCAAACCCGGTAGTTCTTCAGGAAACACATCAGAGAATTCACAGACAACAGGCACTGATTCAA	GTTCTTATCATTCACTTTCGAATCTAACACATAAGAAAAGAAAGCTTCACAACCTTTCTTCACATATTTCTGTATTTTCATTACAGATACCACAACTGATAGTCCATTCAGATCACTAGACTCAATTCGGATTATTTCATCATTCTTACA
mk1257_A02	A02	22912309	A02	148.765	AGAGGCAAACCCGGTAGTTCTTCAGGAAACACATCAGAGAATTCACAGACAACAGGCACTGATTCAATGTTCTTATCATTCACTTTCGAATCTAACACATAAGAAAAGAAAGCTTCACAACCTTTCTTCACATATTTCTGTATTTTCATT	CAGATACCACAACTGATAGTCCATTCAGATCACTAGACTCAATTCGGATTATTTCATCATTCTTACACCTTAAATCAATGACTTTTCATTTGTAATTCACAATAGCATCATGCAGAGTTAACCAATCCATTCCCAGAATTATATCAAATT
mk1323_A02	A02	25282428	A02	149.188	GATCGAGTCAGTGCCAGTGGTATGTGGGTTCACAGATGTATTTCCAGAGGAATTGCCTAGATTGCCTCCCGTAAGGGAAGTTGAATTTGGAATCGAGTTAGTCCCCGGTACGGCACCCATCTCGATTGTTCCGTACAGGATGGCTCCTAC	GAGTTGAAGGAGTTGAAAATTTAACAACGAGAGTTAACTGACAAGGGTTTCGTGAGACCGAGTTTTTCTTCGTCGGGAGCTCCAATACTTTTTGTGAAGAAGAAAGACGAGTCAATGAGGTTATGCATAGACTACAGTCAGCTTAATAAG
mk19810	scaffold16691	265	A02	149.229	TTCACACCCTGACCCGATGTATCATGATCATAGATATAGTTATAACATTTATTCACGTATGTATCACATTACACACTAATGATTCACTTCAAATCAAACTCACATATGAGTACATAATGTGTACCTGGCCCANATTGAATGTATTCATTT	TCAATCTAACACAAGGTACCGTAGTCTTAGACTTTTCTCAAATCACCGGTATTTTGCCTGCTAGGATCGAGGCCCGATTATCATTTCATCGGCATTATAGCCTGCTAGGCTCGAAAGCCTGAATAGTATCTCACCAGCATTATAGCCTGC
mk1330_A02	A02	25548293	A02	149.514	TTTAAGAATATGAGTCAAGGAAATGGAGCAAACCTTGCTCAAAATCCTATCCTTATTGCTGATGATAGGGATAGAGAACCCTGAGATAGAATGAACCTTTCGACAGATAAGAAGACAAGCGAACCAGAGAATGACTGAAGGAATGAATTT	GAGAATATGAGTCAAGGAAATGGAGCAAACCTTGCTCAAAATCCTATCCTTATTGCTGATGATAGGGATAGAGCCTTGAGATAGTATGCAGTGCCTATTTTTAATGATCTTAATCCGGGTATTAAGAGACCCGAAATCGATGCACAACAA
mk1381_A02	A02	27600139	A02	149.772	ACCATAAAGAGCTTCGTATGGTGCCATCTTTATACTTAATTGAAAGCTATTATTGTAAGCAAAATCAACCAGCGGTAAATATTTCTCATAGCTACCCCCAAACTCGAGAATGCAACAGCGCAACATGTCCTTAAGTATTTGAATAACTCG	TCAAATTGACCATCCATTTGCGGGTGAAATGCGGTACTGAAATGTAATTTTGTACCCAATGCCTCTTGCAATTTCTTCCAAAATTGTGAAGTGAATCTCGGATCTATATCCGAAACAATAGAAGTAGGCACTCCGTGCAATTTCACAACT
mk1334_A02	A02	25602051	A02	150.031	GATAAGAGAGGTTGAATTTGCTATTGAGTTAGTACTGGGAACTTCTCCGATATCAATAGCTCCATACAGAGTGGCTCTGACCGAATTGAAAGAGTTGAAATCTCAGTTGCAAGAGTTAACAAATAGAGGTTTTGCTCGACCTAGTTTTTC	CCTTAGGGTGCACCAATATTGTTTGTAAAGAAGAAAGACGGGTCGATGAGAATGTGTATTGACTATTGACAGCTCAACAAGGTTACAATAAAGAACAAGTACCTATTTCCAAGAATAGATGATTAGTTTGATCCGTTGAAAGGTGCAACA
mk1335_A02	A02	25602156	A02	150.031	GTTGCAAGAGTTAACAAATAGAGGTTTTGCTCGACCTAGTTTTTCACCTTAGGGTGCACCAATATTGTTTGTAAAGAAGAAAGACGGGTCGATGAGAATGTGTATTGACTATTGACAGCTCAACAAGGTTACAATAAAGAACAAGTACCT	TTTCCAAGAATAGATGATTAGTTTGATCCGTTGAAAGGTGCAACAGTGTTTTCGAAGATTGATTTGAGATCTGACTATTATCAGTTGCGAGTGAAAGATTTAAATGTAGCGAAGACTGCATTCAGAACGAGGTAGGGACATTATGAATTT
mk20308	scaffold249_A02	648675	A02	150.216	GCCTATAAATAGCTTGTAAAAGGACAATGCTAGACTACTTTTGCCAATTTTATGAAATATTTGAAACTTGTAAGAGTTCAAATCTCCTTGTTCTTTTTGGGACTGATCTGACTTATCAAGCTAGGCTTGTAGTGTCTTATCCTTCCTTTT	TTTTTTGAACTTATCACTGCAAAGTGTGGCATTCGTTATACCTTTGGTTCCTATCTCGTTAAATAGTGGGTCAAGGTTTATTTGCTGATTTTACTTTTCATTACCCATCTAAGTGCTTGTAAGTCTTGGGTCGACAATCTCTATATTATT
mk20307	scaffold249_A02	648596	A02	150.216	GCCCATTAAGAGTTATAACCGAATTTTAATATTTTGTTAATAGCTTATATGAATGTTGAATTTGAATAGTCATATTAGTGCCTATAAATAGCTTGTAAAAGGACAATGCTAGACTACTTTTGCCAATTTTATGAAATATTTGAAACTTGT	AGAGTTCAAATCTCCTTGTTCTTTTTGGGACTGATCTGACTTATCAAGCTAGGCTTGTAGTGTCTTATCCTTCCTTTTTTTTTTTGAACTTATCACTGCAAAGTGTGGCATTCGTTATACCTTTGGTTCCTATCTCGTTAAATAGTGGGT
mk1487_A02	A02	36265442	A02	150.706	AAAATTATTTGTTGTGATGGCTGGCCCTGTAGTGCTGCCATGCACCATATCTAAATTTGGTAGTGTATAGTCTCTTAAGGTTCATTCCTATTGATCCATTTGTGGGTGTAACGATAATTATGGTGGTGGTAAGTCAGGTATGTCTTATAT	TTAGGTTTGTCAAAAAGCGGGTCTACAATAGGTAGATTATTTTGCATCTGTTGTTGTTGCTATTGTTATTGCATTTGATGATTTCTACGAAATATTCTTTTTGGATCAGTGGTTGGCTCTATAGGTGTGCCCCTACAGTGAGTCATACAC
mk1486_A02	A02	36265411	A02	150.706	GTATCATTTGGATTATTGTCGATTTGATCTCAAAATTATTTGTTGTGATGGCTGGCCCTGTAGTGCTGCCATGCACCATATCTAAATTTGGTAGTGTATAGTCTCTTAAGGTTCATTCCTATTGATCCATTTGTGGGTGTAACGATAATT	TGGTGGTGGTAAGTCAGGTATGTCTTATATGTTAGGTTTGTCAAAAAGCGGGTCTACAATAGGTAGATTATTTTGCATCTGTTGTTGTTGCTATTGTTATTGCATTTGATGATTTCTACGAAATATTCTTTTTGGATCAGTGGTTGGCTC
mk20272	scaffold249_A02	42376	A02	151.018	GTATGAATGCCAAATATATGAAATTGGTTACATATCCGACAAAGCCCGATAAATAATGAGTCCCATTTGAATAAATGAAATTCGATAGATATAGGATTTCCCGTATTGGTTGTGGTCTAGCATATGTTGCGGACACACCACAACTCCTAT	AGCATCCTGTTATGATCCCCCTCGAGCTTCCTGTTATTTGGTTCCTACAAGCATCCTGATCGGTAGTGATCTTAAACTTTTATGAGTTTTTTGATTTAACCCGTATAAGCTTTCTATTACATGGATCACATGAGCATCTTGATATAAGGC
mk1389_A02	A02	27873091	A02	151.068	AAAATGAGATGTATGTGTATACTTGTAGAAATGTTTATGTATTTGTTTTAAGATAAGAAAGTGATTTTATAGATCGATGTGAAAGCAGTAATGAATTACAATTGTTATTGATGAGCTAATTTTGATATGGGCATAATTCAATAAGAGGAC	TTATCCTAACTTAGTCGCTACTAAGATTTTCGGGGACAAAAATCCCTAAGGGGGGAGAGTTGTGACAGCCCTATTCTGACCCTAGTCGGGAAGTGGTTTCAGGACCGCTAAACCGAGTCGCAGAAAAAAAATTTAATATAATATTTTATG
mk5045	scaffold206_A02	44502	A02	151.121	TTCGAGATCATACATATCGTCCCATATATAGACCCTCAAAACCCAAAACAAGTATTGGAATCAAATTGGGACTAAATCGAGTCAATGAATTTTTCACAAAATTCTAAAATTTTTCCTAGGTGCAGGGCTCACACGCTCGTGTCGTCTACG	ACACACCTGTGTGGTCAGGCCGTGTACTACACACTCCTGTGTCCCTAACCTGTGTAACTCTCTAACTTTTAAGGTATGAAGAAATTGAAGTCAAATGGCCAAGTTATGAAGAAATTGAAGTCAAAAGGCTAAGTCACACAGCCAACTCAC
mk1481_A02	A02	36198330	A02	151.225	TTAATTTCAACATCAGGGGACACACGGCCGTGTAATATGACCGTGTGTTACACACGGCTGAGACACACGCCCCGTGTAGACAAAAAGAGGCTATTTACCAAACAATTTTGTCAACCCATTTGGTACACATTTTCACCTACACAAATGATA	CAAACCATAGCATAATATACAATCCAAAACAACCAAACCAAGCCTAAATACTACCATTCCAATGCTAACCAATTCAAGGCACATAAATATCACAATATGCTATCTTAACTCACCTCAATCCTTGTCTTCTCAAATCATCAAAATGACCAT
mk1474_A02	A02	36053327	A02	151.432	GGAAAGGCCAACACTAGTGACCAGAGAACTAATTTTCTTTTATACTGTAATGAACACAAAATCAAATGTCAATTCATTAACAACAAAGAAAAAATGCACAAAGTTTTAAGGATATATCAGCTTGAGCTGATGCAGCTGCCAACTGTTTAG	ATTTGTCTCAACTTGGTCCTTCTGCCGATCAGATCGTGATTGTGGTGATGCTCCCCATATCAATGCAGTGACATTTCCATCTTTTGAGTATTGGAATTTGCAAGAGGTGAACAAAGGAACATAAACTGAATCATAAAATCCAGAAAATAG
mk1475_A02	A02	36053470	A02	151.432	TGTTTAGCATTTGTCTCAACTTGGTCCTTCTGCCGATCAGATCGTGATTGTGGTGATGCTCCCCATATCAATGCAGTGACATTTCCATCTTTTGAGTATTGGAATTTGCAAGAGGTGAACAAAGGAACATAAACTGAATCATAAAATCCA	AAAATAGAATGACAAAAGTGCAAGACAAACCAATCATATTACAGAGCAATACTCTTTGTCATATGAAACCAATGTTTAAAAAGATCAGATTTATCATCAGTTAAGTTACGTATAAAGAGATTCAAGTTCCTAGGACCGTGTTTCAGTAAA
mk19696	scaffold240_A02	6495	A02	151.776	AGTCTCCGGCACCGAATCCGTAAGTCTTCTGAATACTTTTGTCTGTTTAGAAATTGAAATATTGTGGATTCCTTAGATATTGGTCTGAATTTAAATTTGGTATTTATTTTATGTGGATGTGATGTTTGGATATAGAAATTGTATATATGT	TGATAAATATGTGTCAGCTTCAGTGAATAAGCGTTGTATGTATGAGATGTTTCAAGTTCTAGTTGAAGTGTGGTAGTGATAGTAGGATCAGAGTGCGCAGCGGTAGCGTAGTGGGGTAGATGTTACACGACTACCCTGTTAGATGGAAAT
mk1376_A02	A02	27314643	A02	151.847	AGCTTCTCAGATTTATTGAAGAAACGTCAATCTAGCTCCCAACTCTGCTAGAATTGAGCTATCATCAGACAAAGCCATACTGACATTCATTGCTCTCGGCGCAAATAATGATTTTCTACTCAACGCATCGGCAACCACGTTCGCTTTTCC	TGGTGGTAGTCGATAATAAACTCTTAATCCTTTATTAGCTCTAACCATTGATGTTGCCTTAGGTTCAAATCCTTCTGAATCATCAAGTACTTAAGGCTCTTCTGATTAGTGAACACCAGACACTTCTCGCCATATAGATGGTGTCTCCAA
mk1374_A02	A02	27314546	A02	151.847	TGAACATTATACATCCATCGATATTAATACGAAAATCTGATTCAACTCCTAACTCACACTGAGTTTTCTTGGCTGGCAATTTCTCATCACCTTTCTGAGCTTCTCAGATTTATTGAAGAAACGTCAATCTAGCTCCCAACTCTGCTAGAA	TGAGCTATCATCAGACAAAGCCATACTGACATTCATTGCTCTCGGCGCAAATAATGATTTTCTACTCAACGCATCGGCAACCACGTTCGCTTTTCCCTGGTGGTAGTCGATAATAAACTCTTAATCCTTTATTAGCTCTAACCATTGATG
mk1412_A02	A02	34435689	A02	151.847	ATAATTGTGTGAAAATTTCGTTAAGAAATTTTATCATTTGATTGGTCAATTTGATAAAAAGGACTAAATCGCGTAAAGTGCAAAAGTGAATAGATTAGAATTTCGTCAATGAACACAACAACAAATCTGTCTAAATACGGTATGAAAATC	GATTTATCAAATCCATAAATATGGCAGGAGCATTAGTTAGTCCAAAAGGCATAACAAGGAATTCATAGTGTCCATACCTCGTTCTAAACTCAGTCTTTGGCACATCTGAGTCTTTAACTCGCAACTAATAATAATCAGATCTCAAATCAA
mk20292	scaffold249_A02	291869	A02	151.978	GTAGTGCCGAAAGAAAATATTACTAGGGATTTCTTCCAAGCAGAGTTTAAAAAGAAATATATTAGCCAACGGTTTTTGGACTCTAAGCGAAAGGAGTTCCTAGAACTCAAACAAGGGAACAAGACTGTAATAGAATACGAGAGAGAGTTC	TATGACTAAGTCAATACGCAACTGAATGGGTCCAAGCTGAATCAGAAATTTGTAAACGCTTCGAGGAAGGTCTGAATGAGGATATCAAGTTGTTGATTGGGATCTTGGAAATACAAGAGTTTGCCGCATTGGCCGGTCGAGCCAAAAAGG
mk1451_A02	A02	35304665	A02	152.358	AGGTCAGGCCAGAGTTGGAAACGGGTTTGGTCAAGGTCGTGAAGCACTAGGCAGAGGTACTGGAAACACTGAGGCAAGACAACCAGCCTTGGTCTATGCTGCTCATCGTCGAGAGGATGGGGATGCCCCTTACGTCATAACTGATATGTT	CTGATTTATAATTTACCATACACTTCTTTAATTGATATTGGGTCTACACACTAGTATATTGCGTGCACTGTGTCTGAGATGTTGGGTATTCAGTCTGAAAATACAGTTAGTGAAATGACTGTGTTGAGTCCACTGGGACAATCGGTTGGG
mk1450_A02	A02	35304508	A02	152.358	ACCAGGGTGAGTGTTGGAAACTAACTGGGGCATGCTTTAGATGTGGGTTTATGGATCATCAGGTTAAGAACTGTACTCAGGGGTTTACTCAGATGTAAGCTGTAGGATAGGGTCGTGTTCATCCTATGAGAGGTGGTCAGTAGCCACCGA	AGGCCGAGGTCAGGCCAGAGTTGGAAACGGGTTTGGTCAAGGTCGTGAAGCACTAGGCAGAGGTACTGGAAACACTGAGGCAAGACAACCAGCCTTGGTCTATGCTGCTCATCGTCGAGAGGATGGGGATGCCCCTTACGTCATAACTGA
mk1280_A02	A02	23420389	A02	152.507	AAGATATGAAAGCATTAACTGTATGGTGAAAAGTGTATCATCTACACAGATCACAAAAGCCTGAAGTATCTCCTCACTCAAAAGGAGCTGAATCTTAGGCAGCGTAAATGGGTTGAGGTTCTTAGGGATTACAGCTATTCGATTGAATAC	ATCTTGGAAAAGCCAATGTGGTGGCTGATGCACTGAGCTGTAGGGCTATGATTGATCTGAGGGCGATGTTCACTCAACTCAGCTTATTCGATGATGGTAGTCTATTAGCTGAACTTCAATTTAAACGGAGGTAAAGTGAATAGATTAAGG
mk1296_A02	A02	24157576	A02	152.69	ACCATATCATAAGCAATTAAACAAGATATAATATAGCTCATATGATTTCATCGTTCTCTCATGTACTTATTTATAAACTCAATCATGAATTTCACTTGACTACACAAATCCGTGCTTGTTTAATCTTAGTACAACCTATTAATTCATCCA	AATTTCATATGCATAAACAAAAAAAGATATACTACATTCAATTCAATAGCTATCACCTTTACATAGCCAAATAATTCATAGGAAATCTCATATATTTCCACCTACTCATCATATGAATTTCACAGATATAACTTACTTTTCGACTTCCGT
mk1379_A02	A02	27378647	A02	152.886	CAGAACAACAAACCTTTTCAGCTCAAGAATTCCAACCCAACACTCTGATTTTTTCATTCAATCCATCCTTAAATCTTTTATACATTATAGCTTCAAAAGAAACACATTCACAAGCATATTTTCTCAATCGTACAAAATCCCTCTCATACT	TGTAACTATCATACGACCTTGCTTCAATTCAAGGAATTCTTTTCTCTTCTGATCAATGAACCTTTGGCTAATGTATTTCTTTCTAAATTCAACTCGAGAGAAATCCCAAGTGACTCTTTCTAGTGGAACTACGGATATCAAGGTATTCAA
mk20319	scaffold249_A02	1105244	A02	153.17	TGTGCATTCTTAGTTTAGTAATTAGTTTAGATAAAACAAAACCTCATTTTTAGGCTAGATAATAAAAAGAAAGTAAATACTAGTACTCTTGGTTCCTTTGGGTTCGACACTCCGGTCTTGCCATAAACTATACTACTGTTCGATAAGGTG	GCTTGCCTTTGTCGTGGTAATAGTTAGTTTCAAGAATGATCAATTATAAATAAATTTTAATACTTATCACACTTCAAATCATCACAATCAAGTTTTTGGCGTCGTTGCCGGGGAACTAAGATATTAGGAACACTTGATTTTTTATTACTT
mk1337_A02	A02	25631561	A02	153.235	CTTTAACTCTCAACTGATAGTAGCCTAATCTCAAGTCTATCTTTGAAAACACTGTAGCCCCTTTCAGCTGATCGAACAGGTCGTCAATCTGTGGCAACAGATACTTATTCTTTATAGTCACCTTATTGAGTGTTCGGTAATCAATACACA	CCTCATTGTTTTGGCTTTCTTTTTCATAAATAACACTAGTGCACCCCAAGGAGAGAAACTTAGTCGCGTGAAACCTCTATCTGTCTACTCTTGCAACTGAGCTTTCAATTCTTTTAATTCAATAGGTTCCATTCTGTACGGAGCTGTCGA
mk1436_A02	A02	35000847	A02	153.584	GGCTCATTTTATGCATTCTTTAGGATTCAATGAAAGTTCATCAAATACTCGTACTGTATTCTCTAACCAAAATTCGACTCTTTCAGCATCATCACTCGTTATAGCTCAAAACTCTTCAGCCTTATACTTTCTAATCTTATCCATTAGTGG	TTACTTGACTGAATCAGAGTCACTAATGGCATAACAGGAGCTTGTGGTGAATTAACTAGGGGTGGAGGTTGTTGTACAGCCGGATTGGTTCTAATATATTGAATGAACTAATCATTCATCATCTGATAGAAGGCTTGTCTAGCCTCAACA
mk6921	scaffold9259	3844	A02	154.191	GGCCCACTTAACTTACTGAATGTATTCATTTGTCAACCTAACACGAGGTACCTTAGTCATTGACTTTTCTCAAATCACCGGCATTTTACTGTTAGGCTCGAGGCCCGATATCAGTTCACCGGCATTATAGCCTGCTAGGCTTGAAGGCCC	AATAGTATCTTACCGGCATTATAGTTTGCTAAGCTCAAAGGCCCGAATAATCAAGTCAACAAGTTCCATATAACATATTCATATCAATTAAGTACTAACATCATTCGAACGTATATAATTATACATCTCAAACACTTTTCTTTCATCTCA
mk3407	scaffold205_A02	72579	A02	154.554	TTGTCTATAGTCAATACATAACTTCATCGACCCGTCTTTCTTTTTCACAAACAACACTGGTGCGCCCCACGGTGAACAACTAGGTCTTGTAAAACCTTTATCTGTTAACTCTTGCAGCTGTACTTTCAACTCTTTCAACTCTGTCGGGGC	ATTCTATACGGACCAATAGAAATGGGTGTCGTACCAGGGACTAACTCAATTCCGAATTCTATCTCCCTCACCGGAGGCAATCCAGGTAATTCTTCTGGAAACACGTCTGTAAACTCACAAACCATTGGTACCGATTCAACCTTCAATTCA
mk1494_A02	A02	36568950	A02	154.866	GGATTCGTAGTAGCGGCTCGCTGAGAGATGCCGCATTGAGGTCTTAAGGCAAAGCGCTAGTGAGGACCTATGCTATACGTGCCCAGGAAGAGGCAGAGTCTCTTGATGTGATCGTAGGAACCTTTTCTATCTATGATATAACTATTGTTG	TTTGATTGCCCCGGGATCTACCCACTCATACATTTGTATGGAATTGATACCTCGTATGTGTAACACCCCTCACCCGTATCAGACGCTGGGATAGGGCTCGAGGCATTACCGGGATTTCACGTTTATAAACATATTAAACCAAGTCACTAA
mk1328_A02	A02	25488942	A02	154.888	CTTGGATTGATCAGATTCGAGTTAAGAAGTTGGGGTATGAGTATTTGGGAATCAGGTTTCGTCAAATTGAGAATGGTAGTACTTCAGATTTTGGGCTGAATAATAATGGTGTTCTGTGATTTTGAGGTTAGATTTGTATACCGAATAATT	TGATTTGAGGTAGTCGATTCTGAGGGAGGTGCATAGTAGCCTTTATGCTTTGCATCTCGGTGGTAATAAGATGTATCGCAATCTTCGTGAGTTGTACTGGTGGCCGAGTTTAAAGCGTAAGGTTACGAATTTTGTTGCTCATTGTCTGAC
mk1377_A02	A02	27315093	A02	154.981	TAACACAAACTCCTTGCCTGACTCCAATTGCACTAACACTGGGGCTTTGGTCAACAAAGCCTTTAATTTCACGAAACTCTATTGGCACTTTTCTGTCCATTCAAACTTGACATCCTTTTGCAGCAGCCTTGTTATTAGTGTAGAGAATCT	TTTACAAATAGTCTATAATATCCGGCTAAACCCAAAAAGCTTCGAACCTCAGTTATATTCCTCAGCGATTTCCCCTCAACAATAGACAAGATCTTGTTTCGGTCAATTCTAATCCCGTCACCCGACACAATGTGCGCTAAAAATCTGACC
mk19334	scaffold12384	2536	A02	155.474	TACAAACCACCGAGCCCCAGAAATATTTGAAATAGTGGATGGCCCCCAAACATCACTATGAATAAGAGTAAAAGGAGTGAAAGTTCTTTTATTGCTTATTGGAAAAGAGGTACATTTATGTTTTGCAAGTTCACAGATATCACAATGAAA	TTTTCAACAGCCAATCCTTTGAACAATGAAGGAAACATAATTTTAAGGACTCTAAACGATGGATGACCAAGGCGAAGGTGATAGAGCCAAATTTGGTCTTTATTGGTTTTAATAGATTCGGATATGAAAGATGAAGGTGAGGAATTCAGA
mk1347_A02	A02	26088653	A02	155.914	TGCTTCTACTTTATTTCTGTGCCTTGGATAAATTCCTTTGTGAATTCTCCTTTTGGAGAGTAAAGTTGACTTAGGTGGACTTGAAGTAAAGAAATCGCCTAAGACCGCTTGGTTTGTCAAACTAAGATTTTAGCCCTATTACATTAGTTG	TAGTTTTTCAGATGTTGTTTTAATGTCATTTATAAACTTGGATTGAATGTGTTATCTTTTTACATGGTAAGATTAAGTTCGGCTAAAAAGTCCCAATTGATAAGAAAATTATGTTGATCAAGATGAGAATTTGTAATAAGGTTAAAAATA
mk1356_A02	A02	26765637	A02	156.224	TTATCATAATAATCCTGAAATGCACAAGCCAACACTTTGGTAAGTTTAAGGAACATAGTAAGTTCCTTTACTGTACTATACTAAAATTGTACCCATCTTACAAGGGTTTCAAATAGAAAAGAACCAAACAAAAAAATCATTGTTTTGTGT	GGTGACCCTGGTTTGCTTGAGGTGTTAGACTTTAGTTCCACGTCCACCTATCTTTACTAGTGGTGTGATCGCTGGACGATTTTTACCAGGTCAACATATAACCCTTTTGGCTACCTATGATGGGTCCTAGCTGATTTAACATTCATGTGG
mk5049	scaffold206_A02	125961	A02	156.402	CGGGGTGATGAAGTTAGGAATTATTGGCAAACTAAAGGATTGGGCGAATTTCAATGAGAACTTCAGGGAGGCTGGGCAGCGTCGTGGATTTTTGTCGACTAGCTTGTTAAAGTAAAACCGTAATGATGATTAACAACTGGTCCTTCGAAG	GACACCGTGATGGCGATTTGTACGCTCTATGAGGCAACACCGAGATGATAGTACATAGGTCCTACAGGGCGACACATTGTGTAACACCCCGTACCCGAGATCGTTGCCGGAGTCAGACACGAGGGGTTCACAGACTAAATTCGCTTACTA
mk1397_A02	A02	28112384	A02	156.463	TTATTTAGGATTACTTACATTTTGAGTTATAAGCTCTCATTTAAATAATTCGTGATCATTTCCTTATTTACTGACGAACTCTTTTACTTTTTCAGGTACACTATGACGAACACACGAGGCAAGAAAACTACCGTCCCTGCTTCGAAAAAG	AGAAGGGTCCCGGTCAACCTCCTCAAGCTCCTCGACTGAAGCTCGTCACCCTCTGCTTCGATTCTCGTCAGGCCCATAGGATGACCTGTTTTAGCTTCTTCGAGTACAACCATTAGGAGTGGGCCATTGTATTAATTGGGCCGCTTTGGA
mk1333_A02	A02	25589802	A02	156.622	TAACGTAGCGTGTGTGAGAGTCTAGCTATACATGCCATATATAAACTGTGATAGTGTGATGACTCCTGGCAAGTTTAAAATGTGTTTTTGTATAATAAATGGATCCCGATCAAGTTGTAGCTGATGATGTAGAGAGTAATACGCCAGCTC	TGCTCAAGGGACAGCGCCGTCCGATTCTAGACCTATGTCAAGTAGTCACGGAGGAGAGGCTAAAAAAGCCTTTTTCCAAATGATGAACGAGTGGTTCACACAATATGTCTAGACAAATCCGGTAACTCAACAACCTCCACCCCTACCTAA
mk19391	scaffold236_A02	8057	A02	156.637	ACTCAAAATTTGCTCAGATCTTCTTGACTTTAGTGCACTGTCTATACTTTCTTTTAACTCATATCTTTACCTCAACACATACTCTGTTGACACTAGCCTTTCTATTCATCCATTGTAAATATAGGGTTTACCATTCATTCGATGTCTGCC	AAAGGTGTTATCATCAAATGGTCATCACAAGACCTGTGTAACACCCCTATCCCGTATCCGTTGCCGGAATAGGTAAAGGGCATTACCAGACAAACAGAACATTTCAAACCAATTCAGAATCACAGATATCATATAACATCATTTCATAAG
mk1469_A02	A02	35873550	A02	156.942	GTCCTTGGGTCCTTGTTTTTTATAGATAGAGAGGGAGGAAACTTTAGATTTTGGACTGAACGGAGAAGAGGTACTGTGTTTCCGTGGGAGAGTCTGTGTTCCTAAAGATATTGATTTGAGGCAGTCTATACTGCAAGAGGCGTATAGTAG	CCTTATGCTATGCATCCTGGCGGGAATAAGATGTACTAAGACCTTCGTGAGTTATATTGGTGGCCAAGTCTTAAACGGGAAGTTACCGATCTCGTGGGCTATTCGCAAGTTTTTGTAATCAAGTGTGTAATCACACTGCAATAACTGCTA
mk20289	scaffold249_A02	258141	A02	157.139	TCATTTATTTTCTTCTGATAGGTTTTTCTAGTTTATAACTAGGAGAAAGTCGTCAGGACCATTACTGTTTGATAGTGAGATCGATCGTACAGTTCGCAAAAACTGAAGAGAAATAAGGCGAAGCTTACGTTACACAGAAGAGCAAGAGGA	GATACTTCAACCACCACCGAGGAGATGGCTGAAAACCAAGAAAATTCGCTACCTTCTGCGATTGCTGTTAATCAAAATCCTGCTCCGTGCACTATGTATGGTTATGCTAAACCTTCTTTAACAGGAATTGAATCGATCATATTTAGACTT
mk20290	scaffold249_A02	258189	A02	157.387	GTCGTCAGGACCATTACTGTTTGATAGTGAGATCGATCGTACAGTTCGCAAAAACTGAAGAGAAATAAGGCGAAGCTTACGTTACACAGAAGAGCAAGAGGATGATACTTCAACCACCACCGAGGAGATGGCTGAAAACCAAGAAAATTC	CTACCTTCTGCGATTGCTGTTAATCAAAATCCTGCTCCGTGCACTATGTATGGTTATGCTAAACCTTCTTTAACAGGAATTGAATCGATCATATTTAGACTTGCTGTAGTTGCAAATACTTTTGAACTGAAACCTAACACAATTCAAATG
mk20287	scaffold249_A02	258082	A02	157.523	ATTACTTTAGCTATTTTACTTTTATTGCAATTTAAATTTTTATTTTCTTTCCTAACTCTTCATTTATTTTCTTCTGATAGGTTTTTCTAGTTTATAACTAGGAGAAAGTCGTCAGGACCATTACTGTTTGATAGTGAGATCGATCGTACA	TTCGCAAAAACTGAAGAGAAATAAGGCGAAGCTTACGTTACACAGAAGAGCAAGAGGATGATACTTCAACCACCACCGAGGAGATGGCTGAAAACCAAGAAAATTCGCTACCTTCTGCGATTGCTGTTAATCAAAATCCTGCTCCGTGCA
mk20286	scaffold249_A02	258040	A02	157.722	ACCGTTGCTGAGGAACTAAGATATTAGGAACACTCAATTTTTATTACTTTAGCTATTTTACTTTTATTGCAATTTAAATTTTTATTTTCTTTCCTAACTCTTCATTTATTTTCTTCTGATAGGTTTTTCTAGTTTATAACTAGGAGAAAG	CGTCAGGACCATTACTGTTTGATAGTGAGATCGATCGTACAGTTCGCAAAAACTGAAGAGAAATAAGGCGAAGCTTACGTTACACAGAAGAGCAAGAGGATGATACTTCAACCACCACCGAGGAGATGGCTGAAAACCAAGAAAATTCGC
mk20288	scaffold249_A02	258094	A02	157.73	ATTTTACTTTTATTGCAATTTAAATTTTTATTTTCTTTCCTAACTCTTCATTTATTTTCTTCTGATAGGTTTTTCTAGTTTATAACTAGGAGAAAGTCGTCAGGACCATTACTGTTTGATAGTGAGATCGATCGTACAGTTCGCAAAAAC	GAAGAGAAATAAGGCGAAGCTTACGTTACACAGAAGAGCAAGAGGATGATACTTCAACCACCACCGAGGAGATGGCTGAAAACCAAGAAAATTCGCTACCTTCTGCGATTGCTGTTAATCAAAATCCTGCTCCGTGCACTATGTATGGTT
mk1467_A02	A02	35863364	A02	158.166	TTAAAAAAAACCCAAAACTTCAAANATCAAAATGTACGAAATCGCGCGTACTGCAGTTTATTACTTTAGATTACCAAATATACAAACCCAACTATCTTACGAGCATTCGCACACTCGCAAATTCTAAAAATACCGACTTTTCAGCATTTC	GCTTTTCGGCTTTTGCCAATCTAGTCTATGAGAGGGTGTCAGTTACACACCTGTTTGCGACGATATGCTCACGAGATCCACACACGAACCGCCTACAATTGGATTACTAACACGTTAATCTAACTATTCAAATACAAACTACGTATTAAC
mk20296	scaffold249_A02	293392	A02	158.282	ACCTTGGGGCGCCCCGTGTTGTTCGTAAAGAAGAAAGATGGTTCGATGAGGCTATGTATCGATTATCGGCAACTGAACAAGTTGACTATCAAGAATAAGTATCCTTTGCCAAGGATCGATGATTTGTTTGACCAATTGAGAGGAGCCACC	TATTCTCCAAGATAGACTTGAGGTCTGGCTATTATCAACTGCGAGTTAAATACTCGGATGTACCCAAGACAACTTTTAGAACAAGGTATGGCCATTATGAATTTCTTGTCATGTCGTTTGGGCTGACGAATGTACCGGCTATGTTTATAG
mk20261	scaffold5898	12082	A02	158.299	GAGATGGAAAGGGAACTTGAATCAGTACCAGTGGTCTGCGAGTATTCGGATTTTTTCCGGAGGAGTTGCCGGGGTTGCCACCGGTACGAGAGGTGGAATTCGGCATCGAACTTGTACCTGGTACCACGCCAATCTCGATAGCCCTGTATC	TATGGCATTAACGGAATTAAAGGAATTGAAAATTCAATTGCAAGAATTGACGGATAGAGGTTTTGCTCGACCAAGTTTCTCACCTTGGGGTGCACCAGNATGGGGTGCACCAGTATTGTTTGTGAAAAAGAAGGATAGATCCATGAGGTT
mk20256	scaffold5898	11852	A02	158.299	TTTGATGAATTTGATGTTATTCTTGGTTTGGATTGGNTTGGTTGACCGTACATGATGCAGTAGTGAATTGCAAAAGGAAAACCATTGATTTGAGGGGTGCAAATAATGAAGTAGTCCGAGTTGAGTCTACTGATTTAAAGGGAGTGCCAG	GATAATATCCTCGATGATCGCTCAGAGATATGTGAGAAAGGGGTGTGAAACATACCTTGCATATGTATTTGATAGCAAAGAGATGGAAAGGGAACTTGAATCAGTACCAGTGGTCTGCGAGTATTCGGATTTTTTCCGGAGGAGTTGCCG
mk20257	scaffold5898	11913	A02	158.299	AGTGAATTGCAAAAGGAAAACCATTGATTTGAGGGGTGCAAATAATGAAGTAGTCCGAGTTGAGTCTACTGATTTAAAGGGAGTGCCAGCGATAATATCCTCGATGATCGCTCAGAGATATGTGAGAAAGGGGTGTGAAACATACCTTGC	TATGTATTTGATAGCAAAGAGATGGAAAGGGAACTTGAATCAGTACCAGTGGTCTGCGAGTATTCGGATTTTTTCCGGAGGAGTTGCCGGGGTTGCCACCGGTACGAGAGGTGGAATTCGGCATCGAACTTGTACCTGGTACCACGCCAA
mk20315	scaffold249_A02	980072	A02	158.299	CTTCTGGATACTTAAGCCGATTACTTCATGTCTCTTTCTCTCTATTTTGTTTTTGGTTTTTACAATTATTAATCGGCCAATCAGTGGGTGCATTCGGTTCTTCTCTATTTTCTCTCCCTCTCTCTACCTAATTTGTTCTTATAATAATCT	CTTGCTGTTTTTTATTGCTAGGGGTGTGGTGTTGCTAGCCTTGCTTCTGGAATATCGTGTGACTGGTTGGGGGTAGACTGATTACTTCATTTCCCCTACACTTGGGGTGCATCTTGGTAAGTGATTATTCATTTGGATTCAATCTGACCG
mk20295	scaffold249_A02	293301	A02	158.299	CCTCGTACAAAATGGCACCTACCGAGCTGAAGGAGTTAAAAGCACAGTTGCAAGAGCTAACGGATAAAGGATTTGCTAGGCCAAGTTTTTCACCTTGGGGCGCCCCGTGTTGTTCGTAAAGAAGAAAGATGGTTCGATGAGGCTATGTAT	GATTATCGGCAACTGAACAAGTTGACTATCAAGAATAAGTATCCTTTGCCAAGGATCGATGATTTGTTTGACCAATTGAGAGGAGCCACCGTATTCTCCAAGATAGACTTGAGGTCTGGCTATTATCAACTGCGAGTTAAATACTCGGAT
mk1463_A02	A02	35667479	A02	158.5	AACACTGGGGCTTCAGTCAACAAAGCCTTTAATTGGTCGAAACTCTGTTAGAACTTTTCTATCCATTTGAACTTGACATCTTTGTAGCAGTCTTGTCATCGGGGTAGCTATCATAGAGAATCCATTTACAAACCGCCTATAGTATCTGGC	AAACCCAAAAAGCTTCGGACCTCTGTCACATTCTTTAGCAGTTTCCATCCAATAGTAGCCGAGATTTTACTTGGATCAACTCTAATCCTGTCACCTGACACAATGTGTCCTAGAAATCCAACCTCATTAAGCCATAATTCGCTCTTACTG
mk1308_A02	A02	24974502	A02	158.507	GCTTCCATTCACTTTATTAACTTAGCAAAGACTATCTTTTAAAACACTAAGAAGGACGTTGAAAGAGGCATGGGTTTTCTTAAAAATTTCAATGTGACACGTCGGATCCAGCCATAACGTCTGGGCCGGGTTTGGGGTGTTACAGTCCAG	CTAAACCATTTATATAACATAAGCTCGGAGGAGCTCGATTAGGATTACCGGTTCAGGCTAAACCCTAATCATAACTGTAACATCCTAAAATAGGGCCAAGTCAGAATGGTGGTTTTGGGACCACAAATTTGACATCAAAATATTTACTTT
mk15038	scaffold5770	5831	A02	158.674	CCATCGTAAGAAGTGGTTGCCATAGCTCCCAACTATGCATAAATCACTTTTAACTAGTGGATTACATCCTGAAGGGTTTGCTGAGTGGTTGCATTCCATTGCATCTGATCCTTCGCTTGAGATTGGGGAGAGACCAAAATTTTATTGTGA	GGGCACTCTTTTCCTGTAAAGTTTTTATGGATTTGGTGTAATTCACCATATTGTCCAATCTCGATGAAAGAACTAAAATGCTATGTGTCAGTAACCAAAAAAAGAGAATGTATGAATAGAAAAGGAGAATAGATTGTAGGTTAAGGAGTT
mk1276_A02	A02	23381313	A02	159.05	CCTCGAACAAACATCATTAAGGTAGAATTGTTTGATGTATGGGGTATTGACTTTCTTGGTCCTTTCCCTTCGTCTTTTGGTCACAAGTATATGTTGGTAGCAGTAGACTATGTGTCTAAGTGGGTCGAGGATGAAGCTTATCTGATAAAC	ATGCGAAGGTTGTAATGAAGTTCTTGCAGAAACACGTGTTCACAAGGTTTGGAACCCCAAGAGCTATCATTAGTGATGAAGGGTCCCACTTTGTGAACAAGTGGTTAAAATGGTTATTAGACAAGTACGGAGTGAAACACAAGGTTGCAA
mk1170_A02	A02	14381904	A02	164.067	GCAGTAGAAAAGTATTAGCAATTGATTACATTGAAGTATTAGCAATTGATGCTGTGTCATTTAGATGCTGTGTCATGTTTGAGTTTAAATGAATGTGCTGTTACAACATTAGCAATTGATGCAGCTGGTTCGGCTTTATATTCTGTTATA	AATTCTAGGTAAAGCCACACAGATATAGGAAGTTTCTGAACTATGTAACTAAAATTTTAGGGTTCATCTCAGTTTTATAATTAGTAGTAAGTTTATCTAGTTGCATCTGAACGAAAATTTGGAGGCAAATTCAATGAATCTATAAATTGT
mk1171_A02	A02	14381965	A02	164.069	TAGATGCTGTGTCATGTTTGAGTTTAAATGAATGTGCTGTTACAACATTAGCAATTGATGCAGCTGGTTCGGCTTTATATTCTGTTATAAAATTCTAGGTAAAGCCACACAGATATAGGAAGTTTCTGAACTATGTAACTAAAATTTTAG	GTTCATCTCAGTTTTATAATTAGTAGTAAGTTTATCTAGTTGCATCTGAACGAAAATTTGGAGGCAAATTCAATGAATCTATAAATTGTCAATGAATTAGATAATAACACATCTTTTTAAAATGGTGATTGATTGGTTAACCATTATGGT
mk1169_A02	A02	14381894	A02	164.071	ACTCTTAGTAGCAGTAGAAAAGTATTAGCAATTGATTACATTGAAGTATTAGCAATTGATGCTGTGTCATTTAGATGCTGTGTCATGTTTGAGTTTAAATGAATGTGCTGTTACAACATTAGCAATTGATGCAGCTGGTTCGGCTTTATA	TCTGTTATAAAATTCTAGGTAAAGCCACACAGATATAGGAAGTTTCTGAACTATGTAACTAAAATTTTAGGGTTCATCTCAGTTTTATAATTAGTAGTAAGTTTATCTAGTTGCATCTGAACGAAAATTTGGAGGCAAATTCAATGAATC
mk1188_A02	A02	14700717	A02	164.527	TTCATAATCATACCATACAAATAATCATCCTTAGAATTATTTATTCTTTAGAATCTGCCTTCGTACCTACAACAGGTCCCCAAATATCAATGATGTGAGCGACGCTGTCACCGACTCCGAGTCTCCTTCTGAGCGAAATATGAGCCTAAA	GAATCTCAGCACTTTGAAGATGACATAGATAATCTCAGCACTTTGAAGATGACATAGATGTAGCCTATCTCTTGATTTGTTAAGGACGGTAGAATAAGATTAAAAAGGGGACCCTACCCTACAAAGAGTCAGTGGTCAGCAAGCTTAGGA
mk1179_A02	A02	14418131	A02	165.028	TGGTGCCGTTCCAGGCAATTAGTCGATTCCAAACTCCACTTCTCGATTCGGAGGCAATCTTGGAAGCTCCTCCGGAAAAACATCTTGGAACTCCTTTACAGTCCTAACCTTATCCACTGTCAGTCTCTCCTCTCCCGACTGACTTACAAA	GCCAAATAGGCCTCACAACCCTTTCGAATCCACTTCTCGGCTCTTAATGCCGACACCACATTGGAAAAATAATCCCTTCGCTCACCTATCACCATAACCTCCTCATCCTTTGTGTTCCTTAACACCATTCGTTTAGCAGCACAATCTAGA
mk1173_A02	A02	14417967	A02	165.131	TCAATGCACATCCGCATCGTACCACCCTTCTTTTTCACGAATAGCACCGGTGCTCCCCATGGAGACACGCTTGGCCTAATGAAGCCTCTATCTAACAACTCTTGAATTTGAGCCTTTAAATCCACTAACTCCTTCGGTGCCATCCTATAC	GTGCGATAGACACTGGTGCCGTTCCAGGCAATTAGTCGATTCCAAACTCCACTTCTCGATTCGGAGGCAATCTTGGAAGCTCCTCCGGAAAAACATCTTGGAACTCCTTTACAGTCCTAACCTTATCCACTGTCAGTCTCTCCTCTCCCG
mk1177_A02	A02	14418081	A02	165.235	TTTAAATCCACTAACTCCTTCGGTGCCATCCTATACGGTGCGATAGACACTGGTGCCGTTCCAGGCAATTAGTCGATTCCAAACTCCACTTCTCGATTCGGAGGCAATCTTGGAAGCTCCTCCGGAAAAACATCTTGGAACTCCTTTACA	TCCTAACCTTATCCACTGTCAGTCTCTCCTCTCCCGACTGACTTACAAAAGCCAAATAGGCCTCACAACCCTTTCGAATCCACTTCTCGGCTCTTAATGCCGACACCACATTGGAAAAATAATCCCTTCGCTCACCTATCACCATAACCT
mk1174_A02	A02	14418026	A02	165.235	TGGAGACACGCTTGGCCTAATGAAGCCTCTATCTAACAACTCTTGAATTTGAGCCTTTAAATCCACTAACTCCTTCGGTGCCATCCTATACGGTGCGATAGACACTGGTGCCGTTCCAGGCAATTAGTCGATTCCAAACTCCACTTCTCG	TTCGGAGGCAATCTTGGAAGCTCCTCCGGAAAAACATCTTGGAACTCCTTTACAGTCCTAACCTTATCCACTGTCAGTCTCTCCTCTCCCGACTGACTTACAAAAGCCAAATAGGCCTCACAACCCTTTCGAATCCACTTCTCGGCTCTT
mk1175_A02	A02	14418054	A02	165.235	CTATCTAACAACTCTTGAATTTGAGCCTTTAAATCCACTAACTCCTTCGGTGCCATCCTATACGGTGCGATAGACACTGGTGCCGTTCCAGGCAATTAGTCGATTCCAAACTCCACTTCTCGATTCGGAGGCAATCTTGGAAGCTCCTCC	GAAAAACATCTTGGAACTCCTTTACAGTCCTAACCTTATCCACTGTCAGTCTCTCCTCTCCCGACTGACTTACAAAAGCCAAATAGGCCTCACAACCCTTTCGAATCCACTTCTCGGCTCTTAATGCCGACACCACATTGGAAAAATAAT
mk1178_A02	A02	14418106	A02	165.235	CCATCCTATACGGTGCGATAGACACTGGTGCCGTTCCAGGCAATTAGTCGATTCCAAACTCCACTTCTCGATTCGGAGGCAATCTTGGAAGCTCCTCCGGAAAAACATCTTGGAACTCCTTTACAGTCCTAACCTTATCCACTGTCAGTC	CTCCTCTCCCGACTGACTTACAAAAGCCAAATAGGCCTCACAACCCTTTCGAATCCACTTCTCGGCTCTTAATGCCGACACCACATTGGAAAAATAATCCCTTCGCTCACCTATCACCATAACCTCCTCATCCTTTGTGTTCCTTAACAC
mk1176_A02	A02	14418061	A02	165.235	ACAACTCTTGAATTTGAGCCTTTAAATCCACTAACTCCTTCGGTGCCATCCTATACGGTGCGATAGACACTGGTGCCGTTCCAGGCAATTAGTCGATTCCAAACTCCACTTCTCGATTCGGAGGCAATCTTGGAAGCTCCTCCGGAAAAA	ATCTTGGAACTCCTTTACAGTCCTAACCTTATCCACTGTCAGTCTCTCCTCTCCCGACTGACTTACAAAAGCCAAATAGGCCTCACAACCCTTTCGAATCCACTTCTCGGCTCTTAATGCCGACACCACATTGGAAAAATAATCCCTTCG
mk1172_A02	A02	14417200	A02	165.442	ACACGCAGCCCAAACCCACGTGTGATGCGTCACTGTACACACTAAAATCCTTCCCAGACTCCGGCTAAATTAACACAGGTGCTTCAGTCAGAACTTTCTTCAACTTCTCAAAAGCTTCCTGCTGCTTCTCAGTCCATACAAACGGTACTC	TTTCCTTATGAGTTTTGTCAAAGGTGCTGCCATCACAGAAAAACCTTCCACAAACCTTCTGTAGTATCCTGCCAACCCTAGGAAACTTCAAATTTTCGACACCGTCCTAGGTGGCTTCCACTCCAAAATTGCTTCAATCTTTCGAGGGTC
mk1189_A02	A02	14713694	A02	165.449	TTATCGGTTGGGGGAAGAGCAACTCTGCTAGGAATTTAATCAAACACCTGGAAGGGAATATTTTTTATGTTCCTTGAGTGAAGAGGTTTTGGTAGGTCCATTAATATCATCATCATCATCAGTGATTGATTTAGCATTGCCTGTGATAGG	AATTCCTGCAGGCCATTGCATTTCACATCTGTTTCCGAGTTTTCCCCATCTTTGCTTTTACCCCACACCACTGTGTAGAGGCCCGTGACTATGATAATAGCTCCAAGAATGCTGAAATTATGAAAAAAGAAGAAAAATAATGAGAAAAAC
mk1187_A02	A02	14531964	A02	165.858	TTAATTATTTTTATTTTCTTTTATTGGACACGTTATTTTTTGTTTTGTTTCTTCTTGGTTTTTGTTCTTGTGTTCTTCTTTTTACTTTTTGGAATCAGTGGTGTTGTGGGGTCAAAAGACCTTGATTTTCTGCTCCTTTGTCATCTTCTT	GTCATCGAAATAGGTGTGGGACTCAGCTCTTACTAATCTACTTATCTTTTGTTTTTTACAAGTATTGTTTCGGCTTTTAGTGAGATTGCTTTAATTCTTTAGTTTCAGAGCTTTGAAGGTTGAAAGGGAGTGCGATACTTTATTTTATGA
mk1185_A02	A02	14531897	A02	165.858	AAACATTTTAGTTATTTTTTATTTCAGTTAAAATAATTATTTTATTTATTTGTCTTTAGTGTTATTATTAATTATTTTTATTTTCTTTTATTGGACACGTTATTTTTTGTTTTGTTTCTTCTTGGTTTTTGTTCTTGTGTTCTTCTTTTT	CTTTTTGGAATCAGTGGTGTTGTGGGGTCAAAAGACCTTGATTTTCTGCTCCTTTGTCATCTTCTTTGTCATCGAAATAGGTGTGGGACTCAGCTCTTACTAATCTACTTATCTTTTGTTTTTTACAAGTATTGTTTCGGCTTTTAGTGA
mk1186_A02	A02	14531956	A02	165.858	TGTTATTATTAATTATTTTTATTTTCTTTTATTGGACACGTTATTTTTTGTTTTGTTTCTTCTTGGTTTTTGTTCTTGTGTTCTTCTTTTTACTTTTTGGAATCAGTGGTGTTGTGGGGTCAAAAGACCTTGATTTTCTGCTCCTTTGTC	TCTTCTTTGTCATCGAAATAGGTGTGGGACTCAGCTCTTACTAATCTACTTATCTTTTGTTTTTTACAAGTATTGTTTCGGCTTTTAGTGAGATTGCTTTAATTCTTTAGTTTCAGAGCTTTGAAGGTTGAAAGGGAGTGCGATACTTTA
mk1184_A02	A02	14418517	A02	166.171	CCTTGCCTTGAGTTTCTAAGGTACATCCCTATATAGTTTGTCTACCCTAACCGAGTGACCCAAAGGACTTAGTACAGATACCCCACTCACAATCTCCTCAGAGCAGTCCAAGTTGTCCATAATCTGTTCTGTGGCCTCCAACCAATATTT	GCCACATTCGGGGCTATACCAGACACGCCCTTAAAGATCTCCGCTTCGTTAGCCCGAAGTAAATTCAGAAATAGATCCCTGAACTCCATTGCCCGTACTTGCCCCGGTAACCCTTTCCAGAACAAGAAGCATTGCCTGTGACAGGGCATC
mk1183_A02	A02	14418516	A02	166.275	ACCTTGCCTTGAGTTTCTAAGGTACATCCCTATATAGTTTGTCTACCCTAACCGAGTGACCCAAAGGACTTAGTACAGATACCCCACTCACAATCTCCTCAGAGCAGTCCAAGTTGTCCATAATCTGTTCTGTGGCCTCCAACCAATATT	TGCCACATTCGGGGCTATACCAGACACGCCCTTAAAGATCTCCGCTTCGTTAGCCCGAAGTAAATTCAGAAATAGATCCCTGAACTCCATTGCCCGTACTTGCCCCGGTAACCCTTTCCAGAACAAGAAGCATTGCCTGTGACAGGGCAT
mk1182_A02	A02	14418358	A02	166.378	TTCGCTCACCTATCACCATAACCTCCTCATCCTTTGTGTTCCTTAACACCATTCGTTTAGCAGCACAATCTAGAGTCGCCCTATGCTTAACAAGCCAGTCCATTCCCAGAATGAGGTCACACTTTCCAAACGGTAACTCCATCAGATATC	AGGGAAAACCTTGCCTTGAGTTTCTAAGGTACATCCCTATATAGTTTGTCTACCCTAACCGAGTGACCCAAAGGACTTAGTACAGATACCCCACTCACAATCTCCTCAGAGCAGTCCAAGTTGTCCATAATCTGTTCTGTGGCCTCCAAC
mk1180_A02	A02	14418327	A02	166.482	AATGCCGACACCACATTGGAAAAATAATCCCTTCGCTCACCTATCACCATAACCTCCTCATCCTTTGTGTTCCTTAACACCATTCGTTTAGCAGCACAATCTAGAGTCGCCCTATGCTTAACAAGCCAGTCCATTCCCAGAATGAGGTCA	ACTTTCCAAACGGTAACTCCATCAGATATCTAGGGAAAACCTTGCCTTGAGTTTCTAAGGTACATCCCTATATAGTTTGTCTACCCTAACCGAGTGACCCAAAGGACTTAGTACAGATACCCCACTCACAATCTCCTCAGAGCAGTCCAA
mk1181_A02	A02	14418335	A02	166.482	CACCACATTGGAAAAATAATCCCTTCGCTCACCTATCACCATAACCTCCTCATCCTTTGTGTTCCTTAACACCATTCGTTTAGCAGCACAATCTAGAGTCGCCCTATGCTTAACAAGCCAGTCCATTCCCAGAATGAGGTCACACTTTCC	AACGGTAACTCCATCAGATATCTAGGGAAAACCTTGCCTTGAGTTTCTAAGGTACATCCCTATATAGTTTGTCTACCCTAACCGAGTGACCCAAAGGACTTAGTACAGATACCCCACTCACAATCTCCTCAGAGCAGTCCAAGTTGTCCA
mk1164_A02	A02	12423939	A02	167.795	TGTGCTGGGATCTGGTGACTGTCAAAAAGGACAGATTGAATGCTGTTGGAGCTGCAATATATCAAAAGCCATCTTCCAACGACTGCTACAACAAAAGGTCTAAAAATGTACCTCCACTTTGTGAAGAATCTGATGATCCTAATGCAGCCT	GTAAGTGTACTCACAATTTTCACTAGGTTAAAGGAGCTTTTTTCTTAATGAAAATTCACTCTGAATTTTCTTGATGAAAAATGTTTGCAGTAATCCCATTGGATAATATTTTTTCGGTTTGTGTCTTCAGGAATGTATCCCTTCAGGCAT
mk1213_A02	A02	15504772	A02	169.917	TCGTATTTTGGTTACTCCGAAACCTTTTGTTTTCCTCGGTCGACTTTCGAAGTTGGTCTCTCGGGGTCTGTATAAGCAACAATAAATTATCAATACATCACACTATTCGTTTGATGCCTAAATTTTACCCTTGGGCAAAATGACCATTTT	CCCCTAACATTTCACGTTTTTACAAATTAGTCCTTTAAGCTCGTATAATGAAATACATGTAATTTCTTAGATACCCAAGCCTAGCCAAAACTACCATAAACTCATACTAGACCACATTTTCCTCTATTTCACATTTCTACCACATAGTTT
mk1227_A02	A02	15782141	A02	169.917	TATTCAGAGGTAGAATATGTGTACCAAAGAATTCAAAACTCTTACAAAAGATTTTGAACAAAGCTCAGAATGGTACTATGTTTATTTATCCAGGGAGTAATAAAATGTATAATGATTTGAAAAAGATGTACTGGTGGTCGGGAATGAAAT	TGATATTCCTGAATTTGTGTCTAAATGTTTGGTATGTCAGGAAGTTAAAGTTGAACACCAGGTGCCTTCGGGATTATTACAGCCAGTTCCGATACCAAAATGGAAAGGGGAAAGAGTTACAATGGATTTTGTATCGGGAATAACCCTATC
mk1204_A02	A02	15282251	A02	169.969	CTCTGCCTGTGATCTGGCCTGAAACCCAAGCCAAAATGGTCTCTCTTCTCCTTTAGTTCTGGAACTTGAATCCCTCCTTGGAGATATCTTCCCAATCCTTTTCCTGGTAAGGCTCCTTTCTCTACTATCATCTCCAAACCCATTCTTGTG	TTCTGGATATCTTAGGCACCGGCACCTCATTCTCCTTTGAAATAAATGTTGCATTAACGAACTCTAAAGAACGAAAAGAACACTCAACAGCTTCCTCGTTTGCCTCTACATAGGGTGCGTTATTGGTGACTGCTGCTATAATGTCTTCCT
mk1249_A02	A02	16219564	A02	170.02	ACGGTCCATCTTCGCAATCGGGCCAATTATGTTTTCGATGAATTTGAGCAAGCTCTTTCTGTACAAACCATTCAATAAACCCAACAATCTAATTCAAACCATCAGATTATTTAGGTAAACTTGATCCGTTGAGATGGGGTTCTTATTTTA	TTATATTTTTTAAAATAATTTTGACTAAAAATAAAAGGTAAACTTCTTATTAAGTCCTTTTTTCCTGTCTGTTTTATTTTTTTAGTGTGGCCTGCAGTGTCACATGTTACTCTTTTAGTGAACCACATGTTCTCTTATATCATAAATTAA
mk1202_A02	A02	15282099	A02	170.066	TTCCTTTTTCAAGCAATCCTCTCTTAGGGTGAATCATCCCTCCTAATATAAAGGTCTGGGATATATGTGGGAACGTCATTGATTCCCACGCTACTTCTCTTCCACTTAAACGCGCTCTTCTTCTTTCTTGACGTTTCTCTATTTCCTTCC	CCTCTGCCTGTGATCTGGCCTGAAACCCAAGCCAAAATGGTCTCTCTTCTCCTTTAGTTCTGGAACTTGAATCCCTCCTTGGAGATATCTTCCCAATCCTTTTCCTGGTAAGGCTCCTTTCTCTACTATCATCTCCAAACCCATTCTTGT
mk1237_A02	A02	16032944	A02	170.124	GTCTCGTAACCCTAGTCTAGCGACGGATGCGAGTTAGGGGTGTTAACCGTTCTTTCAGAACCACCGATACTAGTGATTCCATCAGTGATATACGGTGTCTCGTAGCAATGATATAGATCATTTTAGACACTCATCAAGGGTACAAGATAA	TCATCAAACACGCGGATAGTATTATCAAGCCAGAATTCAGCTTGCTCAGCATCATCATCATTAGTGGCTCTGAATCCTTCAGCCCCCTGTTTTCTGATTTTATCAACAGAGGGCTTATGTGATCTCAACGGATTAATCACTTGAGGTATA
mk19865	scaffold7192	1849	A02	170.134	ATTGAGGAGTGGAAAGACAGTAGAGACCAACACCATTGAAGCTGAAAAGGAGCAAGTTGATGCTCAATAATCAGAGGAAGTTCAATCAAGCGTTGAAATTCCAATTTCATAAGAACCAGAATCTGTAAAAACCAACAAGGTAATTTCAGA	CCAGCTAATTCTGATAAACTAACAACCCCGTCAGATGCAGAACTGCCACAGAAAATGAATCAACCAGTTCCAGTAAAGAAACCACCACCACCCTACCCTCAAAGACTTTAAAAGCTAAAGCAGGAGATTCAATTCAAGAAGTTCCTAGAC
mk1226_A02	A02	15782001	A02	170.259	AGCTGAGTGAAAAATCAGACCGACGTACCTACAGCAGGTCTGTGAAGCTCAAAAAAATGATGATAAATTACAAGATAAACAAGTTCAATATGAGTTAAATTCTGATTCAGAATTTCAGATTTGGTCTAATGGTTATTTGTTATTCAGAGG	AGAATATGTGTACCAAAGAATTCAAAACTCTTACAAAAGATTTTGAACAAAGCTCAGAATGGTACTATGTTTATTTATCCAGGGAGTAATAAAATGTATAATGATTTGAAAAAGATGTACTGGTGGTCGGGAATGAAATCTGATATTCCT
mk1291_A02	A02	23796454	A02	170.954	AACAAGCTTGCTAAGCCGAAGAGCTAAAGAAAGAGAAAAGAAAAGCTGATTTTGGAGCCAAAGATTCCTATAAAAGATCATCGGGTAAGACTTTTCACTCAACATCAAAGAAGTTCAGAGATGATTCTAGTTGATCTAACGATACTGCGT	CTTTTCTAGATGAGATCGAGACCGACCCCCTATGAGTTCACGAGCCACTTCAATAGCTAGTGTTGGCAATGTTCGAAAGAACAAATTTAAGTGCAAGCATTGTGGTAAATGGCAGTTTGGAGATTGCAGATTGCATGATCGGTCTTGTTT
mk1490_A02	A02	36337353	A02	171.164	CAACACTTATCAACCATCAAACAAATGAACAGTTTGAACTAGACGAAAAGTCACTTACTGAAAATGCAGAGTCCAGATTAGAAGAAAAGAAGAATCGGCCAAACCCACACAAAAGCCGAAAGTACAGAGAATGATAGAGGCAAAATGGAA	AATTGTACCCCTATCATAAATCGATAGCATAGGGAAGGTTAGGCGCAAGATTAACAAGATAAAAGAGAGAAGGAAGAAAGAGCAATACCGAGCAGTTGTATAATCACCATAGTCGACAAAGAGCACAGAAGAATCAGTACAGAGGAGGTG
mk1491_A02	A02	36337376	A02	171.167	AATGAACAGTTTGAACTAGACGAAAAGTCACTTACTGAAAATGCAGAGTCCAGATTAGAAGAAAAGAAGAATCGGCCAAACCCACACAAAAGCCGAAAGTACAGAGAATGATAGAGGCAAAATGGAAAAATTGTACCCCTATCATAAATC	ATAGCATAGGGAAGGTTAGGCGCAAGATTAACAAGATAAAAGAGAGAAGGAAGAAAGAGCAATACCGAGCAGTTGTATAATCACCATAGTCGACAAAGAGCACAGAAGAATCAGTACAGAGGAGGTGGAAGAATGAGTAATATTTGATCA
mk1346_A02	A02	26041376	A02	171.349	ACACAATACACTATCATTTAATCTTTACCATTCGGCTAAACCCTTCTCTTACAAGGAACACCGAATTCACATAACATATCATTTCACCGACATTACGCCTGCTAGGCACGAAGGCCCGAATACACATCACTGGCACGAAGCCTGCTGGGC	CGAAGGCTCGAATACACATCACCGGCACGAAGCCTGCTAGGCACGAAGGCCCGAATATAATACCAGCACTAGGCCTGCGGGATTTATCCCGGATATAATACCAGCACGAAGCCTGCGAGATTTAACCCGAATATTTTACCAGCACGAAGC
mk1299_A02	A02	24624115	A02	171.382	AAAAGAAAGATGGAACTATGAGAATGTGTATCGACTATAGAAAACTCAATAAAGTGACTATAAAGAATAAGTATTCGTTGCCACGGATTGATGGCCTATTCGATCAGCTGAAAAGGGCTACAGTGTTTTCGAAGATAGATTTGAGATTAG	CTACTATCAGTTGTGAGTTAAAGACTCCGATGTGCCAAAGACTGCTTTCTGAACGAGGTACGGACATTATGAGTTTCTGGTTATGCCTTTCGAACTTACTAATGCACCTGTTGTTTTCATGGATTTGATGAATCGGATCTTCAGACAGTA
mk1300_A02	A02	24624124	A02	171.386	ATGGAACTATGAGAATGTGTATCGACTATAGAAAACTCAATAAAGTGACTATAAAGAATAAGTATTCGTTGCCACGGATTGATGGCCTATTCGATCAGCTGAAAAGGGCTACAGTGTTTTCGAAGATAGATTTGAGATTAGACTACTATC	GTTGTGAGTTAAAGACTCCGATGTGCCAAAGACTGCTTTCTGAACGAGGTACGGACATTATGAGTTTCTGGTTATGCCTTTCGAACTTACTAATGCACCTGTTGTTTTCATGGATTTGATGAATCGGATCTTCAGACAGTATTTGGATCG
mk19455	scaffold237_A02	133937	A02	171.649	AAGAAGTGTTACATTAGTGGTATTAGAGCTACAATTTAGTCGATTCTCGGACTAACGTAGTGAGTGTACAAGTCTAGCTATACATGCCATAAATACATTGTGATAGTGTGATGACTCCTGACCTTTAAATTGTGTTTTCATATAGTAAAT	AATCCCGACAGAGCAGTGTCAGATGATGTGGAGAGTAATGCACTGGCTCCCGCTGAGGGGACTGTGCCAGTCGAGAATGGGCCCGTGACATTGAGTTAGGGCGGAGGGGCTAAAGAAGCCTACCTCTATATGATGAATGCCTAGTATTCA
mk19456	scaffold237_A02	134071	A02	171.65	TTTTCATATAGTAAATAAATCCCGACAGAGCAGTGTCAGATGATGTGGAGAGTAATGCACTGGCTCCCGCTGAGGGGACTGTGCCAGTCGAGAATGGGCCCGTGACATTGAGTTAGGGCGGAGGGGCTAAAGAAGCCTACCTCTATATGA	GAATGCCTAGTATTCAGAGTTTGTTTGTGCAAATTCGAGCACTCCACCTTCCCCACCCCCTTCAATCCCTCAGCCTAACCTTATAGCACCCCAAGCAATGGAGATGTTAAGAAGGGAGAAACCTCTGGCTGATAGAATTAGGAAGCAGAG
mk1408_A02	A02	32014126	A02	172.095	CGAAACTACCAAAAATAATTCCTACTAAAATAACTCTAAATAGTAGTAAAGAGTGGTAGTAGGATCGAGTCCACAGGGATTGAATGTCGTAAACAACTTCCGTGTTCACTTATGAACAGAGTATTCTTCGTGTCAAGGGTCGTGCCCACG	CTCCAAACGTACCTATAACAAAAATAAACAAGTAAATTGGGGGGAGTTTGAGAATGCTTAAAAAAGTAGAATAATCTAATCAGATTAAATAAACAATTGAACACTATTGAAAATAAATGTAAATTGGAAATAAATTCAGATTTGTGTAAA
mk1363_A02	A02	26866200	A02	172.342	TGCTACCCAGATTTGCATTAACCTTTATAGTTAAAAACATATTCAGCCAACCTTTACCGAAGTGAAGAACACTTACCAAAGTTTCAACACCTAGGGAGAAAATTGGCAAAGATCCAAAAGACTGGGATTTGATACTAATCCTACCAAAAC	GATTAGAAGAAGTGAGGGACAGAGTGATCTATCCTAGCAAAACTGATTGAGAGAGCAAAACACTTACACTAGAATTGACTGAGTGGAAAGGGTAGTAGTGGCACAAAGGATACTCGGCACAAAGAAAAGTAGAAATGGTTTAAAACCAGA
mk1504_A02	A02	37478857	A02	172.936	TTCGTAAGACCGAGTTTTTCACCGTGGGGTGCTCTGATACTTTTTGTGAAAAACAAAGATGGGTCGATGAGATTGTGCATAGACTACTGACAACTCAACAAAGTAACCGTGAAGAACAAGTATCCCTTGCCAAGGATCGATGACCTGTTC	ATCAGTTGAAGGGAGCTGCCGTGTTTTCCAAGATTGACTTAAGGTCGGGCTACTATCAATTAAGGGTTAAGGAGCAAGATGTACCGAAAATCGCGTTTAGGACGAGGTATGGGCACTATGAGTTTCTTCTTATGCCCTTCGATTTAACAA
mk1402_A02	A02	28207306	A02	173.144	TCAGAGGATTGTTGGTGCTAAACCTGCTCCTGCTCCTGCACCTGCCAACCATGCACTTGTTAATCGAGGACTAGCACTTGAACATCTGCGGGTGTTCGGTGGTAAGGAGTTTACCGCAGTGAAAGGAGCCGATTCTACTATAGTAGAATA	AGGCTTGAAAGTGTTTAGAGGATCCTCGAGTTGATGTCCTCTACTGATAAGGAGAAGTTAGGTTGTACTGTGCTCCTACTCGACGTTGAAGCTCATCGTTGGTGGAATACGGTGAAGAGAGGTGATACTGTAGATCGTTTAAGTTGAGAT
mk1403_A02	A02	29730833	A02	173.456	TTAATCCGCGCTCCAAGCACTCTTAGCTGACACCCAACCCAAACGAGCACGCCATAAAGCGAAAGGGATCAGCCAAGAAAGGTACTTTTACTCTCCTTGTGCTTCTCTTTATTTAAAGCCAGCTTCACATCCACTCTTATGTTAGCTTCC	GATGTGGGATTACTCTCGACCAATAGGAAAATTTCTCATTCTTATGATCATTTCAACCACAGAGTTTCAGTCCAACTCCACCTCCTACGCCGCTCAAATAGCAAAATAAATACTCCATTGCGCATCCCAAGACTTGAACCTTAGACCCCA
mk1503_A02	A02	36729313	A02	173.788	TCCTTCACACGGCCATGACAAGCCCGTGTCCTAGCCCTTGTGCAAAAACCTGGACATTCTGTTTCTGACGCCAGCAATCCTTAAGGGCAACACAGCCAAGGCACACGCCCGTGTGCTAAGCAGTTCCCTTCACACGGCTGAGACACACGG	TGTGTCTCTACTCGTGTTTTTACTACCAAGCATACTAACTCGAAATGTTTACGTGCAGGGGACACACGGCCGGACCACACGCCCATAGGGCAGACAGTGTGTCACACACGGCCTAGACACACGTTCGCGTGCCTTCCCGTATGGACAAAA
mk1506_A02	A02	38856980	A02	174.225	TTTCAAGAAGTTGAGGACATTGCTAACTAAAGCCCCTGTTCTAGTATTGCCCGAGTCAGGAAAAGGATTTGTGGTCTACAGTGATGCATCCTTAAATGGACTAGGTTGTGTACTTATGCAAGATGACAAGGTGATAGCCTATGCTTCACG	CAGTTGAAGCCATACGAGAAGAATTATACGACGCACGACTTAGAGCTTGCCGCCATTGTTTTTGCCTTGAAAATCTAGAGGCATTACATATATGGTGAGACTTGTCGTATATTCACAGACCACAAGAGTTTGAAGTATTTGCAACTCAAA
mk1507_A02	A02	38857152	A02	174.248	AATTATACGACGCACGACTTAGAGCTTGCCGCCATTGTTTTTGCCTTGAAAATCTAGAGGCATTACATATATGGTGAGACTTGTCGTATATTCACAGACCACAAGAGTTTGAAGTATTTGCAACTCAAAAATATTTGAATCTAAGATAGC	GAGATGGTTAGAATTAATTAAAGACTATGAGCTGATCATCGATTACCACCCTGGAAAGGCAAATGTGGTCACTGATGCGTTAAGTAGAAAATCCTTGTTTGCACTGACAGCCATGGGCACTCAATTGGCATTGTTTGATGATGGTTCAGT
mk1505_A02	A02	38006685	A02	175.276	AACCTACCATTTCCAAAAATACCCTTCTTAGGCCTAAGTTTTTGAAAAGATTTTCGGACCCGATCCACAGAAGAGTTGTTGCAACCAGGCTCTGATACCACTAAATATAATACCCCAAACCCAGCCTAGACGTTATGACCAGATCTGATG	GCCACATCGAAGCGTTCAAAACATTCCGTATTACTTAGTTTGGAAAAACTTAGTTGGTGTTGTAAAAGACACTTTTAAAAGTAGGTTAAAGTGAATGGAAGCTGTGCACCAGGTAGGAAACCAGGAAGAAGAGGAGGTGAGTCCGTCGGA
mk1411_A02	A02	34361983	A02	175.733	ATTTGGCATTTATAACTCACTGCTCGCTTCAGAAATAGTGCCGCTAAACGAAAATATGTCTCTCGAACAACCGATGTTATCAACAAATGACGTGTTCCTTTTAGAACAGAATTTATGCATTCAGCCAAGTTTGAGGTCATATGACCATAT	GTAGGCCGCCGTCATATGCTTGTATCCACTGTTCGAAAGGTATGTTACAGAGGTAGTCTGCGCCTTCTTCGTTAACTGAACGCAAAACCGCCAACATCTCATACCCTGCCAATATAAGTTGATAACAAAAATTACATACCACTATTCCAT
mk1471_A02	A02	35952562	A02	175.972	GTAGTAGCCAGCAGCACGGGCGAAGGAGCAAGGGCGGACAGAGGACTGGGGTTCGAGCCTCACCTCGCGCACGGAAGGTTTGGGTTTTTACTGCTCGAGTGGGGAAGGAGATGGAGTTTGACCGAAACTCTCCTAGCAGTGGCTTGAGTT	GTCAAGCGGTGGACTGCTGCTGATGGTGCAAGGAATTTGGACGGGATTTAAACTGGTGGTGGCTGAAATTTAGGAGCTGATCAAGGAGCTTGGTATTGGCTGAATGTTGGACTCTTGAGGGGCAAGAGTTGGCCGGCCAAGGGTCTTTAG
mk1470_A02	A02	35952480	A02	175.976	TTACTTCGCAAGTAACTGAGGCTTCAGCAGGAATAGATTAAGATTAATTGTAACCCTATATTAGTAAAGAAAGAAGCGTGGTGTAGTAGCCAGCAGCACGGGCGAAGGAGCAAGGGCGGACAGAGGACTGGGGTTCGAGCCTCACCTCGC	CACGGAAGGTTTGGGTTTTTACTGCTCGAGTGGGGAAGGAGATGGAGTTTGACCGAAACTCTCCTAGCAGTGGCTTGAGTTTGTCAAGCGGTGGACTGCTGCTGATGGTGCAAGGAATTTGGACGGGATTTAAACTGGTGGTGGCTGAAA
mk19812	scaffold16691	385	A02	176.183	GTACCTGGCCCANATTGAATGTATTCATTTTTCAATCTAACACAAGGTACCGTAGTCTTAGACTTTTCTCAAATCACCGGTATTTTGCCTGCTAGGATCGAGGCCCGATTATCATTTCATCGGCATTATAGCCTGCTAGGCTCGAAAGCC	GAATAGTATCTCACCAGCATTATAGCCTGCTAGGCCCAAAGGCCCGAATAGTGTCTCACCGGCATAATAGCTTGCTAGGCTCAAAGGCCCGAATATAATACCAGCACTAAGCCTGCGGGATTTAACCCGGATATAATACCAGCACGAAGC
mk1362_A02	A02	26866179	A02	176.287	TCCTTGATCACTAATCACGAGTGCTACCCAGATTTGCATTAACCTTTATAGTTAAAAACATATTCAGCCAACCTTTACCGAAGTGAAGAACACTTACCAAAGTTTCAACACCTAGGGAGAAAATTGGCAAAGATCCAAAAGACTGGGATT	GATACTAATCCTACCAAAACTGATTAGAAGAAGTGAGGGACAGAGTGATCTATCCTAGCAAAACTGATTGAGAGAGCAAAACACTTACACTAGAATTGACTGAGTGGAAAGGGTAGTAGTGGCACAAAGGATACTCGGCACAAAGAAAAG
mk1364_A02	A02	26866306	A02	176.287	CAAAGATCCAAAAGACTGGGATTTGATACTAATCCTACCAAAACTGATTAGAAGAAGTGAGGGACAGAGTGATCTATCCTAGCAAAACTGATTGAGAGAGCAAAACACTTACACTAGAATTGACTGAGTGGAAAGGGTAGTAGTGGCACA	AGGATACTCGGCACAAAGAAAAGTAGAAATGGTTTAAAACCAGAGGTGAATCAAAAAGAAAACTTTGAGTAAGGAAGAATGGAGAATCGGCACAAAGAAAAAAGAAGGAAGAACAAGGGATTTTCAGCTTTTAAATCTTTGGAGAAAAAT
mk1449_A02	A02	35250298	A02	176.436	CAGGGCAAGAAGCTAGTGGTGCCGATGATTTCTCTTGATTGACAGGTTCGGGTACTCGGGTGGGAAGGTTTCTATTGGAGAATACTAATGTTTTCCGAGTATCAGCTTCTTGGATTACATTACCTGCTGCAACAAATGCTCCTGTGGCTG	ATCAAACTTCAATCCTCCTTCGACCCCTTGCACTGAGTCAAGAACAGTTTGTATTTTTCGTAATGATCGATTCACCTTGTTAATCTTTCGCGAGGGCCATCTTGATATCCCATGTTGTCTGCATATCCTTTTCAGTGTAGTAGGGCAAAC
mk20309	scaffold249_A02	931479	A02	176.652	TAAATATTTTGACCTCGAATTTGTGGTCCTGATTTGACTAAAAAATCCGCTGTTACAAATTGTTTCAACACCTACAATTTTATACAAATCATTATTTCCCATTAAAACAATACCTTCAGACACTGTTTCATAAGTTGTAAACCAATCTCG	TTGGGGCTCATAAGGAAGGTGCAACTAGAATCAAGGATCCACTAATTGCTCACATTAGAATTTTTGGCAGAAGCAACTAGGAGTTCACCATCGCTGTAATATTCTACAACATTAGTTTCACCAAATTTTTGTAGTTGTTTTCCTTTTTGA
mk1429_A02	A02	34962987	A02	176.701	ACTCCTAATGTAAACATTATTAGTTAAAGTGCCAACAGAGGTAGAGGCAATGCAAATGAACATATTTAAAAAGAACTGTTCATGTTCCTTCCAACAAATATAAGCTATGTACAAATTAATGCGTTAGTGACTTATTTGGGTCCTAAAGGT	TTTTACGCTTGTAACGCTCTAAGTTTGGGGTTGGTACAGATTCAAAGAAAGTTCATCTCAAAACGGTTCAAGCACCATAAATAGTACAGCACACGACATTGTTCCCAACTCCCCCCAAATGTGATTGTTACATCACACCACCTTATTTCT
mk1430_A02	A02	34963004	A02	176.701	TATTAGTTAAAGTGCCAACAGAGGTAGAGGCAATGCAAATGAACATATTTAAAAAGAACTGTTCATGTTCCTTCCAACAAATATAAGCTATGTACAAATTAATGCGTTAGTGACTTATTTGGGTCCTAAAGGTTTTTTACGCTTGTAACG	TCTAAGTTTGGGGTTGGTACAGATTCAAAGAAAGTTCATCTCAAAACGGTTCAAGCACCATAAATAGTACAGCACACGACATTGTTCCCAACTCCCCCCAAATGTGATTGTTACATCACACCACCTTATTTCTCCTTCTTTCACCTTCCT
mk20311	scaffold249_A02	931524	A02	176.76	TCCGCTGTTACAAATTGTTTCAACACCTACAATTTTATACAAATCATTATTTCCCATTAAAACAATACCTTCAGACACTGTTTCATAAGTTGTAAACCAATCTCGATTGGGGCTCATAAGGAAGGTGCAACTAGAATCAAGGATCCACTA	TTGCTCACATTAGAATTTTTGGCAGAAGCAACTAGGAGTTCACCATCGCTGTAATATTCTACAACATTAGTTTCACCAAATTTTTGTAGTTGTTTTCCTTTTTGATTCATAGCCTCCCTTTTGATCTTGTTCTACAACTTATAGTGCTCA
mk1329_A02	A02	25488967	A02	177.122	GAAGTTGGGGTATGAGTATTTGGGAATCAGGTTTCGTCAAATTGAGAATGGTAGTACTTCAGATTTTGGGCTGAATAATAATGGTGTTCTGTGATTTTGAGGTTAGATTTGTATACCGAATAATTTTGATTTGAGGTAGTCGATTCTGAG	GAGGTGCATAGTAGCCTTTATGCTTTGCATCTCGGTGGTAATAAGATGTATCGCAATCTTCGTGAGTTGTACTGGTGGCCGAGTTTAAAGCGTAAGGTTACGAATTTTGTTGCTCATTGTCTGACGTGTCATCAAGTTAAGGCTGAGCAT
mk1341_A02	A02	25921078	A02	177.429	TAAAGGATGAAAAATGGCGCTAGCTGATTAGGGATCAATGTGCCAACCATGTGTATGTGGAGGCTTAGGTCTACAGCACTTATAAAGCCAAAATGCATATTTTTTACTAAAATTAAGAGTTAATATAGTCTCCAAAAGAGACGCTTTATA	GTGCGTGTGTTGCGGTCAAAGTATGGAATGAAAGAGATAATTCTTGAGAATATCGCAAGAGAAAGTTGTTCAGTAATGTGGAGAGCAATTGCAAAGGTTTGGCCTTTACTAAAGGAGAATCTGTGTTGGTCAGTTGGAATGGGAACAGAG
mk1368_A02	A02	27095073	A02	177.613	TGGGAGGACTACTTGCCATTGGCGGAGTTTGCGTACAACAACAGCTACCAAGCAAGTATTCAGATGGCTCCATATGAGGCACTTTATGGGCGAAGATGTCGTACGCCTACGTGTTGGACAGAGTTGGGTGAACGACAAGTGCTTGGACCA	AATTAGTGACAGATACTGAAAGTAAGGATAAGTTGATAAGAGATCGATTAAAGGAGGCATCTGATAGACAGAAGTCGTATGCAGATCTAAAGCGTAAAGAGATTGAGTTCGCTGTTGGGGATATGGTTTTCTTGAAGGTTTCACCTTGGA
mk1462_A02	A02	35652544	A02	177.923	GGGGTGAGGTCGTACAGTCTCTAACTCGATTCTGACATATATTTATATGACACATTTTTTTTCATTATCCACATATGTCATTATAATCATACTATCCACTTCAAATAATTTATTATTCATATCTGTCTTACATAAAATTTCCAATTATCT	ATTTCAAACAAGTGCACTCACTCATACATTCTATGAATTTTGAATAACTTTAGTCATCACATTTACTAATTAATTTAGTCAAGCATGCAACAGCATATGTAGGCCAAACAAATATGAATAAATATATCACTATATAAACTTTCATCTCAC
mk1385_A02	A02	27710026	A02	177.948	CCCCACACAACCAGGTTCTCTCTTTTTCCCCTTTCCTAAGATCTTCGTACGTTTTGAAGGTTGAACCTTCATACCAAAGCCAATAGGTTATGTATTCAGTAGGGGTACTTCAAGGAAATTGAAGAATTGATGCGACATAGCCTCCAAAAT	TTCTCCAAAACAGGACGGGACAAATAGAGAAGGCATTTTTATTAAACAAATAAATCTTCTAACTATCATGTCCATCAGCCACAACGGGCATTCCATAATAATACAACCATGACTGCAGTGCATAATGGGAAGGATAAAATTTTTACGCTA
mk1461_A02	A02	35652508	A02	178.003	TTCATTAATTTCCGTTATATACACCTCATCGATAAGGGGGTGAGGTCGTACAGTCTCTAACTCGATTCTGACATATATTTATATGACACATTTTTTTTCATTATCCACATATGTCATTATAATCATACTATCCACTTCAAATAATTTATT	TTCATATCTGTCTTACATAAAATTTCCAATTATCTCATTTCAAACAAGTGCACTCACTCATACATTCTATGAATTTTGAATAACTTTAGTCATCACATTTACTAATTAATTTAGTCAAGCATGCAACAGCATATGTAGGCCAAACAAATA
mk1367_A02	A02	27094914	A02	178.207	AGGTTTACATCTCGGTTCTGGCAGAAGTTGCAGGAGGCGTTGGGTACACGATTGGATTTCAGTACTGTTTTTCACCCTCAGACAGATGGACAGTCGGAAAGGGTTATTCAAGTTTTGGAGGATATGTTAAGAGGTTGTATCATTGATTTT	GTGGTAGTTGGGAGGACTACTTGCCATTGGCGGAGTTTGCGTACAACAACAGCTACCAAGCAAGTATTCAGATGGCTCCATATGAGGCACTTTATGGGCGAAGATGTCGTACGCCTACGTGTTGGACAGAGTTGGGTGAACGACAAGTGC
mk1309_A02	A02	24974529	A02	178.407	AAGACTATCTTTTAAAACACTAAGAAGGACGTTGAAAGAGGCATGGGTTTTCTTAAAAATTTCAATGTGACACGTCGGATCCAGCCATAACGTCTGGGCCGGGTTTGGGGTGTTACAGTCCAGACTAAACCATTTATATAACATAAGCTC	GAGGAGCTCGATTAGGATTACCGGTTCAGGCTAAACCCTAATCATAACTGTAACATCCTAAAATAGGGCCAAGTCAGAATGGTGGTTTTGGGACCACAAATTTGACATCAAAATATTTACTTTTAGAATATGAGTATATGTATGTGTTAA
mk1427_A02	A02	34938200	A02	178.466	AGGCTTAAGTACTACTACTTCCGTTATCAACGCCTGGTGGAACATCATCTCTCCGATGAAGACGACGATAAAGCTCCGAGAATCTACGTGACGGCGATGGTGGGGCAGGAGAGAAAGAGGTACGATGTGCCGTTGATGTATGTTTCGCTT	CGTGGTTCCAGCAACTGATGATAGGACCAAAAGAAGAAAGGGATCTTGCGCAACCCATCATCGTGGATTGTACACCCGAGATGTTCGAGTTGTTTTTGGAGCTGTGGAGCTTTAAATGGGATTTCGACGAAGGAAATTACTTCATCTTCT
mk5046	scaffold206_A02	81422	A02	178.629	AATCATCATTTCACGAATTTATAATCATAAGCTTCGAGTACATACCTATACCATATTGTAACAAATTCACACTTATTCTCATCTTTAACATACCTGTGAACCACTCAGAATAATAATGTCAGATACTTGAGAATTTTGCACACTAAGTGC	ACATATGTAGCCAATGCTACCTCAATCTCATATCGCATAATTGCTCGCTCTCGAGCTAATCAATAGGCCTACTCACACAAGCTGTCAGTCAAGATGTAGCTACTCGGTGCTGTTCACACAAGCTGTCAATGTAACACCCCTTACTCATAT
mk1373_A02	A02	27312371	A02	178.741	CGAATCCTTCTACCACTCTTCCCTACACCACTTCCTTACTATTTTTTTAAGCCTTATAGCCGAATATCACAAAAGCCGAAATCCCAAAGGTTCATATTGTCTGTGCCGAATTCTCCTAGCAAAACCTACTGACCTTTCTTCATCCTTTTT	ATCAATTCTTTCTTTTTCTGAACCCCAAACCTCTGTCGACAAAGCCACTACAAAACCCTCACATTTTCTTCACTGTTGCAAAAAACCGAAAATGCATAGCCTTAGGGACATAGCCAAATTCTGAGATCTCTAAAGGCTCGATTTTTGTTA
mk1326_A02	A02	25435675	A02	178.944	TTTAGCGAGCTGACCTATCTGAGTTTTGAGCCCTTGGATCGACACTTGTTGATTTTTAAGTGCTGTCTCGGTATTCTGAAAATGAGTTTTTGACACCGAGATGAATTTTGTTAGCATCTCCTCAAGGTTCTACTTTTTCTCTTGTCGGTA	GGTGGTTGTTGGAAGCCTGAAGGTCGTGGTGGTCGCTGGTTCCCTTGGCCTTCCAATGAGAAATTTGGGTGGTTCCTCCAACCTGCATTGTAAGTATTACTATAAGGATTATTTTGAGATCGAGGATTATTACATATGTAATTTAAGTAC
mk1353_A02	A02	26493634	A02	179.158	TCTGACCTCTGTGTATTACAAACCAGATATCTCCCTGTACAGAGATTCAATGACTATGCCGTTTGTCCCTAATAAAACTAGACTCAATAAGGAATCTGTAAATATAAAGTATGACTTCTAATTATCTTTGTAAAATTTATGGTGAATTTC	AAAGTCGGAACAGGGGATCCAGAAATCGTTCTGGCCCTGTTTCACAAGATTTTAAATATCTCATACAATATAGCTCATATACTTGTTTTACTTCTTCCATGTGAAAATAGACTCATCAAGCTTCGATTCCATAATTTATTCATTATTTAA
mk1421_A02	A02	34663240	A02	179.271	CCTCCTCCTTGTTAAATGATGATATTACTAGACTTTGGCATATTGATCTAGGGCATATGAGTGAGAACAGCGTGGCAGAATTGAGCAAAAAAGGACTTCTTGATGGACAAGGCATTGGCAAACTGAACTTCTATAAGCACTTCATTTTTG	GAAGCAAAAGAGAGTTCGATTCACTAGAGGAATCCATAACACGAAGGGATCGTTGGATTATATTCATTATGATCTTTAGGGACCATCTTGTAACGCCCCGAATTTTGGGCCTAGAAGTTTTAAGCCTTGAGTGGGTGCAGTTAGGAGATT
mk1355_A02	A02	26753919	A02	179.295	TTATTGGGCCAAAAACCCCTAATGGGCCCTACTTAGCCGATTCTGTCATCTGGCCCATTTAGCCTATATCCATAACAGTATTAACAGTTTTAACATGCAATTTAACAGATTTCCATTTCCTACCAAATTTACCCAAATGGGCCCGAAAGC	TATTGGGCCCTAATTCAGCCCCTCGAGGCCCAACTTACTGTGAACACCAAAAACACGTCCTTACCGTTTCCATTATTCCCGATCATCATCTCACTGATTCTAACTAACTAGTGAGCGTTCGCTTGCTCACAAGTCCTCGAAATGCCAGAA
mk19346	scaffold235_A02	143143	A02	179.454	ACTAAGAGAATTTGAGTGCTCGTTGAAAGAGCATGCAAGGCAGAAGAGCTGGTAAAAGAGAGGAGGAAAGCGGCTATTAAGTCGCGAGGTTCAAAGAGGAGATAGATGGGGAAATCACATTAGTCCTCATCTAAGAGATCGAAGGAATTT	CTACTCGATCGAATGCTTCAGTGGGGTTTTCTAATAGAAACAAGAACTGGCAGAACACAACTTCTAGAGCCCAGGCCACTTTTATCGTGAGCATCGGTAGTGCTCGGCCAAATAGGCCAAAATGTTTGCAATGTAGTAGGCGTCACTTCC
mk19347	scaffold235_A02	143170	A02	179.455	AGAGCATGCAAGGCAGAAGAGCTGGTAAAAGAGAGGAGGAAAGCGGCTATTAAGTCGCGAGGTTCAAAGAGGAGATAGATGGGGAAATCACATTAGTCCTCATCTAAGAGATCGAAGGAATTTGCTACTCGATCGAATGCTTCAGTGGGG	TTTCTAATAGAAACAAGAACTGGCAGAACACAACTTCTAGAGCCCAGGCCACTTTTATCGTGAGCATCGGTAGTGCTCGGCCAAATAGGCCAAAATGTTTGCAATGTAGTAGGCGTCACTTCCGCGAGTGCTGGGGGAATGAAAGGGGAT
mk19348	scaffold235_A02	143196	A02	179.606	AAAAGAGAGGAGGAAAGCGGCTATTAAGTCGCGAGGTTCAAAGAGGAGATAGATGGGGAAATCACATTAGTCCTCATCTAAGAGATCGAAGGAATTTGCTACTCGATCGAATGCTTCAGTGGGGTTTTCTAATAGAAACAAGAACTGGCA	AACACAACTTCTAGAGCCCAGGCCACTTTTATCGTGAGCATCGGTAGTGCTCGGCCAAATAGGCCAAAATGTTTGCAATGTAGTAGGCGTCACTTCCGCGAGTGCTGGGGGAATGAAAGGGGATGTTTTAAGTGTGGATCATTAGAACAT
mk19345	scaffold235_A02	143095	A02	179.749	TAAGGATGGTCTTAATGAAGATATCCAAGTATTTTTTCGCATCCTAGAACTAAGAGAATTTGAGTGCTCGTTGAAAGAGCATGCAAGGCAGAAGAGCTGGTAAAAGAGAGGAGGAAAGCGGCTATTAAGTCGCGAGGTTCAAAGAGGAGA	AGATGGGGAAATCACATTAGTCCTCATCTAAGAGATCGAAGGAATTTGCTACTCGATCGAATGCTTCAGTGGGGTTTTCTAATAGAAACAAGAACTGGCAGAACACAACTTCTAGAGCCCAGGCCACTTTTATCGTGAGCATCGGTAGTG
mk1286_A02	A02	23718295	A02	179.967	CGTTTGGTTCAATTATGGGAAGCTGATTATTAACGATGGATTATAGGAGAAATCGTGTAGGAGATCTCGTCAAGGAATATCGCCAAACAGGTGTGTAACGAACCCTTTTCCATAGCTTAAAGCGATAAAATGCCGAAAAGCTGAAATGCC	AAATTCTGGCATTTCGAGGACTTGTGAGCAAGCGAACGCTCACTAGTTAGTTAGAATCGATGAGATGATGATCAGGAACAATGGAAACGGTAAGGACGTGTTTTTGGCGTTCACGGTAAGTTGGGCCTCGAGGGGTTGAAATAGGGCCCA
mk1464_A02	A02	35667532	A02	180.185	CTTTTCTATCCATTTGAACTTGACATCTTTGTAGCAGTCTTGTCATCGGGGTAGCTATCATAGAGAATCCATTTACAAACCGCCTATAGTATCTGGCTAAACCCAAAAAGCTTCGGACCTCTGTCACATTCTTTAGCAGTTTCCATCCAA	AGTAGCCGAGATTTTACTTGGATCAACTCTAATCCTGTCACCTGACACAATGTGTCCTAGAAATCCAACCTCATTAAGCCATAATTCGCTCTTACTGAACTTGGCGTACAATTGTTTGTCTCTCAGGATCTGTAATACAGTCCTCAAATG
mk1440_A02	A02	35050615	A02	180.331	GGCCTGAATTAAGGTATAATTGCATGTTTGATTAGTAAAATCAAAGAACATCAATTAATAAACACACCTGCACGCAAAAGTACGTACACCATTGTGCACCAAATATTCGCCGGATGTTCTGTCAATCTCGGGGGGAGAAACAAGGTAGCG	CCTGGAAGCTTCAACTCACCATCATATTGGAGCATTCCAGCATAACGAATTTTAGGAACCTTTACGCGATCAAATTTGTCGAAATCTTGATACTCGAGTGCCTTTGCGAGCATAACCATTCGATCTGCTCGGAAGTTAAAAGTAACAACA
mk1221_A02	A02	15689392	A02	181.141	GACCTGAAATACACAAAATATGGAGTTTTCCAAATTCAAAGCCAATCAAACAAACAAATTAAGTTACCAAATTTGAAGTGTACAATTTACACATACTTTTGCATTGAAGACATATCGTTTCACTCCTTTCCAGTTATCCAAATCATAAGC	GTAAAATGCTTACAACAAGCTGAAGCTTGAAGATGTTGGCCAAGTTTGCCACCTTCAAAAGAGTCCCCCTTGTATCCCTCTCACAAATGAAACTGCATATTTCCCAGAAACCAATGGATCCTCACCAGGCGTCTCTTGCCCTCTTCCCCA
mk1234_A02	A02	15944527	A02	181.172	AAGTGGGTTAAAACCTAAGTGCCTTTATCATCTCAGTATATCAAATCAATGGTGAGGTCTCGACTTGTATAATCGAAGCAAATTCTAGCATAACAAATTAGTAATGACACACTCATAAGCAACAATAAAAGTGAGCAAGAAAGGATATAT	CTCTAAAGGCTCAAGATCTCACAAAAATTATGGCTTTTGATGTCAATCCTGCAAATTCCAAACTTCAAGATAATACCTCAATTCAGGGAAACAACCTAGCAATTTTAATTCTCAAAAGTCAACTTATCATGCTTGATTCTCTAATGCCTT
mk1203_A02	A02	15282227	A02	181.34	TGACGTTTCTCTATTTCCTTCCCCCTCTGCCTGTGATCTGGCCTGAAACCCAAGCCAAAATGGTCTCTCTTCTCCTTTAGTTCTGGAACTTGAATCCCTCCTTGGAGATATCTTCCCAATCCTTTTCCTGGTAAGGCTCCTTTCTCTACT	TCATCTCCAAACCCATTCTTGTGGTTCTGGATATCTTAGGCACCGGCACCTCATTCTCCTTTGAAATAAATGTTGCATTAACGAACTCTAAAGAACGAAAAGAACACTCAACAGCTTCCTCGTTTGCCTCTACATAGGGTGCGTTATTGG
mk19867	scaffold7192	1905	A02	181.461	TTGATGCTCAATAATCAGAGGAAGTTCAATCAAGCGTTGAAATTCCAATTTCATAAGAACCAGAATCTGTAAAAACCAACAAGGTAATTTCAGATCCAGCTAATTCTGATAAACTAACAACCCCGTCAGATGCAGAACTGCCACAGAAAA	GAATCAACCAGTTCCAGTAAAGAAACCACCACCACCCTACCCTCAAAGACTTTAAAAGCTAAAGCAGGAGATTCAATTCAAGAAGTTCCTAGACGTACTCAAGCAACTTCATATCAACATCCCGTTGGTTGAAGCACTTGAGCAAATGCC
mk1240_A02	A02	16040375	A02	181.482	AAATGATCTGAAAAGGAGTGAGATAGATGATCAATAGAATAAACAAGGAATAAATTCAGCCAATCGACATTCATCACCCCTCTGTCTAACTATTCCCTAATATATGTTTCTGGTAAGCTACCTTGTAACACCGCTTGCCTGAGTCCTACA	CGCGACGGGATACGAGGAGTTACCTTACTTAAAAACAAGCATTCCAACGTTTTCGAATCATTAAGACTTGATCAAACTTAAAAATTTTTCAAACTTTGTTTAAAATTCCTTAACATGGGCTTACGAGGCCTCAAACATCCATTCGAAACC
mk1206_A02	A02	15383710	A02	181.544	GGGTGACAACGATTACCGTTATTAAACAACTCATTAATAACTACAACCGATGTCGCACTGACTCAAGTTTGACTTTTACTATGCTGAAACATCTGCTCTGTGTTCACCTCGGTGTCAACCTTTGGATAAGAATGAAAGGTTAAAGATACC	ACTACCTGGAAATAGAGAAAAAAATTACGTTGATTACATCAAAAAGCCCTTCGTTTTTTCCTTTGATTATGACCTCAATTTTATGTATGGTATATATAATGCATTATTTGTGGGTATCCAAAAAGCTTCAACTTGTGACTGCATAACCAC
mk1231_A02	A02	15873094	A02	181.585	TTTAGTTATATTTTCTCTAAACTCAATAGTTATTTAAAAAAAAACAAATTGTTTATTCTTCTTACGGTTCTTCTTTCTTTTTCTTCTTTTTTTTTTGTGTGTTTACTTATGTAACTTGTTACTGGGTCGCATCAGGAGTTCTACATTGCT	GTTGTGTCGATTGGAAGTTCATTGTGTAAGTTCTGTCATTATTCTTTTTTGTTTTAGTGAGTTTTGCGTTTGTTATATTTTGTTTGGGTTGAAATGAGTTTCTGCTTATTTGCTCGGATTCCTTGTTTAAGTTTTTGATTGGCTTCTTTT
mk1205_A02	A02	15297417	A02	181.852	TACTCCTCCAAAGTAGGTACTAAATCTACCTCTCCAAATGTACAACAGCTATAAGCAGGGTTCCAAACTGTACCATAGCTTGAAACAGATGCTTATCCACCTTGATGTCTAGCAAATAGGGAAGATCTCCATAATTCTGGTAGAACAGCT	CTTAACTTCGTCATCCTATTGGGCCCAAATGTCCTTCAACTCTTGAAACTCATTCTGTGTCGAACTAATATGAGTAAAGTCCCACAACTCCGACGTATACCCTTCGGTGACACTATCTCCTTTCTCTAATTGGGTTTTCTCTAACCACGC
mk1160_A02	A02	12342977	A02	182.554	TCTTCCCATATAGAAGGACTTTAAAGGAAAATGGATGCCAAATTAGGAAGGACCATATGTTGTGAAGAAGGCTTTCTCTGGTGGCGCACTGATTTTGACAGAAATGGATGGGAAAAGTTTACCCAATCTAGTGAATTCAGAGTCAGTCAA	AAGTACTTTGTCTAAAGAGAAGGGAAGCCAAGGTGAAAACCCACAAAGGGCGCTTTGAGACTTCTAAAAAAATGGAAAGGCCAAGGTGAAAACCCGCAAAGGGCGCCTTGAGACCAAAGGGGTTTTAAGTTGAAAACCCGAAAGGGCTGC
mk1161_A02	A02	12343018	A02	182.672	ATTAGGAAGGACCATATGTTGTGAAGAAGGCTTTCTCTGGTGGCGCACTGATTTTGACAGAAATGGATGGGAAAAGTTTACCCAATCTAGTGAATTCAGAGTCAGTCAAGAAGTACTTTGTCTAAAGAGAAGGGAAGCCAAGGTGAAAAC	CACAAAGGGCGCTTTGAGACTTCTAAAAAAATGGAAAGGCCAAGGTGAAAACCCGCAAAGGGCGCCTTGAGACCAAAGGGGTTTTAAGTTGAAAACCCGAAAGGGCTGCTCAAATTTCAAAAAACATGCAGTGACCTTGCTATACTGAAT
mk1195_A02	A02	14866742	A02	183.149	GAGTAATCTAGTCTTTGTACAATGTTGAGGTTGCTAAATTGCTGAGAGTTAGACTAGTGTTAGGACTTAAATCATAGGTTGTAATGTGAGAGAGATAGTAGATCTTTGCTCTGGAATAGGCCTCGTAGGTGTAGACTAAAACTGAACTGC	TAAACAATCTTGGTGTTCATCTTTATCTTTTATGAACTTTTAGTTTCGTGGTTGAAACCATAGCCATAGTTCCAAGCACTAATTTAGCCATAGTTTTTGTTTTGCACAACAAGTATCCCTTTGTTTCTGCAATTGGTATCAGAGCCTCTC
mk1225_A02	A02	15766675	A02	183.594	AAAACCAACCCTAATCAAATTAATTGAAAATAAGGTATTTTCTTTAAAACATCGTACGTAGAAGCATATTAATCGTCAATCAAATCTCAAAACCCTAATAAGTACAAAAGACAAAGCGAATCCCTTAAAAAAATTTCATTTAACAAAATA	CCTCTGCCAGAATCGAAATAAACGAATAAAGAGAAGAAGTAGATAGATTCAACATAAGATAAAGGGGAAAACCGAGAAATCATAAGGGAAGGATGAGGAATTGAGAAACGCACCACTAAAAAGAGCGACAATGATGAAATTTTGGGAAGG
mk1241_A02	A02	16047071	A02	183.776	GGTATTTTAGTAAATTTACCTATTTTAGGGTTTACATACATACTACAGCCATTATCGCATCAACAGAAACACTTACCGAGCGTTCTTACCGAATTGGGCCCGTTGGCCCATTATCCCGTTTTCGGCCCATTAAGCCCAAATATACCGAAG	GCACGAAATTGTGCACTCTGCAATCCTATCACTTGAGATTACCAGGAATAGCAATTCAAACCATCTCACGAGCGCTCGCACGCTCGTAAGTCCCAAAATACTGGCTTTTCGGCATTTCGACTTTTCGGCTTTTGCTGATCTAGTCTATGA
mk1250_A02	A02	16263717	A02	183.783	GCATACACAAACTAACATCAAATTTCACGGTCAAAGTTGCAAAAAAAAAGAAGAAGAAGAAGAAAAGAGGGGGGCGACGGAGGAGAGGTGTCGGACCAGTTGAGTACTGCAGCAGGAAAGGGTGGCAATAGTCAAATTGGCGGTGGAGCA	TAAAGAAAAGAAAAGTTGCTTGAGACTTTTTAATTGGTAGAGCTTTGGGGGCTTAAGGCAAATTACTCTTTAGTGACTTTAATAGAGAGCTATCAGTTATTTCTTACTTTTCTTGTTTTAAACATGTATCCGGACTCGACCCATTTAGAA
mk1216_A02	A02	15523448	A02	183.808	GACTTTGTAACCTTAGCTTATGTCAAAGTCTTCAAACTGTCTGTGGATTCCCCAGGCCACGGACATTCCAGTCAATATTTTCATTGCGTCCTGTCGGCTTGTCTTTTGGCCCGATGATAAGTGGTTGATTTTTGGTATCCTCTTATTTCT	TTTGCCATAGTACTAGTCTCTTCAATCTCTCCTCTAGCACGTTTTTTGCCTTCTTCCCCCATTAACACATTATCTTCTAAGTCATGGTCCAAAACGTTTTGGAATTGACTAGATACGAAGTTTCCCCCCCCCCCAAGCTGTGAAGATGTC
mk1232_A02	A02	15873180	A02	183.886	TTTTTTTTTTGTGTGTTTACTTATGTAACTTGTTACTGGGTCGCATCAGGAGTTCTACATTGCTTGTTGTGTCGATTGGAAGTTCATTGTGTAAGTTCTGTCATTATTCTTTTTTGTTTTAGTGAGTTTTGCGTTTGTTATATTTTGTTT	GGTTGAAATGAGTTTCTGCTTATTTGCTCGGATTCCTTGTTTAAGTTTTTGATTGGCTTCTTTTTTAGGTGGAGATCTTACTGGAGACGCTTCTCCAACATGTTAATTTGAGTAATTGCCGTTGACTCGTTAGTAAGTGTTGGTTTTATT
mk1238_A02	A02	16033006	A02	183.886	ACCGATACTAGTGATTCCATCAGTGATATACGGTGTCTCGTAGCAATGATATAGATCATTTTAGACACTCATCAAGGGTACAAGATAAATCATCAAACACGCGGATAGTATTATCAAGCCAGAATTCAGCTTGCTCAGCATCATCATCAT	AGTGGCTCTGAATCCTTCAGCCCCCTGTTTTCTGATTTTATCAACAGAGGGCTTATGTGATCTCAACGGATTAATCACTTGAGGTATAACAGATATCGAAGAAGGATTTGTCGGGGGTGGAGGTTGTTGTGCAGTCGGATTTGTCCAGAT
mk1215_A02	A02	15513589	A02	184.302	TTTGATCCAAATTTCCTTGCACAACTGTCAAGAATAATTTTTGAAAATACTCTCTATCGATTTCCCCCATCTCCTTATCTTCTTTTGTTATCCTGCCATCTTCAAATTGCATTTTCTGAATCAGATTTCTCCTTTTCCTCTAAGTTGCTT	TTTATGAAAAAATGCAGTATTTCTATCTCCAAGTTTCAATCAATTAATCCGAGCCCTCTGTTTTTAGTAACATTTATCCTTCTCAATTTCATAATTCAACTGAATTTTAGTATCTATTATGTCTGCCAGATTTTCATCGTTTCTATCAGC
mk1214_A02	A02	15513533	A02	184.302	TGATGTTAACTTTCGATTGTCTTCTTCGGAAACACAACAATCAATGCCAGACAAAATTTGATCCAAATTTCCTTGCACAACTGTCAAGAATAATTTTTGAAAATACTCTCTATCGATTTCCCCCATCTCCTTATCTTCTTTTGTTATCCT	CCATCTTCAAATTGCATTTTCTGAATCAGATTTCTCCTTTTCCTCTAAGTTGCTTATTTATGAAAAAATGCAGTATTTCTATCTCCAAGTTTCAATCAATTAATCCGAGCCCTCTGTTTTTAGTAACATTTATCCTTCTCAATTTCATAA
mk1218_A02	A02	15582118	A02	184.509	ATGGCGCCAAGAAGGCCGAAGAGCTAAATAATGAAAGGAAGCAAGCTAAGAGAGAAGCTCGAGTTTCAAGTAAGAGGTCTAGCGGCAGAGCACATTTCTTTCCCCACAAAGAAATCGAGAAGTCAACAAGAACGCTCTACTTCGTCGGTA	GATATTTGAGTAGAGTAAGAAGCTCCAAACGACTTATCGCGATTTTTGTGTAACAAGTTTTAAATATTTATAAAGAATCGTTCTTGAAACTAACTATTATCACGATGTGAGCAAGTGTACCTATCGAACAGTAGTACAGTTTTAGCAAGA
mk1217_A02	A02	15582028	A02	184.509	AAATGTGTAAGCGCTTCATGGAAGGCTTGAATGAGGAAATTAAATCACTGATTGGGATCCTTGAGATTCGAGAATTTGCAGCATTAGCTAATGGCGCCAAGAAGGCCGAAGAGCTAAATAATGAAAGGAAGCAAGCTAAGAGAGAAGCTC	AGTTTCAAGTAAGAGGTCTAGCGGCAGAGCACATTTCTTTCCCCACAAAGAAATCGAGAAGTCAACAAGAACGCTCTACTTCGTCGGTAGGATATTTGAGTAGAGTAAGAAGCTCCAAACGACTTATCGCGATTTTTGTGTAACAAGTTT
mk1222_A02	A02	15716928	A02	184.82	TAAATCCCTCTTGTTCCTAACTCTCTCCTTCTCACAGTCCTGGCACTCAGCGCGCTTCACATCCTTGGTGATCTTCGCCTTATCCACTAAAGTAGTAAAATCTCGCTCCCTCTGTGAAGCTACCAAGACCCTTAAACCATCCCTAAGGTC	TCCTCGAATCATACACAACGCTTATATTCAGTTGCCACCATCCCACGCGCATAGCGACTAAGTCGCAAAAATTCAGCCTCATATTCAGCCACTAATTTATCCATTTGTGTCAAATTTAGAAACTCTCTCCTCCAGGAATAAACATAACTA
mk1224_A02	A02	15717068	A02	184.821	CCCTAAGGTCGTCCTCGAATCATACACAACGCTTATATTCAGTTGCCACCATCCCACGCGCATAGCGACTAAGTCGCAAAAATTCAGCCTCATATTCAGCCACTAATTTATCCATTTGTGTCAAATTTAGAAACTCTCTCCTCCAGGAAT	AACATAACTAGTGCCTACATATTTTCCTTGGAAAGCGGTCTTGAAGAATTCCCAAGTCAGCCGGTCAGACTGAGTGCCCTCTTTAACTGTAAGCCGCCACTGGTAAGCTTCATCTCGCAGCAATGACATTGCACCCTTTAGTTTCTTCTC
mk1239_A02	A02	16033031	A02	184.985	ATATACGGTGTCTCGTAGCAATGATATAGATCATTTTAGACACTCATCAAGGGTACAAGATAAATCATCAAACACGCGGATAGTATTATCAAGCCAGAATTCAGCTTGCTCAGCATCATCATCATTAGTGGCTCTGAATCCTTCAGCCCC	TGTTTTCTGATTTTATCAACAGAGGGCTTATGTGATCTCAACGGATTAATCACTTGAGGTATAACAGATATCGAAGAAGGATTTGTCGGGGGTGGAGGTTGTTGTGCAGTCGGATTTGTCCAGATATACTGAGTAAACCAATCATTCATC
mk1219_A02	A02	15604004	A02	185.131	ACCTTGTGGTCGTTCGGAGATTAGTTTGGGAAGCTGGCCTATCTGAGTTTCAAGCCCTTAGATTGACGCTTGTTGATTTTTAAGTGATGTTTCGGTGTTCTGGAAACGGGTTTCTGACACTAAGATAAATTTAGACAGCATCTCTTCAAG	TTCAGTTTCTTTTTTTGTTGATAGGGTGGTTGTTGAAAACCTGGAAGATGTTGTGGTCTTTGATTTCCTTGACCGCCCCACGAGAAATTGGGATGGTTCCTCCAACCTGTATTATAAGTGTTACTATATGGGTTATTTTGGGATCTAGAG
mk1220_A02	A02	15604095	A02	185.131	TCGGTGTTCTGGAAACGGGTTTCTGACACTAAGATAAATTTAGACAGCATCTCTTCAAGGTTCAGTTTCTTTTTTTGTTGATAGGGTGGTTGTTGAAAACCTGGAAGATGTTGTGGTCTTTGATTTCCTTGACCGCCCCACGAGAAATTG	GATGGTTCCTCCAACCTGTATTATAAGTGTTACTATATGGGTTATTTTGGGATCTAGAGTTATTGTTACTGTAATATCCTGAATTAGGGCTTAATCGGAATAGTGGTTTCGTGACCACAAATCCGAGATAGAAATAATTATTTTACAATG
mk1244_A02	A02	16206189	A02	185.396	GCGCCTAGGGCATATGAGTGAGAATGGCATGACAGAATTAAGCAAAAGAGGACTTCTTAATGGGCAAGGAATTTGCAAACTGAATTTCTGTGAGCATTGTGTTTTTAGGAAGAAAAAGAGAGTTCGATTCACTAGAGAAATCCATAACAC	AAGGGAACATTGGAGTATATTCATTCTGATCTGTGGGGGCCATCCAGAGTGCTTTCGAGAGGTGGAGCTAATTATATGCTAACCTTTATTGATGATTTTTCCAGGAAAGTTTGGGCATTTTTCCTGAAGCAGAAAAGCAATGTGTTTTCC
mk1236_A02	A02	16032632	A02	185.523	TTGATGTTAAGATATAAGATAACTTATTTAGCTTATAGATTGAGTGATGGAAATGTTATGATTTATTGAGTTAAATTTGATAACCTAAAGGTTGTTGATTTAAATTTTTGGACATTTGAGATATGAATACATATGCTTATGTAATGTTTG	TTGTAGTTCAGTTTAGAAAGGCCAAATCATTGATTCAATGAGTGATTATAAATTGTGTTATATATCTAAGTAGTTATATGTTCGGCTATCGTATTTGATTATTTAGGCTCGATTTTGAATTGTAAAGAATGTTTGTTCTAAACTGTGTTT
mk1229_A02	A02	15865134	A02	185.649	AAGCTGATGTTGTAGAAGACTACAGCGATGGTGAACTTCTAGTCGCTTCAATCAACAATTCTAAAGTGAGCGAGGAGTGGATACTTGATTCAGGCTGCACCTTCCACATAAGTCCCAGTCGCGATTAGTTTACAACTTACGAAACAGTGT	TGACGGTGTTGTTTTGATGGGAAATAATGCTTCGTGTAAAATCGAAGGTGTTGGAACAATTAAAGTAAAGATGTTTGATGGAGTTGTTAGAACACTTAGTGACGTACGACATGTTCCAGAATTGAAAAGAAATTTAATTTCGTTGAGTAC
mk1228_A02	A02	15865128	A02	185.649	CTAGTGAAGCTGATGTTGTAGAAGACTACAGCGATGGTGAACTTCTAGTCGCTTCAATCAACAATTCTAAAGTGAGCGAGGAGTGGATACTTGATTCAGGCTGCACCTTCCACATAAGTCCCAGTCGCGATTAGTTTACAACTTACGAAA	AGTGTTTGACGGTGTTGTTTTGATGGGAAATAATGCTTCGTGTAAAATCGAAGGTGTTGGAACAATTAAAGTAAAGATGTTTGATGGAGTTGTTAGAACACTTAGTGACGTACGACATGTTCCAGAATTGAAAAGAAATTTAATTTCGTT
mk1248_A02	A02	16213501	A02	186.335	TAAGATACAAATGACATGTCATTATGGTTATTATAGTTTCAAATGCTTAGCTTAAATGTTTTACCAATGGCTAAGGTCTTACATTTGTTACGGATTCTTCATAGCTCGTGTGAGTAGTATTGTGTAAAGTTACCATCCCGACCCACAATT	GTTTGAGTAGGCCTATTTTCATACCTCGTGTGAATAATTATAGTTATAGCTTGTGTAACCATTTATTTTCATAGCTCGTGTGAGTAATCTTATCCCGTGTGCCTGAAGTATATTTACTATAGATTTTTAGGCGAAAACAGTAAGTAAATG
mk1246_A02	A02	16213452	A02	186.339	GAATGAAATGAATATGATTATGGAGGCCCATGTGAACTTAGTGAATAGCTAAGATACAAATGACATGTCATTATGGTTATTATAGTTTCAAATGCTTAGCTTAAATGTTTTACCAATGGCTAAGGTCTTACATTTGTTACGGATTCTTCA	AGCTCGTGTGAGTAGTATTGTGTAAAGTTACCATCCCGACCCACAATTGGTTTGAGTAGGCCTATTTTCATACCTCGTGTGAATAATTATAGTTATAGCTTGTGTAACCATTTATTTTCATAGCTCGTGTGAGTAATCTTATCCCGTGTG
mk1247_A02	A02	16213499	A02	186.345	GCTAAGATACAAATGACATGTCATTATGGTTATTATAGTTTCAAATGCTTAGCTTAAATGTTTTACCAATGGCTAAGGTCTTACATTTGTTACGGATTCTTCATAGCTCGTGTGAGTAGTATTGTGTAAAGTTACCATCCCGACCCACAA	TGGTTTGAGTAGGCCTATTTTCATACCTCGTGTGAATAATTATAGTTATAGCTTGTGTAACCATTTATTTTCATAGCTCGTGTGAGTAATCTTATCCCGTGTGCCTGAAGTATATTTACTATAGATTTTTAGGCGAAAACAGTAAGTAAA
mk1223_A02	A02	15716947	A02	186.73	ACTCTCTCCTTCTCACAGTCCTGGCACTCAGCGCGCTTCACATCCTTGGTGATCTTCGCCTTATCCACTAAAGTAGTAAAATCTCGCTCCCTCTGTGAAGCTACCAAGACCCTTAAACCATCCCTAAGGTCGTCCTCGAATCATACACAA	GCTTATATTCAGTTGCCACCATCCCACGCGCATAGCGACTAAGTCGCAAAAATTCAGCCTCATATTCAGCCACTAATTTATCCATTTGTGTCAAATTTAGAAACTCTCTCCTCCAGGAATAAACATAACTAGTGCCTACATATTTTCCTT
mk1192_A02	A02	14824213	A02	187.315	ATTGATATCTTTTAACATAAACAAGATTTCAAATCCAATGGTCTGCTCAGGAGCTCCTCTGAACTCTTCAGTACTGCCTAATAGAGTCCTTTGAAATCTAAATTTATGATTTCCATCTAACCACCGACGATGCCCCATATAAGAGAACTT	TTCCCATTATATAACCACTTCGAACATATTTGCGCAACACAACAAGGACAAGCATAACGTCTTTTGGTACTCCAGCCAGATAAATTGGCATAAGCCGGGAAATCATTAATAGTCCACAACAAAGCTACGTAAATAAAAGTTCTCCTTTCT
mk1198_A02	A02	15126445	A02	188.112	GCCTCGAAATTTACCTGATTAGAATAGATAAGGGTATTGCTGTCACATCGCCTCCTCAAGTTCCCACGTGGCTTCCTCAGAACTGTGATTACACCAAAGCAGCTTAACCAGGAGAATAGACTTCCTCCTCATAACCTTCACTTCACGGTC	AAAATTTGAATTGGCTCATCCTCAAAAGTCAGGTCCGGCCTAACCTCAATCTCCTCAATCGAGACTACGTGCACAGGATCAGAATAATATCGCCTCAGCATAGAGACGTAGAACACATTATGAATCTGGTCCAACTCTAGAGGTAACTCA
mk1197_A02	A02	15036283	A02	188.405	ATGCATCTTTGCATATCATCTTGAGCAAATATTCTTTTATTCTTTCATTTCATTCATAACCATACCATATATATAATTATTATTAGATTCTTTTGTTCTTTGAATTTTTCTTCATCCCTATAACAGGTCTCCAGATATTAATGATATGAG	GACACTGCTACTGACTCAGAATCTCTTTTTGAACAAGAAATGTGTATGGAGGATTCTCAGAATTTGGAAGATAATCGAGACTGTAACCTATCTCCTGATTTGTTTAGGATGGTAGAATAAGATGAGAAACAAATCCTACCTTACAAAGAG
mk1208_A02	A02	15481154	A02	188.994	ATACTCCGTAACTCTGTTTCGGCAACAGATTTGGGTTAGGGGTTTTACATTTACAAACACCTTTCAGCCTTTGCTTCTTTTCTTAGACACGCTATTTCTAGCTGGGGGAATAGCTTTATCTTCGGTTGGGGCATATTTATCACTAACATC	GTTGCATCAGGCGGAAAAAGGTTGTTCTAGCAACTGGAAGTAAAGTAACAGATGAAAGCTTAGTCGTTGCAAAATTAAAGCCTTTCTTGGATTGTTTCTTCCTAGGAACAATAACCCAAGCTCCTCCATCACTATGCTCTAAAGGGGCAG
mk1207_A02	A02	15481153	A02	189.002	AATACTCCGTAACTCTGTTTCGGCAACAGATTTGGGTTAGGGGTTTTACATTTACAAACACCTTTCAGCCTTTGCTTCTTTTCTTAGACACGCTATTTCTAGCTGGGGGAATAGCTTTATCTTCGGTTGGGGCATATTTATCACTAACAT	TGTTGCATCAGGCGGAAAAAGGTTGTTCTAGCAACTGGAAGTAAAGTAACAGATGAAAGCTTAGTCGTTGCAAAATTAAAGCCTTTCTTGGATTGTTTCTTCCTAGGAACAATAACCCAAGCTCCTCCATCACTATGCTCTAAAGGGGCA
mk1210_A02	A02	15501415	A02	189.63	ATCCTTATAGATTAACCTATCACATTTCAAAAGTGTCACACATAAGTCCTATTAACTAAATTCACATGCAATCGACTAAATCGAAGCTTAAAACTTTCACACATTCATATTCACACATTTTAGACAATATATATCATATTCAAATACTTT	GTGACTCGGTTTAGCGGTCCCGAAATCGCTTCCCGACTAGGGTCAATTTAGGGCTGTCACACTTTCTCCAAGAGACCTCTTGCCGCCCAGACGCTTCTTCAAGTAAGCGAAGGTAAATTCCCTAACTGAGCTTTATAAAAATTTGAGTTG
mk1209_A02	A02	15501414	A02	189.63	GATCCTTATAGATTAACCTATCACATTTCAAAAGTGTCACACATAAGTCCTATTAACTAAATTCACATGCAATCGACTAAATCGAAGCTTAAAACTTTCACACATTCATATTCACACATTTTAGACAATATATATCATATTCAAATACTT	AGTGACTCGGTTTAGCGGTCCCGAAATCGCTTCCCGACTAGGGTCAATTTAGGGCTGTCACACTTTCTCCAAGAGACCTCTTGCCGCCCAGACGCTTCTTCAAGTAAGCGAAGGTAAATTCCCTAACTGAGCTTTATAAAAATTTGAGTT
mk1211_A02	A02	15501426	A02	189.63	TTAACCTATCACATTTCAAAAGTGTCACACATAAGTCCTATTAACTAAATTCACATGCAATCGACTAAATCGAAGCTTAAAACTTTCACACATTCATATTCACACATTTTAGACAATATATATCATATTCAAATACTTTAGTGACTCGGT	TAGCGGTCCCGAAATCGCTTCCCGACTAGGGTCAATTTAGGGCTGTCACACTTTCTCCAAGAGACCTCTTGCCGCCCAGACGCTTCTTCAAGTAAGCGAAGGTAAATTCCCTAACTGAGCTTTATAAAAATTTGAGTTGGGAAAATATTT
mk1212_A02	A02	15501441	A02	189.63	TCAAAAGTGTCACACATAAGTCCTATTAACTAAATTCACATGCAATCGACTAAATCGAAGCTTAAAACTTTCACACATTCATATTCACACATTTTAGACAATATATATCATATTCAAATACTTTAGTGACTCGGTTTAGCGGTCCCGAAA	CGCTTCCCGACTAGGGTCAATTTAGGGCTGTCACACTTTCTCCAAGAGACCTCTTGCCGCCCAGACGCTTCTTCAAGTAAGCGAAGGTAAATTCCCTAACTGAGCTTTATAAAAATTTGAGTTGGGAAAATATTTTGCTTTCAAGACACG
mk1235_A02	A02	15965526	A02	190.345	CAAAATAACATAAAAGAAAACTAGATTTTAAGAGATAGAAAACGTAGAAGGAATCAAATTTGACGATGGGTGATTAGCTTGCTTCGACAATCCCAATCAACTGTCGTTTTGGGTTCCTCGTCAATAAACTAGTCGCTACCTTTGCAAGAT	TTCTGATCTTCCACTAACATAACAAGTCAGCAAGGACTATTTATCTTTTGACCTTACAGTCCAGACTGGCTTGGGGTGATGGTGTTCATAGATGGGCAATACCAATTTTGGGTTAATTCCCACATTGATGACTTCCCGGGGTTGTCAGGT
mk1201_A02	A02	15249675	A02	190.468	ATTCTAGAAGACTTGATACAGAAATATATCTATCAGGCCAGTTCTAATCCGGAAATGTCATTATGGGTTAAAGTCGTCCCGATTGTTGAAGTTATCGCACTCGTGTAAAATGATATTGCTTGACGCTTTCCTGGAAAAAGGAGAACAAAT	TCAGTTGAAAGTTACAGATGCAACCACGTCAGAAGTATCAGTTAGAGTTTGATAATCCGGGTTTCTCGGCTATGTTTCGACAGACGATTATTGGGAATTTCTCGGTAGTTATACTACTAATGATAAAGTAATGACAGGAAAACATTAGAG
mk1289_A02	A02	23750940	A02	191.556	GGTGAACTGACATACCTCCATTATGAACCTTACGCAAAATATTCTGAATCAACTCAACATTCTTCGAGACACAAATCCTTCCACGAAAACTCAGAAAACCATTAGAATCTCTCTAAAAATATAATTCAGTGCTCAACTCACACAGAGCTT	CTTAGCTTGTAACTCTTTATCAACTTCCTGAGCATCACAAATCTGTTGAAGAAAAGTCGGTCTAGCTCTTAACTCTAGTAGAATTGCACCATCATGAGATAGGGTTAGCCATGTATTCATAGCTCTCAAAGCAAATAAAGACTTTCTGCT
mk1288_A02	A02	23750822	A02	191.561	TGTTTGGCCTTTACTTGCTGACAAATCAAGCACCTCGACACAAACTCAGATATATCTCTTTTCATGCCATTCCACCAATACATTTTCTTTAAATGATTGTACATTTTCGTGCTACTCGGGTGAACTGACATACCTCCATTATGAACCTTA	GCAAAATATTCTGAATCAACTCAACATTCTTCGAGACACAAATCCTTCCACGAAAACTCAGAAAACCATTAGAATCTCTCTAAAAATATAATTCAGTGCTCAACTCACACAGAGCTTTCTTAGCTTGTAACTCTTTATCAACTTCCTGAG
mk1196_A02	A02	14962753	A02	192.53	AAACAGGGGAGACTTTAAAGAATAAACTGTAATTCGGGTAATTGCCAACTTCTTACTGTCATAGATGTACAAGCCCATTGTTTAGCAAATTCTTTAGTCCCCAAAGATTTTGTCCATATCTTTGCTGAATTGATTAGTTCAGAAATACTT	CGCTAGAATGACAGAAAATAAAACTATTTTTGTTCTTCCAAATAAACCAACAGATAATAGAATAGAAAATAGTTCACTCTCCATCAAAAGACAACAAATTACCTTTATTCTTAATATTCCATAATATACACCTTTCTCTTGCCAATCGAA
mk1193_A02	A02	14854903	A02	192.734	CAACCTCATTTGATTTTCAAGGATTACAAGTTCTCATAGCCAAATCTAGTCACATACCTTGGCCGATAAACCTAGTTCCGATACATTTAATCACTTTTTCTTCAGCTTTTCCTTCATCCTCTCGACTGCAGACCTCAAAGTTTCTTCATC	TTGCAGAAGGTAAATCTCACCAAATTCTTTCCATCTTCCGGGTTCAAGTAAAAAACACTAGTAGGAATTGCCACAACTCCGACTTCCTTGATCAGATACTCGCAAAACGCAATATCATTGTCTAGACCAAAACGGGTGTGATCTACAACA
mk1194_A02	A02	14854942	A02	192.735	CCAAATCTAGTCACATACCTTGGCCGATAAACCTAGTTCCGATACATTTAATCACTTTTTCTTCAGCTTTTCCTTCATCCTCTCGACTGCAGACCTCAAAGTTTCTTCATCCTTGCAGAAGGTAAATCTCACCAAATTCTTTCCATCTTC	GGGTTCAAGTAAAAAACACTAGTAGGAATTGCCACAACTCCGACTTCCTTGATCAGATACTCGCAAAACGCAATATCATTGTCTAGACCAAAACGGGTGTGATCTACAACAACAAAGTATGTTCCGCTTGATGGGAATACTTTAAAACCA
mk1191_A02	A02	14770528	A02	193.012	GAGATAATGAAAGAAAATGAGGATCTTGAATAAATCCATTGAGAAATATAGACATGGAAAAGCTTGGTCAAAATGGAAATATACAATTCAAGTAGAATTAAATTCGTGAAGTCTCTGGACTAGTATGCCAAACATCTAAAGAAATAAAGC	AGTGGGGTACTAATTGAGTAGTTCTACAAAAGCGAAATAAGAAAAATGAAGTTTTTCACTAAGTCCTAACATTGAAAAGATATTCTTTGTTGTGGATGCAATAACGTTTAGTCTGGTAGTTTATGAAAGATTTGTCATACGTCTAATCAT
mk1243_A02	A02	16173396	A02	193.758	CCTTCCTAGTATGGAAAAAGCTATAAAATTGTATCGTGATAACAATGTTGCAATAGCTAATACCAAGGAAATAAGAAGTCACTAGAGGAAGAAACACATTGATCGAAAGTATCACTTGATATGAGAGGCAGTAACCAAAGGAATTGTAGA	GTGATGAAAGTAGCTTCTGAAGATAACCTTGCAGATCTATTTACTATTACTCTTGTAACTAAGAGTTTTAACAAACACATCAAGGATATAGAAATGCAAAAATGACACATTTACTTCATTAGGGCAATGAGAGATTGTTGGGAAATGTGT
mk1242_A02	A02	16173255	A02	193.759	TCTAGGCCGTGGAGCCATAGTATGGAGAAGTGTAAAAGAAGCTTGCACTATTAAATCTACTATAGAGGTCAAGTATATGGCTGCTTCTGAGGAAACGAAAGAAGCAATATAGCTTCGAAAATTTTTAACTGATCTTGAAGTCCTTCCTAG	ATGGAAAAAGCTATAAAATTGTATCGTGATAACAATGTTGCAATAGCTAATACCAAGGAAATAAGAAGTCACTAGAGGAAGAAACACATTGATCGAAAGTATCACTTGATATGAGAGGCAGTAACCAAAGGAATTGTAGAAGTGATGAAA
mk1230_A02	A02	15872979	A02	194.215	TATGTAAAAAAAATGAGCCTGTTGGTTCAATGATTAAGCTTCTGTATATCCCTTGGTCTTGTCTTCGAGTCTCTACGAAATCAATAAGGAAATATTTTCTGTGGCTTGGTAAAAATTTAGTTATATTTTCTCTAAACTCAATAGTTATTT	AAAAAAAACAAATTGTTTATTCTTCTTACGGTTCTTCTTTCTTTTTCTTCTTTTTTTTTTGTGTGTTTACTTATGTAACTTGTTACTGGGTCGCATCAGGAGTTCTACATTGCTTGTTGTGTCGATTGGAAGTTCATTGTGTAAGTTCTG
mk1245_A02	A02	16206242	A02	194.52	TTCTTAATGGGCAAGGAATTTGCAAACTGAATTTCTGTGAGCATTGTGTTTTTAGGAAGAAAAAGAGAGTTCGATTCACTAGAGAAATCCATAACACGAAGGGAACATTGGAGTATATTCATTCTGATCTGTGGGGGCCATCCAGAGTGC	TTCGAGAGGTGGAGCTAATTATATGCTAACCTTTATTGATGATTTTTCCAGGAAAGTTTGGGCATTTTTCCTGAAGCAGAAAAGCAATGTGTTTTCCGCATTTAAGTCTTGGAAAATTATGATTGAAAAACAGAAGGGAAAACAGATAAA
mk1233_A02	A02	15911022	A02	194.974	GCTAAAATTGAATTAATTTTTGTTCCTGTTCTATTATGCCGCCCAGATAGTCAATGTGTGGGTCAATGCAAACGTTGATTCATTAGATAGGGTTAGTAGATAATTTGATATGTTAGGATTTTGTGTTATTTTATATATTTAAATTTTAAA	TTTTTTTAGAATTATTCTCCTAAAATTTCTCCCTCACTTTGATGTTCCTCTCTTTCCACTACCCCCATTCTTTCATTTTCTATTTTCTTTGATGTTTTCTTTCTTTCTTTCTTTATATTTTCATTTTTCTTTCCATTTCCTTTCATTTTC
mk19866	scaffold7192	1876	A02	195.096	CAACACCATTGAAGCTGAAAAGGAGCAAGTTGATGCTCAATAATCAGAGGAAGTTCAATCAAGCGTTGAAATTCCAATTTCATAAGAACCAGAATCTGTAAAAACCAACAAGGTAATTTCAGATCCAGCTAATTCTGATAAACTAACAAC	CCGTCAGATGCAGAACTGCCACAGAAAATGAATCAACCAGTTCCAGTAAAGAAACCACCACCACCCTACCCTCAAAGACTTTAAAAGCTAAAGCAGGAGATTCAATTCAAGAAGTTCCTAGACGTACTCAAGCAACTTCATATCAACATC
mk1199_A02	A02	15233626	A02	195.351	CGCAGTCTTTCACTAAAACGGTCATAACTTGATCTCTTAGACTCGAAATCGAGTGATTCAAAGTGTCTTTCGAAGCTAAGAGATAGATCTTTGAACTCTATGAAAGACATCTTAGCCTAGAAATGTCTATATCCTATCCAAAAAGTTCTC	CAAGTTTTCTAATTTCCCAAACTTGAAAATAAACAGTTTCGATGAATGGAATTTAATAAATTTCTTCCTGTCCGTGCATGTATCATTCCCCCTTTCCTCGAATCTTGTCTTCGATCAAGTCCTGGTTTGATTTGCTTGGCCTTTGACATT
mk1200_A02	A02	15233658	A02	195.41	TCTCTTAGACTCGAAATCGAGTGATTCAAAGTGTCTTTCGAAGCTAAGAGATAGATCTTTGAACTCTATGAAAGACATCTTAGCCTAGAAATGTCTATATCCTATCCAAAAAGTTCTCGCAAGTTTTCTAATTTCCCAAACTTGAAAATA	ACAGTTTCGATGAATGGAATTTAATAAATTTCTTCCTGTCCGTGCATGTATCATTCCCCCTTTCCTCGAATCTTGTCTTCGATCAAGTCCTGGTTTGATTTGCTTGGCCTTTGACATTACTGTTGGGCCTTGAGGTATTGTGAGCCCATT
mk1361_A02	A02	26848230	A02	196.293	AAATTGCAGGAGCATTAGGTAATCCGAAAGGTATAAAAAGGAATTCATAATGTATGTACCTCGTTCTAAATGAGGTTTTCGGCACATCCACCTCTTTAACTTGCAACTGATAATAACCCAATCTCAAATCAATCTTTGAAAATACTGTAA	CCTTTTCAACTAATCAAATAAATCCTCAATCTGAGGTAGAGGGTATTTGTTCTTTATAGTCACTTTATTCAGCTGTCTGTAATCGATACACATTCTTATCGTGCCATCTTTCTTCTTTACAAACAATACTGGTGTACCTCAGGGCAAATA
mk1273_A02	A02	23381150	A02	196.561	ATCACTCAACTCCGAGTGGGGACACTGCGGAGGTACTCGTACGGTGGCCAAAGTATTGCAAACTGGATTCTTTTGGCCAACACTATTCAAGGATGCATATACGTACGTAAAGAGCTGTGACCAATGTCAAAGGGTCGGAAATGTCACCAA	AGAAATGAGATGCCTCGAACAAACATCATTAAGGTAGAATTGTTTGATGTATGGGGTATTGACTTTCTTGGTCCTTTCCCTTCGTCTTTTGGTCACAAGTATATGTTGGTAGCAGTAGACTATGTGTCTAAGTGGGTCGAGGATGAAGCT
mk14304	scaffold32519	394	A02	196.563	CTTACCTTGAGTTTCTAAGGGTACATTCCTATACAGTTTGTCTACCCTAACCGAGTGACCCAAGGGACTTAGTACAGATACCCCACTCACAATCTCCTCAGAGCAGTCCAAGTCGTCCATAATCCGTTCTGTGGCCTCCAACCAATATTC	GCCACATTCGGGGCTATACCAGACACGCCCTTAAAGATCTCCGCTCCGTTAGCCTGAAGTCGTTCAGAAATAGATCCCCGAACTCCATTGCCCGTACTTGCCCCAACAACCCTTTCCAGAACACGAAGCATTGCCTGTGACAGGGCATCA
mk19042	scaffold230_A02	27647	A02	197.059	ACTGACATACATCCATTATGAGCCTCTTGCAAAATATTCCAAATCAACTCAGCATTCCTCAGAACACAAATTCTACCACAGATTCTCAGAAAACCATCAGAGTCTATGTGAAAATTTGATTCACTGTTCGACTCACACTGTGTTTTCATT	CTTGTAACTCTTTATCAGCTTCCCGAGCATTACAAATCTGTTGTAGAAAAGTTGGTCTAGCTTTTAACTCTGCTAGAATTGAACCATTAGAAGACAGGGTCAACCGTACGTTCATAGCTTTCAAGGCAAATGAAGACTTTCTGCTCAAGG
mk19043	scaffold230_A02	27678	A02	197.435	AAATATTCCAAATCAACTCAGCATTCCTCAGAACACAAATTCTACCACAGATTCTCAGAAAACCATCAGAGTCTATGTGAAAATTTGATTCACTGTTCGACTCACACTGTGTTTTCATTGCTTGTAACTCTTTATCAGCTTCCCGAGCAT	ACAAATCTGTTGTAGAAAAGTTGGTCTAGCTTTTAACTCTGCTAGAATTGAACCATTAGAAGACAGGGTCAACCGTACGTTCATAGCTTTCAAGGCAAATGAAGACTTTCTGCTCAAGGCATTGACAACCACATTTGCCTTACTGGGCTG
mk1282_A02	A02	23562702	A02	198.459	GAGAGGAAGACTCAGCTCGAGCCCTCCTACAGCCTCTACCGCGACTACAAATACTACGTCTGTGAGTTCCACGAACGCTCATCATAAATTTAAAATTTTTTTCTACATTATAAAGTTTTATCCATCAGTCTCAATATTTATTAGCAGATA	TTTACGTATAAATTATCAAAAGTTCAGAGATGTTTGAGAGATTTTAGTCTCTAATTATCTCAGTATCGTTCTTAGAAAGTACTAACGACAGTGTTTTCAGAAAGTGCTATCTAAGTTCAAAAATACTTACAAGATCAGCTCCGGAGATTC
mk1283_A02	A02	23562763	A02	198.459	GTGAGTTCCACGAACGCTCATCATAAATTTAAAATTTTTTTCTACATTATAAAGTTTTATCCATCAGTCTCAATATTTATTAGCAGATATTTTACGTATAAATTATCAAAAGTTCAGAGATGTTTGAGAGATTTTAGTCTCTAATTATCT	AGTATCGTTCTTAGAAAGTACTAACGACAGTGTTTTCAGAAAGTGCTATCTAAGTTCAAAAATACTTACAAGATCAGCTCCGGAGATTCGGTGTACCACATACTTTCTCAAATTATTCAAACTATTTAAAATTAATTCTTTTTGAAACAA
mk1268_A02	A02	23201225	A02	198.98	CTTCAATTGATACTGTGATCGATATCTCTGACTTTTGTTGATCCTTAAGCTAAATAGGCGGCACTATAGGAAAAAGGAAAGGAGAGGGGGTAAGCATAAAGCTTAGTAAGTTGCATATAAATAATTATACAACAATACTTTACCATTCAT	AACAGATATCATAATACACAAGTGGGCATAAGCAAAACCTACTCATCAATATTCAATACACATCATATAGCATATAATGTGGCTCACATTTTATACATACCAAATAAGTACCTGTATCACTCATAACACGGTTATACTTTCCTCATTAAC
mk1434_A02	A02	34995268	A02	199.608	TTAGTACTTTAATGATTAGATGAAGCTAAAATGATCCCGCACACTTAGTGCCATTTCAAATAGCCAAAGCTACCTCAGTATCGCACACTTAGTGCCTCATATAGCCAAAGCTATTCCATTTCGCACACTTAGTGCTATTTATAACTGCAA	GATTTCAAATCACACACTTAGTGCCGACTTCCTTTGATTTTTCCACTCACACAAGCCATAGTAAAACATCTATATAATTCATACATCTTCAAAGCATTAAAAGATGACTATAATATCATTTATTTCGTACGAACTTACCTCGTACTCGAA
mk1433_A02	A02	34995226	A02	199.608	AACTATTTCAGAAGTCTTTCCACACTTTATGAATTCGTACACTTAGTACTTTAATGATTAGATGAAGCTAAAATGATCCCGCACACTTAGTGCCATTTCAAATAGCCAAAGCTACCTCAGTATCGCACACTTAGTGCCTCATATAGCCAA	GCTATTCCATTTCGCACACTTAGTGCTATTTATAACTGCAATGATTTCAAATCACACACTTAGTGCCGACTTCCTTTGATTTTTCCACTCACACAAGCCATAGTAAAACATCTATATAATTCATACATCTTCAAAGCATTAAAAGATGAC
mk14260	scaffold219_A02	2313	A02	200.456	GAGGACTTGTGAGCAAGCGAACGCTCACTAGTTAGTTAGAATCGATGAGATGATGATCGGGAATAATGGAAACGACAAGGACGTTTTTTTGGCATTCACGGTAAGTTGGGCCTCGAGGGGCTGAATTAGGGCCCAATAGGCTTTCGGGCC	ATTTGGGTAAATTTGGTAGGAAATGGAAATCTGTTAAATTGCATGTTAAAACTATTAATAGTGTTACGGATATAGGCTAAATGGGCCTAGATGACAGAATCGGCTAAGTAGGGCCCATTAGGGGTTTTTGGCCCAATAACTCGTTTTAGC
mk14259	scaffold219_A02	2247	A02	200.456	CGAACCCTTTTCATAGCTTAAAGCGATAAATGCCGAAAAGCCGAAATGCCGAAATTCTGGCATTTCGAGGACTTGTGAGCAAGCGAACGCTCACTAGTTAGTTAGAATCGATGAGATGATGATCGGGAATAATGGAAACGACAAGGACGT	TTTTTGGCATTCACGGTAAGTTGGGCCTCGAGGGGCTGAATTAGGGCCCAATAGGCTTTCGGGCCTATTTGGGTAAATTTGGTAGGAAATGGAAATCTGTTAAATTGCATGTTAAAACTATTAATAGTGTTACGGATATAGGCTAAATGG
mk1384_A02	A02	27694823	A02	201.419	GGAAACTGAAGAGAAGGTTTTTTCGTGATCGTTACTTTCTTTCTAAATGTAACCTTTTAAAACAAGTCTGGCCTTATAAGTTTCCACTATTCCATCCGTATTTATTTTGTTCTTATAGATCCACTTACACCCTATAGGTTTTATCCCTTC	GAAAAGTCTACAAGTTCCCAAACTGAGTTGGATTGCATAAAATCTATTTTAGCTTTCATAGTTATTTCCCAGAGCTTGGAATTAGTAGTATTCATTGCTTCACCAAATATGACCAGGTCATCTTCTTCGTATTTGGAAGATCTAATGTTT
mk1338_A02	A02	25768967	A02	201.671	AGCCTAGGAGCAAAAGTGTAAATATGATAAATTTAGGGGCAAAAACGTAATTTTTCCATAATATGATTTTTGGGTCACCAATAATGTGACTAATTAGTAAGCTAAATGTGATATATTAGATCAAGGAAAACGAGATTTGGGCTTAAATCG	GAAGGTACGAGATTATGGACTAAAATGGAATAATTAGCCGTGCTCTGATTCGAGTTCGTGTGATAATAATAATAATAATGCAATGTCATACTTGAATTGTAAATTATATTATTGTCTCATAAATTGAATGATTTGTCATACGGATGTATA
mk1441_A02	A02	35058154	A02	201.978	ATACTAGCAATCATTCGTATATGTCCACAACCTTATGCATACATAGTTTGCCCAACCATTGTAATCATATATAGCAATGGATTTCATACTAAACTCAAAACAAACACTCAAACAGAACATATCAGTAGCACTACAACAAACAACACCCAA	GTGGAGTATAAAAACTCACCTGCTATCCTTCCTCCTTGCTAGCTTAACTTTTCCAAACACTAGAGTCTCATTCATCCTGGTAGCTAAGCATGGAAACCATAATACAAGTTAAAATAAAAACATTCATACTTTAGAAACTAGCATCCAATA
mk1442_A02	A02	35058163	A02	201.98	ATCATTCGTATATGTCCACAACCTTATGCATACATAGTTTGCCCAACCATTGTAATCATATATAGCAATGGATTTCATACTAAACTCAAAACAAACACTCAAACAGAACATATCAGTAGCACTACAACAAACAACACCCAACGTGGAGTA	AAAAACTCACCTGCTATCCTTCCTCCTTGCTAGCTTAACTTTTCCAAACACTAGAGTCTCATTCATCCTGGTAGCTAAGCATGGAAACCATAATACAAGTTAAAATAAAAACATTCATACTTTAGAAACTAGCATCCAATAACATACAAA
mk1316_A02	A02	25113556	A02	202.566	TTAGATCGATATTTCTGCAACATGGACACATTGAACACATCATGTATACGCTCAAGTTAAGTCGGTAACCTGAGGCGATACGATACCGATCCAATCCTCTTGAAAACCTCATAAGACCCAAAAAATCTCAGACTCAACTTACCCTTCCAT	CGAATCTCAAAACCTTCTTCCAAGGTGAAACCTTCAGAAACACTCTATCTCTAACCTGAAACTCGATATCACGATGTTTCAGATTTGTATACGATTTCTGCCTATCAGAAGCAGCCTTTGTAACAGCCCGTTTTAGGGTCAAATCAGAAC
mk20271	scaffold249_A02	35341	A02	202.769	AAGTACATCAGTAACGGTTAGTCAGGGAGGAGAGGCTAGGGAAGCCTTCTTCCAAAGGATGAATGAGTGGTTTGCTGAGTTTGTTTGAACAAATCTGGCTGCCCAACATCCTCCACCCCCACCTAAGCCACAACCGATTCCCGTAGCTCT	TAAGGTGTGGAATTATTAAGACTGAACAAGCCTCCAGTTGATAAGATTTAGAAACAAGGGGTCGAAGAATTTAGAGCCAATGTTTACGATGATACCAAGAGGGTAGAGTTTTGGCTTGAGAACTTTATCGGGGTATTTAATAAGCTTTCT
mk1375_A02	A02	27314590	A02	202.773	ACTCCTAACTCACACTGAGTTTTCTTGGCTGGCAATTTCTCATCACCTTTCTGAGCTTCTCAGATTTATTGAAGAAACGTCAATCTAGCTCCCAACTCTGCTAGAATTGAGCTATCATCAGACAAAGCCATACTGACATTCATTGCTCTC	GCGCAAATAATGATTTTCTACTCAACGCATCGGCAACCACGTTCGCTTTTCCCTGGTGGTAGTCGATAATAAACTCTTAATCCTTTATTAGCTCTAACCATTGATGTTGCCTTAGGTTCAAATCCTTCTGAATCATCAAGTACTTAAGGC
mk20294	scaffold249_A02	292025	A02	202.773	CTAAGTCAATACGCAACTGAATGGGTCCAAGCTGAATCAGAAATTTGTAAACGCTTCGAGGAAGGTCTGAATGAGGATATCAAGTTGTTGATTGGGATCTTGGAAATACAAGAGTTTGCCGCATTGGCCGGTCGAGCCAAAAAGGCCGAG	AACTTAATAATGAAAGAAAACAAGCTAAGAGAGAGGCTCAAGTTACGAGCAAGAGGTCTAGCAGTAAAACACTCTCGTTCTCCACGAAGAAAGCCAAGAGCCTACATGAACACTCCACTTAGTTAATGGGATATTCGGGTAGATTGAGAA
mk1392_A02	A02	28093422	A02	203.114	CATGCTTGCAAACTAGACATTTAGTTATAAACTTGGAAATCTCACATTTCATACCTAGCCACCAATAGATCTGCTTCAGGTTATTAAACATCTTAGTACAACCCGGATGAATGGAGTATGTACTATTGTAAGCCTTTAATAAAATGTCTT	CTTTAGCTCTGGATTATTTGGAACACACAATCTGTTATGAAAATACATCATACCATCAACATCTGTTGTAAATCTTGTAGATGAATCATTCTAGATTTGCTCACGTTTAGCTAACAACTTCGAGTCATCATCTTGAAACTCCCAAATCCG
mk1393_A02	A02	28093561	A02	203.114	TAAAATGTCTTGCTTTAGCTCTGGATTATTTGGAACACACAATCTGTTATGAAAATACATCATACCATCAACATCTGTTGTAAATCTTGTAGATGAATCATTCTAGATTTGCTCACGTTTAGCTAACAACTTCGAGTCATCATCTTGAAA	TCCCAAATCCGCTGAAGAAATAACAGTCTAGTCCCCAATTCCACTAAAATAGAACCATCACCCCTCAGTGACAAATGAGCATTAAATGCTCTCAAGAAGAATAAAAATTTCTAACTTAATGCATTTGCAACAATATTAGGTTCCCTGGAA
mk1301_A02	A02	24781120	A02	203.447	CCGATGGAGAACCTAACACTTGTTAAACCAAAGAAATGAATTTCATGCTCGAAACCTTCGCCTACACCAGCAATTACAGTAGAAGTCAAATTTCTTAATCGCTCGTTACACTACTATGACGAATAGAAAATAGAAAACTTACTGAACTCG	ACTAGTGTAATTCACGTTGCCAAAAGAAAAGATGACTTAGGGAAGCAAAAGGAAAAAGGGGAAGTTTCAAAGGAATTTTGGCAGAGTGCTGAGGAAAACAAAACGTCAAAGAGAGAGATTTTTGAAAAAAAGAAAAGAAAAGAAAGAATG
mk20293	scaffold249_A02	291883	A02	203.708	AAATATTACTAGGGATTTCTTCCAAGCAGAGTTTAAAAAGAAATATATTAGCCAACGGTTTTTGGACTCTAAGCGAAAGGAGTTCCTAGAACTCAAACAAGGGAACAAGACTGTAATAGAATACGAGAGAGAGTTCGTATGACTAAGTCA	TACGCAACTGAATGGGTCCAAGCTGAATCAGAAATTTGTAAACGCTTCGAGGAAGGTCTGAATGAGGATATCAAGTTGTTGATTGGGATCTTGGAAATACAAGAGTTTGCCGCATTGGCCGGTCGAGCCAAAAAGGCCGAGAAACTTAAT
mk1278_A02	A02	23420350	A02	203.721	ACACATGACTTGGACTTAGCTGCGATGGTTTTTGCACTAAAGATATGAAAGCATTAACTGTATGGTGAAAAGTGTATCATCTACACAGATCACAAAAGCCTGAAGTATCTCCTCACTCAAAAGGAGCTGAATCTTAGGCAGCGTAAATGG	TTGAGGTTCTTAGGGATTACAGCTATTCGATTGAATACCATCTTGGAAAAGCCAATGTGGTGGCTGATGCACTGAGCTGTAGGGCTATGATTGATCTGAGGGCGATGTTCACTCAACTCAGCTTATTCGATGATGGTAGTCTATTAGCTG
mk1263_A02	A02	23102599	A02	203.859	CCCGGTAATTCCTTAAGAAAGACATTCAAAAAATCCCTGATAGTTCTGATGTCCTTTATCGATGAATCCCCAAAATCAGAAACACATACATAGGCTAGATATACCTCACATCCTTTTCGAACCAACTTTTCTACCACCAACGTAGAAATT	CATTAGTCAAAAAATCCCGACGTTCCCTTATCACAACTACCTCGTCGTCCTCCTCGGTTCTCAAAACGACCCTCTTAGTCGCATAGTCCAGACTTACTCAGTGCTTGACTAACCAGTCCATCCTTAAAATTAAATCGAACTCCCTGAATG
mk1264_A02	A02	23102652	A02	203.869	CTTTATCGATGAATCCCCAAAATCAGAAACACATACATAGGCTAGATATACCTCACATCCTTTTCGAACCAACTTTTCTACCACCAACGTAGAAATTTCATTAGTCAAAAAATCCCGACGTTCCCTTATCACAACTACCTCGTCGTCCTC	TCGGTTCTCAAAACGACCCTCTTAGTCGCATAGTCCAGACTTACTCAGTGCTTGACTAACCAGTCCATCCTTAAAATTAAATCGAACTCCCTGAATGGAAGCTCCATTAGATTAGCCAAAAATACTGTCCCTTGGACCTCTAACAAACGT
mk1351_A02	A02	26269635	A02	204.437	TTTAATCACAGTCAAAAAGAGCTCCAATGCTCATCCTCGCATAGGAACTAAAAAACTCCACTGGGAAAGGACTTATGGACTAATGAACCTCTACCACCACCGGAGTACCATCCTCCACCCTCACGCTGATTATTCTCCAAAACTCAAATA	AAGGAAATTCATTCATCATTCAAGAAGTTTCACTTCTCTCCCTATCTTATGATTATGACTCTATCTTTTTCATTATATCTATATTTGTACATTGAGAGCAATGTACATCTTAAGTGTGGGGGGTCTTCTATATCAGAAAAATCCCTGAAT
mk1350_A02	A02	26269499	A02	204.437	TTTGAAATTATATTTATTTTATTTTATTTTTATTTCCTTTTAATACTATTTCATCCTGAGTTTCTATAATTTTTAGTTTTCGGCTATTTCATTACGAGTAATGATGCTTCAGTATACCTCTTAAAAGAGTTCCTGATTTAATCACAGTCA	AAAGAGCTCCAATGCTCATCCTCGCATAGGAACTAAAAAACTCCACTGGGAAAGGACTTATGGACTAATGAACCTCTACCACCACCGGAGTACCATCCTCCACCCTCACGCTGATTATTCTCCAAAACTCAAATATAAGGAAATTCATTC
mk20273	scaffold249_A02	157077	A02	204.644	CTTTATTAAGGTTGCAAGGGAACGTAGGTTCAAGTCTTGGATCTTGCAATTTATTTTGGTTTTTCTTCTAAAGGAATCTGGACTTTGGCCTATAGACCCTATAATTAATTAATGCTAAAATTGTGACACAAAGAGCCTTGTGGTGTAGTG	CAAGGTGGCTTGTTGTGTAACTGGGAGGTCTAGGGTTCAAGTCTTGGGATGCGAAATGGGGTATTTATTTTGCTGTTTGAGCTGTGTAAGAGGTGGAGTTGGACTGGAACTTTGTGGTTGAAGTGGTCATATAAAAATAAGGAATTTTCC
mk1307_A02	A02	24933655	A02	205.243	TTTAAGTAAAAAGGTGATAAATTACATAGGAAAAATCCTATATAGTTTTCAGTTTACACACCCCCACACCCAAATTGGCCTTGCTCGTATGGCCCACACAGCCTGGCGCAAAGCCCACACACCCAACCTAGCCTAGCCTGTGTGGCCTAC	GTAACGCTTGGGTTTGTGCAAGTATACACAGTCGTTATCAAATAATAAGTAAGTATAGAGTTATCGTCTCCACAGGGATTGTATTTGTGCTAAGTTAATTAATTTGTAAAATTATATTAATAATTTTTATAAGTAAAAACAATATAATTG
mk1446_A02	A02	35166672	A02	205.28	AGAAAGTTGAATTAGAAGCTAGAGATAGAAGAAAGAGATCAAGGAGTAAACCTTATCAATCCTCATTGAAGAAATACAAAGATTATTTTAGCCAATCAGCAGCTTCAGTGGGATATGCTAATAGAGATCGTGGAAAGCAATTCACTGGCC	TAAAACTCAAACTACATCGGTATCAAGTGTTGGCAATGTGAAAGATGTTAAACCCGAGTGTCAACATTGTAGAAGATGGCATTTTGGAGAGTACTGGATGAAAGCTAATAATAGAGCTTGTTACATTTTTGGTTCACAAGATCATTTTAT
mk1445_A02	A02	35166586	A02	205.28	ACTTCTAGTTGGAATTTTAGATTTAAAAGAATTTGTTGTGCTAGTTGAACGGGCTTACAAAGCAGAAGACTTTAGTTGAGAAAAGAAGAAAGTTGAATTAGAAGCTAGAGATAGAAGAAAGAGATCAAGGAGTAAACCTTATCAATCCTC	TTGAAGAAATACAAAGATTATTTTAGCCAATCAGCAGCTTCAGTGGGATATGCTAATAGAGATCGTGGAAAGCAATTCACTGGCCATAAAACTCAAACTACATCGGTATCAAGTGTTGGCAATGTGAAAGATGTTAAACCCGAGTGTCAA
mk1290_A02	A02	23796435	A02	205.76	GAGTTTGTGGTACTTGTTAAACAAGCTTGCTAAGCCGAAGAGCTAAAGAAAGAGAAAAGAAAAGCTGATTTTGGAGCCAAAGATTCCTATAAAAGATCATCGGGTAAGACTTTTCACTCAACATCAAAGAAGTTCAGAGATGATTCTAGT	GATCTAACGATACTGCGTACTTTTCTAGATGAGATCGAGACCGACCCCCTATGAGTTCACGAGCCACTTCAATAGCTAGTGTTGGCAATGTTCGAAAGAACAAATTTAAGTGCAAGCATTGTGGTAAATGGCAGTTTGGAGATTGCAGAT
mk1292_A02	A02	23796540	A02	205.76	AAGACTTTTCACTCAACATCAAAGAAGTTCAGAGATGATTCTAGTTGATCTAACGATACTGCGTACTTTTCTAGATGAGATCGAGACCGACCCCCTATGAGTTCACGAGCCACTTCAATAGCTAGTGTTGGCAATGTTCGAAAGAACAAA	TTAAGTGCAAGCATTGTGGTAAATGGCAGTTTGGAGATTGCAGATTGCATGATCGGTCTTGTTTTAAATGTGGATCGACGAATCATTTTATCCAAGATTGCCCCGATGTTAGCCGAGCAAAACACTGTTTAGAACGTAAGACCGAGTAAT
mk1380_A02	A02	27416561	A02	206.075	CTTCGTAATTTATTTAATTACTAAACTAAACATACTAAATAATAATAACATCCAAATTATTCGGGCCGTTTTCCACCCGAACCCAGACTCAAGGCCCAATACTTCCAGGCCCAAAAATCGGGGCATTATAACTCTACTTCCCTTAAAGAA	TTTCGTCCTCTAAATTTCAAACTATCAACTAACCGTATTACTCAAGTCAAACCACTATGCTTCCACTGCGCACTCTAATTCCAATAACAACAATGCGAATTTTATGAAACAGCTTAGTATTTCAGTGTTTATTACAGATGTCTTATGCAC
mk1370_A02	A02	27164217	A02	206.206	TTTTGGAGAGTCGCACGCCTGTGTGGGTAGGCCGTGTGGTCCCACACATCCGTGTGGCTTGGGACACACCTGTGTCCTCAGCCCGTGTAACTCTCTGACTATGACGTCATCAAGCAAATAAGGTCACACGACCAAGTCACACGCCCGTGT	CTTAGGCCGTGTGGTGAATTAAATTCCAAAAAATTAAGTGCAGACTTCACACTACCTGGGCACACGCCCATGTCCTAAGGCCGTGCCCCTTACACGGATGAGACACACAGCCGTGTCTCTGTTCGTGTGTTTACTACTGGGCATTCTGTT
mk20281	scaffold249_A02	214088	A02	206.414	AAGCTATCTTAGGCACATCCAATTCCTTAACTCGCAACTGACAATAGTCGGATCACAAGCTATCTTAGAGAATACAGTGGCTCCCCTCAACTGGTCGAGCAAATCATCGATCCTTGGCAAAGGATACTTATTCTTGATAGTTACCTTGTT	AGTTGCCGATAATCTATACATAGCCTCATTGACCCATCTTTCTTCTTTACAAATAGTACGGAAGCACCTCAAGGCGAAAAGCTCGGCCTTGCAAAACCTTTATCCGTCAGTTCTTGCAACTGAGATTTTAACTCTTTTAGCTCGGTTGTG
mk20282	scaffold249_A02	214148	A02	206.42	TATCTTAGAGAATACAGTGGCTCCCCTCAACTGGTCGAGCAAATCATCGATCCTTGGCAAAGGATACTTATTCTTGATAGTTACCTTGTTTAGTTGCCGATAATCTATACATAGCCTCATTGACCCATCTTTCTTCTTTACAAATAGTAC	GAAGCACCTCAAGGCGAAAAGCTCGGCCTTGCAAAACCTTTATCCGTCAGTTCTTGCAACTGAGATTTTAACTCTTTTAGCTCGGTTGTGCCATCCAATACAGAGCAATAGAAATAGGAGCTATTCCTGGAACCAATTCAATACCAAACT
mk19290	scaffold234_A02	38449	A02	206.65	TATGTGATAGTGTGATGACTTTTGACGGTTGAAATTATTGTTCTGATTAGTAAATGGAACCTAATTTAGAGAGAGCCTTAGCGGATGACGTTGAGAATGTAGCGGCTGCTCCTACGCAAGGGACACCGCCTGTGGAACCTCAATCATCTA	GAATAATCAAGATGATGGGGCAAAACAAGCTTTTTTTACTATGATGAACGAGTGGGTCGCACAATATGCCCGAACTAACCGGGCTGCTCAACCATTCCCGAATTTAAATAATCACCTCAGGTGCCTATAGTACCAGCAACTACTGATCCT
mk1313_A02	A02	25098565	A02	206.739	GATAATATTTAAACGAAATCACTACTCCAATGCATATACGAAACGTACCTTATCGTTGGGAATTTTACGAGCGTATTAATTGAAATTATTACAGCAAGATCGCTCATTCCCAAACCAAGTACCTTCGGGGTTTAGCCGGATATAGCTACT	GCTCAAATGCCTTCAGGACTTAGCCCGGTTATAGTAACTCGCACAATTGCCTTCGGGACTTAGCCCGGTTATAGTAACTCGCACAATTGCCTTCGGGACTTAGCCCGGATATAGTAACTCACACAAATGCCCTCGGGACTTAGCCCGGAT
mk1254_A02	A02	20047287	A02	207.299	AGTACCTGAGGTCATTCGTGCCCAAACTACCCTATCTGGGCTCGAGGCAGGATGTAGGGGTGGAATGCTTACTATACGTTTTATTACATCCTCTGGCAACCAAATGCAATGTAATACCCCATACCCGTACTTGAGACCGGGATAGGATAC	AGGCATTATCGAGATTTCCAGAATAATTTCAATTAATTTTTATTATTTAATATTCATTTTTATGTTTCATGTAACATCCTTTTCATATATTCAATTAAAAATATCATCATATAAAATACGATACAATACTTAAATTGTCATATTTACTGT
mk20313	scaffold249_A02	932323	A02	207.873	AGCGACAATCTTCTCCTTCATCACATCTTACAAAATTTTGTTAAACAAATGCAACTGTAATTGCTTCAAAGCCTTTTGATCTTTACGCTTCTTCTCTTCATCCATCAATGTTGAATGTATCTTATCTATCCCCAGCAGGGCATCTTCCAA	TCCATCTGCACAAGAACTGCTTGCATCTTTATCTGCCACAATGCGAATCTGGCGTTGTGATCCAACAATGGAATTTCATACCTCAATGACGCCATTACTGTGATCAAGATAAGTAACCCGAAAAGCTCTGATACTAATTTAAAAAAATAC
mk1272_A02	A02	23381136	A02	207.874	GATTTTATACCATTATCACTCAACTCCGAGTGGGGACACTGCGGAGGTACTCGTACGGTGGCCAAAGTATTGCAAACTGGATTCTTTTGGCCAACACTATTCAAGGATGCATATACGTACGTAAAGAGCTGTGACCAATGTCAAAGGGTC	GAAATGTCACCAACAGAAATGAGATGCCTCGAACAAACATCATTAAGGTAGAATTGTTTGATGTATGGGGTATTGACTTTCTTGGTCCTTTCCCTTCGTCTTTTGGTCACAAGTATATGTTGGTAGCAGTAGACTATGTGTCTAAGTGGG
mk20303	scaffold249_A02	471397	A02	207.998	GCATCTCTTTCTTCACGAGTTCTTACAACATATGCTTGGGCTGGGGTTCTAGCTTCCGATTATTGAGTGGCAACTTCACTTGTTCTTCTAGCACCTTCTCTACTAACTAAGCCACCTCTGCCTGATCCTCAACCACTGGAAGCAAATTCA	ATCTCTGTGATACTGTTGGTGTTGCTTTATTAATCTTTGGACAGTCTTTTTCAAAATGATCGGTGGATCTACAACGGAAACATCTTCCAGTTAATTTCCAACACTCTCTCCGATGTTTATTCCCATAGTATTGACATTCTGGAATTTCAG
mk20107	scaffold247_A02	9134	A02	208.039	AAACAAGCCTTCATTAACGAAATTTACACGCACAACAAAATATTATAAGCTGCCTTCAACCGCTCCCATGCTCAAGGCCTAAAACTTCTAGGCCCAAATTCAGGGTGTTACAACTCTACCTCACTTAAAGAAATTTCGTCCCTGAAATTT	CATCTAACAGGGTGGTCGTGTAACATCTACCCCACTACGCTACTGCTGCTCACTCTGATCCTACTATCACTGTCACACTTCAACTAGAACTTGAAACATCTCATACATACAACACTTATTCACTGAAGCAGACACATATTTATCACACAT
mk1317_A02	A02	25119483	A02	208.237	TGAATGTGTTTAAGCATAAAAATATTGTATTTGAGTTTAATTCGATTGAGTTTAATCATTTGAAAGTCCGTATGATCGATATGAAATATCTAGAGTTTTTGTTATATGAATTGTGTATGAAACAGCTTTAAAATAGTGATATTCGGGCCT	GAGCCTAGCAAGCCTTGTGCTGGTGAACGTAATCGGGTTTTATGCCTAGTAGGCTTACTGCTGGTGAATAAAAATCAGACCTTGAGTCTAGCAGGCCTTATGCCGGTGTGTGATTCAGGCTTATACCTAGCAGGTTTTATACTGGTGATT
mk1396_A02	A02	28105482	A02	208.495	ACCTTACTTCCAAGCCCATTCACTTGTTGTGGTCACCAACCAGCCTATGAAGGAAGTGCTATCCAAGGCGGACACTTTAGAAAGGGTAATAAAGTGGAGCATTGAGCTCGCTAAATAGGGATAGACTTCACCCCGTGAATTGGGATAAAG	GACAAGTGCTGGCTGATTTCATAGTGGAATGTTCTTTTAAAAAACTCTCGACGCCGCAAGTAATATGGGCTACGATTCGAAATGTTGGATTTTTATGTCTTGTAAAACTTGTACACTGTATTAACTTTCATGAATATTAACAACTTGTAC
mk1394_A02	A02	28105312	A02	208.495	ATCTCTACTTGATACCTCAGAAGAGATAGCCGTAGTGTTTTTGTTAAGTTAGAGGGTGTCCACCAATTCTTGGTATATTACGTCAGCAAGATGGTCCAAAATGACGAACTGACGTACTTTAAAATAGAAAATTGCATTTATACTTTGATT	TTGTAGTTCGCAAGCTGTGACCTTACTTCCAAGCCCATTCACTTGTTGTGGTCACCAACCAGCCTATGAAGGAAGTGCTATCCAAGGCGGACACTTTAGAAAGGGTAATAAAGTGGAGCATTGAGCTCGCTAAATAGGGATAGACTTCAC
mk1395_A02	A02	28105402	A02	208.495	ATGGTCCAAAATGACGAACTGACGTACTTTAAAATAGAAAATTGCATTTATACTTTGATTGTTGTAGTTCGCAAGCTGTGACCTTACTTCCAAGCCCATTCACTTGTTGTGGTCACCAACCAGCCTATGAAGGAAGTGCTATCCAAGGCG	ACACTTTAGAAAGGGTAATAAAGTGGAGCATTGAGCTCGCTAAATAGGGATAGACTTCACCCCGTGAATTGGGATAAAGGGACAAGTGCTGGCTGATTTCATAGTGGAATGTTCTTTTAAAAAACTCTCGACGCCGCAAGTAATATGGGC
mk20285	scaffold249_A02	224012	A02	208.739	AAGAAATTCATAGTGGCCATACCTCATTCTGAAAGCTGTCTTAAGCACGTATGATTCCTTAACTCGCAACTGAAAATAGCCGGATCTCAGGTCTGTCTTAGAGAATACAGTAGCTCCCCTCAACTGGTCAAACAAATCATCGATCATTGG	AAAGGATACTTATTCTTGATAGTTACCTTGTTCAGTTGCCGATAATTTAGACATAGCCTCATTGACCTATCTTTCTTCTTTACAAATAGTACAAGAGCACCCCAAGGCGAAAGGCTTAGCCTTGCAAGACCTTTATCTGTTAGTTCTTGC
mk1366_A02	A02	27031926	A02	208.769	CGAGAACAAGCAATTGTGCAAATCCGATCCCTAAAGATTTGACCCTACTTCCCTTATACTATTATTTTTATTATTTTCAATATTTTATAGGATAGGATATTTTTGGTGCTCTTAATGACCGTATCAAATTTTGGCACCGTTTCCGGGGAT	GGTAACGTACTAATCTTGCTATTTGTTTCTTATGACCAGATCTGCTCTAGGTAATCTTCCATTTGATTCGGAGATAGAGAAGACTGCAAAAGCCAATCGCAAGGAAACAAAGTTACGCAAAAAGCAATCAAGAGTGGTTGGGACTCAGAG
mk1348_A02	A02	26142868	A02	209.177	CGGTTTTCTAAAATTAGGTTTTTTTAAAAGGTGGTACACTGAATCTATGGCCCAAGTCTGTAAGTTTTCTGAACCTTTCTGATTGTTTCTAAAATATCTGTTATATGCTTGTACAAAACCTTATCATAGTACTTTAGTTAGGGTAACACT	TAACTATAGAAACTCTGATAAGTAGACTGAGACTGTAGCTAGGTTACCGCAAAAGGAAACAAACTCAAACTCTGGATTACTGTTATTCATAATACATCTATAATAAACACCGAAATATTAAACTGATTAATAAAATTCTTAATCAGATAA
mk20297	scaffold249_A02	323040	A02	209.536	TGAGAGTCTAGCTATACATGCAATATATAATTTTTGATAGTGTGACGACTACTGACAATTTAAGTTGTGCTTTCATCTAGTAAATGGATCCCAACAGAGAGGTAGCTGATGATGTTGAAAGTAATACGCCGACTCTCGCCCAAGGGACAG	GCCATCTAAAAGTAGACCAGTAACGATTAGTCAAGGAGGAGAGGCTAGGGAAGCCTTCTTCCAAAAGATGAATAAGTGGTTTGCCAAGTTTGTTTGAATAAATCTGGCTACCCAACATCCTCCACCCCGACCTAACCCCCAATCAGTTCC
mk20167	scaffold248_A02	33429	A02	209.718	ATGGACGGTACAAGCTGATTCTCGACCGGCTACGAGTAGCCGTGATGATGAGGTTAAACAAGCCTTCTATCAAATGATGAATGAATGGTTCACCTAATACATTAGAACCAATCCAGCTGTACAACAACCTCCACCCCCGGTTAATCATCT	CAAACTTCTGATATGCCACGAGTGAATCTAGTACAGTTGAGTAAACTACCAGTTGATAAGATTAGAAAGTATGGGGCTGAAGAGTTCCGAGCTACAATGAATGATGATGCTGAAAAAGCTGAATTCTTGTTAGAGAAGACAATAAGAGTG
mk20170	scaffold248_A02	33610	A02	209.897	GTACAGTTGAGTAAACTACCAGTTGATAAGATTAGAAAGTATGGGGCTGAAGAGTTCCGAGCTACAATGAATGATGATGCTGAAAAAGCTGAATTCTTGTTAGAGAAGACAATAAGAGTGTTTGATGAAATGTCTCTAAATCCTGAGGAA	GTGTAAAATGTGTCGTTTCACTTCTGAGAGATACGGTGTACTATTGGTGGAAAACTTTAATATTTGTGGTTAAGAGTGAACAGGTAACTTGGGATTTCTTTCAAGCTGAATTTCAGAAGAAATACATTAGGTAGAGATTCATCGATCAGA
mk20169	scaffold248_A02	33548	A02	210.082	TACAACAACCTCCACCCCCGGTTAATCATCTTCAAACTTCTGATATGCCACGAGTGAATCTAGTACAGTTGAGTAAACTACCAGTTGATAAGATTAGAAAGTATGGGGCTGAAGAGTTCCGAGCTACAATGAATGATGATGCTGAAAAAG	TGAATTCTTGTTAGAGAAGACAATAAGAGTGTTTGATGAAATGTCTCTAAATCCTGAGGAACGTGTAAAATGTGTCGTTTCACTTCTGAGAGATACGGTGTACTATTGGTGGAAAACTTTAATATTTGTGGTTAAGAGTGAACAGGTAAC
mk20168	scaffold248_A02	33476	A02	210.088	ATGAGGTTAAACAAGCCTTCTATCAAATGATGAATGAATGGTTCACCTAATACATTAGAACCAATCCAGCTGTACAACAACCTCCACCCCCGGTTAATCATCTTCAAACTTCTGATATGCCACGAGTGAATCTAGTACAGTTGAGTAAAC	ACCAGTTGATAAGATTAGAAAGTATGGGGCTGAAGAGTTCCGAGCTACAATGAATGATGATGCTGAAAAAGCTGAATTCTTGTTAGAGAAGACAATAAGAGTGTTTGATGAAATGTCTCTAAATCCTGAGGAACGTGTAAAATGTGTCGT
mk19454	scaffold237_A02	116468	A02	210.265	CATTAAGGACAATCTTTAATCCGATGTTTAGTCAACCAACAACTGAAACAAGCATCAAATTATCTCTAGCACTCGTCAAGATGACACTTACCACAATGTGCACAATTAGAAGTCTTCGATTTAGTTGCAACAACCCCTTACCGTGGTCTA	ATTCTCTGGCTCATTTGACAGGGCGAGTATTTGAACCATTGGAACCAGAATTTCTCTTAGACAAAACCTTATGCTTCCTCCATTTTTTGCGATTCGTCTACTTAATTTCCTCTACGATCTAGGCTTTCTCCACCAGGGTTTCAAACACCC
mk19453	scaffold237_A02	116459	A02	210.265	TGTTCGGTCCATTAAGGACAATCTTTAATCCGATGTTTAGTCAACCAACAACTGAAACAAGCATCAAATTATCTCTAGCACTCGTCAAGATGACACTTACCACAATGTGCACAATTAGAAGTCTTCGATTTAGTTGCAACAACCCCTTAC	GTGGTCTATATTCTCTGGCTCATTTGACAGGGCGAGTATTTGAACCATTGGAACCAGAATTTCTCTTAGACAAAACCTTATGCTTCCTCCATTTTTTGCGATTCGTCTACTTAATTTCCTCTACGATCTAGGCTTTCTCCACCAGGGTTT
mk1315_A02	A02	25098741	A02	210.416	CGGTTATAGTAACTCGCACAATTGCCTTCGGGACTTAGCCCGGTTATAGTAACTCGCACAATTGCCTTCGGGACTTAGCCCGGATATAGTAACTCACACAAATGCCCTCGGGACTTAGCCCGGATATAGTAACTCGCACAAATGCCTTCG	AACTTAACCTGGTTATCAATCCGAATATCCATGCACATATCAATAAATCATGACACATCAACATTTCATTTTCGTAACTAGATTTCAAACACAAGTCACTTATCAAGCATTATCATTTTCAGCTCAAAAGCTACATACAAAGGGCATGAT
mk1270_A02	A02	23233264	A02	210.576	TAATAATTATCTCAAAATCAATTTTGTCTAAACAAGAAATTAAAATAATGTTTTTAGTCAAACTGGGCACAAAATAACAATTCTCTAAACATAAATCAAATCCACTAGGCAAAGATAAAATGTATGTTCCCATAGCTAATGCAGTAACTC	TGCTCCATTTCCAACTCGCAGGTCCACATCTCCTCTAGGCAAAGTTCTACTCCTTTTTAGTCCTTGTATAGAAGTACAAATATAAGAACCACAACCAGTATCTAATACCCAAGAAGGAGTAGTTGATAAATTAATATCAATAACATAAAT
mk1314_A02	A02	25098737	A02	210.776	AGCCCGGTTATAGTAACTCGCACAATTGCCTTCGGGACTTAGCCCGGTTATAGTAACTCGCACAATTGCCTTCGGGACTTAGCCCGGATATAGTAACTCACACAAATGCCCTCGGGACTTAGCCCGGATATAGTAACTCGCACAAATGCC	TCGAAACTTAACCTGGTTATCAATCCGAATATCCATGCACATATCAATAAATCATGACACATCAACATTTCATTTTCGTAACTAGATTTCAAACACAAGTCACTTATCAAGCATTATCATTTTCAGCTCAAAAGCTACATACAAAGGGCA
mk1495_A02	A02	36568959	A02	210.783	GTAGCGGCTCGCTGAGAGATGCCGCATTGAGGTCTTAAGGCAAAGCGCTAGTGAGGACCTATGCTATACGTGCCCAGGAAGAGGCAGAGTCTCTTGATGTGATCGTAGGAACCTTTTCTATCTATGATATAACTATTGTTGTTTTGATTG	CCCGGGATCTACCCACTCATACATTTGTATGGAATTGATACCTCGTATGTGTAACACCCCTCACCCGTATCAGACGCTGGGATAGGGCTCGAGGCATTACCGGGATTTCACGTTTATAAACATATTAAACCAAGTCACTAAGTTGCGCTC
mk1275_A02	A02	23381293	A02	211.183	TCACCAACAGAAATGAGATGCCTCGAACAAACATCATTAAGGTAGAATTGTTTGATGTATGGGGTATTGACTTTCTTGGTCCTTTCCCTTCGTCTTTTGGTCACAAGTATATGTTGGTAGCAGTAGACTATGTGTCTAAGTGGGTCGAGG	TGAAGCTTATCTGATAAACTATGCGAAGGTTGTAATGAAGTTCTTGCAGAAACACGTGTTCACAAGGTTTGGAACCCCAAGAGCTATCATTAGTGATGAAGGGTCCCACTTTGTGAACAAGTGGTTAAAATGGTTATTAGACAAGTACGG
mk1318_A02	A02	25119716	A02	211.199	TGAGTCTAGCAGGCCTTATGCCGGTGTGTGATTCAGGCTTATACCTAGCAGGTTTTATACTGGTGATTTATTTTCAAGCCTATACATATAAGATTTCAAGCTGATGTGGGAATTGAGCAAGTAAAATTGAGTTAAATGACCTTTCATATT	GGCCACATAGGTATATACTTATGTGATGTTATATTGGAACTTGCATATTCGGCCTTATAGATATGTACATATGTGATATTATTCTTGATCTTGCATATTCGGCCAAATGAGTAGTGATGGTATATGAAATTATATTTTGTTTTGTAAGCT
mk1274_A02	A02	23381279	A02	211.398	AAGGGTCGGAAATGTCACCAACAGAAATGAGATGCCTCGAACAAACATCATTAAGGTAGAATTGTTTGATGTATGGGGTATTGACTTTCTTGGTCCTTTCCCTTCGTCTTTTGGTCACAAGTATATGTTGGTAGCAGTAGACTATGTGTC	AAGTGGGTCGAGGATGAAGCTTATCTGATAAACTATGCGAAGGTTGTAATGAAGTTCTTGCAGAAACACGTGTTCACAAGGTTTGGAACCCCAAGAGCTATCATTAGTGATGAAGGGTCCCACTTTGTGAACAAGTGGTTAAAATGGTTA
mk1455_A02	A02	35523424	A02	211.907	AATTGACAGATAAAAGTTTTTCGAGACCTAGTTTTTCACCTTGGGGTGCATCGGTATTGTTTGTAAAGAAGAAAGACGGATCTATGAGACTTTGTATCGATTATCGATAGCTAAATAAAGTGAATATAAAGAACAAGTACCCCTTACCAA	AATTGACGACTTGTTTGATCAGTTGAAAGAGGTAACAGTGTTTTCAAAGATAGATTTGAGATCCGAATACTACTAGTTGCGAGTTAAAGAGTCAGATGTGCCAAAGACTACTTTTAGAAAAATGTACAGACACTATGAATTTCTTATTAT
mk1454_A02	A02	35523327	A02	211.911	TTTAGTATTGATTTGGTCTCTAGGACTACACTGATGTCGATAGCTCCGTATAGGATGGCCCTGACCAAATTGAAGGAGTTAAAAGCTTAGTTGCAAGAATTGACAGATAAAAGTTTTTCGAGACCTAGTTTTTCACCTTGGGGTGCATCG	TATTGTTTGTAAAGAAGAAAGACGGATCTATGAGACTTTGTATCGATTATCGATAGCTAAATAAAGTGAATATAAAGAACAAGTACCCCTTACCAAGAATTGACGACTTGTTTGATCAGTTGAAAGAGGTAACAGTGTTTTCAAAGATAG
mk1419_A02	A02	34621301	A02	212.031	TTTGAGCTTGATTTGTACCTTTTTTTTGCTTAACCTTTTTGTTGAGACCTCGAACTAAAAATTTGAGTGTATACTCATCTTATCTCTATCTCATTTTTTCTTTTATTTGCATTGAATTAGACGTTAGACCACGGATATTGAAGGTTAGTA	AAACATATTAGAGGTGCTAAAAGAATAATTTGTGAGAGAGCTAGTGGAAATAATTCGAAGTTGTAAGTATACATCTTTTTTTAGTGTGCTATATGTCAAAAATCAAGTAAATAAAAGCTTAAGTGAGATGAAAATAGCATAGAATAGATA
mk1277_A02	A02	23381348	A02	212.23	TGTATGGGGTATTGACTTTCTTGGTCCTTTCCCTTCGTCTTTTGGTCACAAGTATATGTTGGTAGCAGTAGACTATGTGTCTAAGTGGGTCGAGGATGAAGCTTATCTGATAAACTATGCGAAGGTTGTAATGAAGTTCTTGCAGAAACA	GTGTTCACAAGGTTTGGAACCCCAAGAGCTATCATTAGTGATGAAGGGTCCCACTTTGTGAACAAGTGGTTAAAATGGTTATTAGACAAGTACGGAGTGAAACACAAGGTTGCAACAGCTTACTATCCACGAGAAGGTAGTTTGCCCGAA
mk1437_A02	A02	35002286	A02	212.714	TGTTATATACCATTATCAAACTATAAGTTCAAACACAAACTAGCCAAATCACATGGCTAAATATATACATCACAAAACATAATTCCCCAACTTCTAGCCTATACATGCCATACTTTAATATATACATTTTCAGAATACCAAAATAAGGTT	GATAGTGTTGTGACAATCCTCGATTATCCCTAAGCTCACAATAGCTTCGATATCTATAAAACAATGAAAACACACACAAAGTAAGGTTTCAAAAGCTTAGTAAGCTCGTACTAAATATAATCAACATTTTATATAATACAAAACATTATC
mk1438_A02	A02	35002295	A02	212.825	CCATTATCAAACTATAAGTTCAAACACAAACTAGCCAAATCACATGGCTAAATATATACATCACAAAACATAATTCCCCAACTTCTAGCCTATACATGCCATACTTTAATATATACATTTTCAGAATACCAAAATAAGGTTCGATAGTGT	GTGACAATCCTCGATTATCCCTAAGCTCACAATAGCTTCGATATCTATAAAACAATGAAAACACACACAAAGTAAGGTTTCAAAAGCTTAGTAAGCTCGTACTAAATATAATCAACATTTTATATAATACAAAACATTATCATCTAATAG
mk1281_A02	A02	23420393	A02	213.127	TATGAAAGCATTAACTGTATGGTGAAAAGTGTATCATCTACACAGATCACAAAAGCCTGAAGTATCTCCTCACTCAAAAGGAGCTGAATCTTAGGCAGCGTAAATGGGTTGAGGTTCTTAGGGATTACAGCTATTCGATTGAATACCATC	TGGAAAAGCCAATGTGGTGGCTGATGCACTGAGCTGTAGGGCTATGATTGATCTGAGGGCGATGTTCACTCAACTCAGCTTATTCGATGATGGTAGTCTATTAGCTGAACTTCAATTTAAACGGAGGTAAAGTGAATAGATTAAGGGTAA
mk1388_A02	A02	27856577	A02	213.488	TTAGGAACACTCGATTTTTATTACTTTAGCCATTTTACTTTTACTACAATTTAAATTTTTATTTTTTTTTCTAATTCTTCATTTATTTTTTTCTGACAGGTTTTTCTAGTTTATGACCAGAAGAAACCCGTCAGGACCGTTACTGTTTGA	AGTGAGCTCGATCGCACAATTCAAAAAAACCGAAGAGAAATAAGGCAAAGCTTACGATGCACAGAGGAAGAACAAGAGGACGATACTTCAACCACAACCAAGGAGATGGCTGAAAACCAAGAAAATCTGCTACCTCCTGCGATTGCTGTT
mk1271_A02	A02	23233348	A02	213.695	CTAAACATAAATCAAATCCACTAGGCAAAGATAAAATGTATGTTCCCATAGCTAATGCAGTAACTCTTGCTCCATTTCCAACTCGCAGGTCCACATCTCCTCTAGGCAAAGTTCTACTCCTTTTTAGTCCTTGTATAGAAGTACAAATAT	AGAACCACAACCAGTATCTAATACCCAAGAAGGAGTAGTTGATAAATTAATATCAATAACATAAATACCTGAAGCAGACGTTTCGCTTGTTTTGGTCTTCTTGATTTCCTCAAGATAGATAGGGCAGTTTCGCTTCCCATGTTCAGTCAC
mk1500_A02	A02	36591394	A02	213.695	CCAAGTTGATCCAAATAAGATCTCCGGTATTGTGGAATAGAAACCGTCGAGGAATGTAACAGAGGTCCAAAGCTTTTTGGGTTTGGCCGGATACTACAAATGGTTTGTAAATGGATTTTCTATGATAGCTACCCCGATGACTAGGCTGCT	CAAAAGGATGTCAAGTTTGAATGGACAGAACAGTGTCAACATAGTTTTGAAAGATTAAAGGCTTTGTGAACGGAAGCCCCAGTATTAGTGCAACCAGAGTCGGGCAAGGAGTTTGTGATTTATACTTACGCCTCCTTAAATGGTTTGGGG
mk1502_A02	A02	36591421	A02	213.695	TATTGTGGAATAGAAACCGTCGAGGAATGTAACAGAGGTCCAAAGCTTTTTGGGTTTGGCCGGATACTACAAATGGTTTGTAAATGGATTTTCTATGATAGCTACCCCGATGACTAGGCTGCTACAAAAGGATGTCAAGTTTGAATGGAC	GAACAGTGTCAACATAGTTTTGAAAGATTAAAGGCTTTGTGAACGGAAGCCCCAGTATTAGTGCAACCAGAGTCGGGCAAGGAGTTTGTGATTTATACTTACGCCTCCTTAAATGGTTTGGGGTGTGTGCTCATGCAAGAAGGCATGGTT
mk1269_A02	A02	23233181	A02	213.695	TTGATCTAAAATATAGAGGCCATTTATCAATTGTGCTGAACCATAGAAAACATTATTGAGATAAAAGGAACAATAATTATTCTTAATAATTATCTCAAAATCAATTTTGTCTAAACAAGAAATTAAAATAATGTTTTTAGTCAAACTGGG	ACAAAATAACAATTCTCTAAACATAAATCAAATCCACTAGGCAAAGATAAAATGTATGTTCCCATAGCTAATGCAGTAACTCTTGCTCCATTTCCAACTCGCAGGTCCACATCTCCTCTAGGCAAAGTTCTACTCCTTTTTAGTCCTTGT
mk1501_A02	A02	36591403	A02	213.721	TCCAAATAAGATCTCCGGTATTGTGGAATAGAAACCGTCGAGGAATGTAACAGAGGTCCAAAGCTTTTTGGGTTTGGCCGGATACTACAAATGGTTTGTAAATGGATTTTCTATGATAGCTACCCCGATGACTAGGCTGCTACAAAAGGA	GTCAAGTTTGAATGGACAGAACAGTGTCAACATAGTTTTGAAAGATTAAAGGCTTTGTGAACGGAAGCCCCAGTATTAGTGCAACCAGAGTCGGGCAAGGAGTTTGTGATTTATACTTACGCCTCCTTAAATGGTTTGGGGTGTGTGCTC
mk1428_A02	A02	34954181	A02	214.106	GTGGGGCCAAAGAATTGTGGGGTAGGTCAGATGATGATTCAGTCAAAGTTGAATATTTGCTTCAGAATACAATAAGAGTTTTTGAAGAAATATTTTGTTCTCCCGATGATTATCTGAGATGTGATGTTTGACCAACTGAAAAGTGTTGTT	TGTTCTCGAAGATAGACCTTAGATCTGGATATTACCAGTTGAAAGTTAAAGAGTGTGATGTGCTGAAGACTACTTTCAGAACTCGATACGGTCATTATGAGTTTCTAGTAATGCCATTCGACTTGACTAATGCTCATTTCGCTGTCATGG
mk1477_A02	A02	36076608	A02	214.541	AGCTACCAATCAAAGTAAACACATTTTGAGCCTAAGCCCTTGTAGTCTCAGTTAGGGCCTTAGCCCATTTCAGCAACAAAAGCAGTCTGTGCCTGAGCCCATTTTAGTAACAATATCAGTAGGGCCTAAGCGCATTACAGTATCAGTACA	TATGCTATCAGAAAATCCTACCTAATCCAACCTCTACACACCATCTCCGTCCCAACCTTAAACACTATGTGGGGATAAAATAGAGCCACTCAACCTTACAAGCCAAGTAGCACCGATTGCGGCACTAAAATTGTATTCACAACAAGCTGC
mk1409_A02	A02	33030683	A02	214.788	GATAGTGTGACGAATCTTGACAATTTAAAATTGTGTTTCCATCAAGTAAATGGATCCTAACTGAGAGGTAGTTGACGATGTTGAAAGTAATGCGTCGGCTCCCGCTGAAGGGATAGGGCCATCTGAAAGTAGACCAGTAACGATTAGTGA	GGAGGAAAGGCTAGAGAAGCCTTCTTTCAAAGGATGAATGAGTGGTTTGCCAAGTTTGTTCGAACAAATTTAGCTACCCAACATCCTCCACCCCCACCTAACCCCTAACTGGTTCCCGTAGCTCCCCAAGGTGTGGAATTGTTAAGATTG
mk1478_A02	A02	36076638	A02	214.882	CCTAAGCCCTTGTAGTCTCAGTTAGGGCCTTAGCCCATTTCAGCAACAAAAGCAGTCTGTGCCTGAGCCCATTTTAGTAACAATATCAGTAGGGCCTAAGCGCATTACAGTATCAGTACAGTATGCTATCAGAAAATCCTACCTAATCCA	CCTCTACACACCATCTCCGTCCCAACCTTAAACACTATGTGGGGATAAAATAGAGCCACTCAACCTTACAAGCCAAGTAGCACCGATTGCGGCACTAAAATTGTATTCACAACAAGCTGCCAATAATAGGCTTATAGCCTTTCAGAACAC
mk1303_A02	A02	24834939	A02	215.34	ATGGGACGAAAATCAGATGGTCGATTCTTTGGCTACCTTAGCTTCCATGATTAAGGTGAACAAACAAGAAGAAGTCAAATCCATCCAGATGAGCATTTATGAAATTTCGTCTCACTGTTATAATGTCGAAGAAGGGGAAGAAAAAGATGA	CACCCCTAGTACCACGATATACTGCGATATGTGAAAAATCGTGAATACCCTGACCAAGCAACTGCTAATGACAAAAAGACGTTGAGAAGACTAGCCTGCGACTATGTCTTAGATGGGGAGATCCTATACAAAAGAAGAAAGGATCAGGCA
mk1371_A02	A02	27291880	A02	215.648	CGAATTCTAAGATCTCTAAGGGCTCGACTTTTGTTATCATTTGAGGGGTTAGATCTGCATTAGAATCGAGTGGGATTTAATTGGAATCATTGATCGAAGGAACCGGTGGTAAGTTTTCGAACCTATCTTTATTTCAGGTTTTAGAAAAAG	CGAAACCCCCTAAAGGTTAGGGAGGCTGTCGATTTGGGCTTGTAGCTCTAAGGGTTGTTATAATTGTTTTATTTTGGTAATAGTATGATCTAGAGGCTGCTGATCGAAGGCTTGGACAAGTGGAACGACTGGACCTAAACCTAGTCACTA
mk1321_A02	A02	25282314	A02	215.793	TAAATTGGGTGGATTGCCTAAAGTGATATCGTCTATGACAGTAGAGAGATATTTAAGAAAAGGGTGCGAGGCTTACCTTACCCTTGTATTGAATAATCAAGCATCTGAATTGAAGATCGAGTCAGTGCCAGTGGTATGTGGGTTCACAGA	GTATTTCCAGAGGAATTGCCTAGATTGCCTCCCGTAAGGGAAGTTGAATTTGGAATCGAGTTAGTCCCCGGTACGGCACCCATCTCGATTGTTCCGTACAGGATGGCTCCTACAGAGTTGAAGGAGTTGAAAATTTAACAACGAGAGTTA
mk1322_A02	A02	25282332	A02	215.833	TAAAGTGATATCGTCTATGACAGTAGAGAGATATTTAAGAAAAGGGTGCGAGGCTTACCTTACCCTTGTATTGAATAATCAAGCATCTGAATTGAAGATCGAGTCAGTGCCAGTGGTATGTGGGTTCACAGATGTATTTCCAGAGGAATT	CCTAGATTGCCTCCCGTAAGGGAAGTTGAATTTGGAATCGAGTTAGTCCCCGGTACGGCACCCATCTCGATTGTTCCGTACAGGATGGCTCCTACAGAGTTGAAGGAGTTGAAAATTTAACAACGAGAGTTAACTGACAAGGGTTTCGTG
mk5048	scaffold206_A02	92397	A02	216.036	GAACCTTTCCAACACTCCTCAAGACACTCAACCACTGAAGCAAGCATATATTTTATACAACACAATATACAAAAGTAAATACCTATATTTTTGGGGTGTTACACCTCACACGGTTGAGACACACGGCCGTGTCTCTGCCCGTGTGGCCAA	ACTTAGGCTATTTTCCAAGCTTTTTTGTTGCCTTAATCTTTCACAAACTTAACCACTTTAAAGACACTTATTATAACATTAATTAATGATTTGGCATGCCTCACTAAGGCACGTTTTAACAACCAACCATAACATATTACCCAATAATTA
mk19702	scaffold240_A02	12350	A02	216.263	TAAGATCGGTGCTTGGATCGATGGAACAGGTAAGAACTCAAATTTGTGCACGATGGTAAGTTGGGCCTCAATGGGCTAAAATTGGGCCCAATGGGCTTTCAGACCCATTTGGGTAGAATTGATAGAAAATGGAATTTGGAAAAGTTGCAC	TTAACACGGTTAGTATTGTTGTAAATTTTGGGTTAAGTAGGCTAAATCATCATTTGTAGGGCCCATTAGAGGTTTTGGGCCCAAAAGCCCGAATTTTATAAAGTGGGTTAAAGATCATTGTTTAAACACTAGGAAATATTGATAATTGTA
mk19701	scaffold240_A02	12257	A02	216.415	TAGATTAATATTTGCTGAGAAGCTGAAATTCTAAAATACCGGTATTTTAGGAACTTATAATGTTGCGTTTGGGTATAGATGCGATAAATACGATAAGATCGGTGCTTGGATCGATGGAACAGGTAAGAACTCAAATTTGTGCACGATGGT	AGTTGGGCCTCAATGGGCTAAAATTGGGCCCAATGGGCTTTCAGACCCATTTGGGTAGAATTGATAGAAAATGGAATTTGGAAAAGTTGCACGTTAACACGGTTAGTATTGTTGTAAATTTTGGGTTAAGTAGGCTAAATCATCATTTGT
mk19700	scaffold240_A02	12211	A02	216.563	TTCAACTTCAACCCGTAACAGGTGTGTACTAACCCTCGTAATAGCTTAGATTAATATTTGCTGAGAAGCTGAAATTCTAAAATACCGGTATTTTAGGAACTTATAATGTTGCGTTTGGGTATAGATGCGATAAATACGATAAGATCGGTG	TTGGATCGATGGAACAGGTAAGAACTCAAATTTGTGCACGATGGTAAGTTGGGCCTCAATGGGCTAAAATTGGGCCCAATGGGCTTTCAGACCCATTTGGGTAGAATTGATAGAAAATGGAATTTGGAAAAGTTGCACGTTAACACGGTT
mk20283	scaffold249_A02	214156	A02	216.714	AGAATACAGTGGCTCCCCTCAACTGGTCGAGCAAATCATCGATCCTTGGCAAAGGATACTTATTCTTGATAGTTACCTTGTTTAGTTGCCGATAATCTATACATAGCCTCATTGACCCATCTTTCTTCTTTACAAATAGTACGGAAGCAC	TCAAGGCGAAAAGCTCGGCCTTGCAAAACCTTTATCCGTCAGTTCTTGCAACTGAGATTTTAACTCTTTTAGCTCGGTTGTGCCATCCAATACAGAGCAATAGAAATAGGAGCTATTCCTGGAACCAATTCAATACCAAACTCTATCTCT
mk1369_A02	A02	27164035	A02	216.922	CCAGAACATGGTTTAAGGCGTTATTGAACTTAAACATAAACGGACACACAAAATCGGGCCATAAAATTTCATCCAATTTGTCCCTTTAAAGGGCCTACGAGGCCCAAAACGTACACCGAAAACGGTTTGGGACTAAATCGAGAACCTTCG	AACCTTTTTGACACTTGGAAAAATTTTCTTGTTTTGGAGAGTCGCACGCCTGTGTGGGTAGGCCGTGTGGTCCCACACATCCGTGTGGCTTGGGACACACCTGTGTCCTCAGCCCGTGTAACTCTCTGACTATGACGTCATCAAGCAAAT
mk1349_A02	A02	26261571	A02	217.129	GTGAGCATAGGAGAGCGAAAGGAACGAGAAACGGGACAAAAACGTAGAAAATTGGCCAACTTACGAAATCAACACGGCCTGACCTACTCACACGGGTGGACCACATGCCCGTTCCTATTTAACAGGCTTGACCACGGCCTGAAGTAATCA	ACACGGGTGTGTCACACGGGCGTGTCCCTATTGAGCCCAAGTTTAGTCTAATTCAGAAAAGGGCAACTTTGAGGGTTCTTAGGCATTCCAAAGCCTATAAATACACCCTAGAGGAGGAGGAAAAAGAGGGACAGAGAGAAGAAAGTAGGG
mk1320_A02	A02	25192252	A02	217.273	TCTCTATCCAAGATAATCAACAAGGGCACCCTGTGAAGTCTCACGATCTCAGAAACATAGAAATCAGCTAATTTCTCAAGGGAGTAGTTGGTACACATCGGTATAAAATGTGCTGTCTTGGTAAGCCTATCAACAACAACCCAAACGGAA	CTTTTTTCCTTGGTGTCAACGTCAATCCTAATACAAAATCCATAGTTACACAGCCTCATTTCTATTCAAGAACCATTACGGTTAAAGCAAACCCGAAGGTACTTGGTGTTCCACTTTCAACTATTGACAAACTAGACACTTAGAAACAAA
mk1497_A02	A02	36588690	A02	217.541	CCATTTACCGTCAATTCGTACTATGATCGTTTCAGATATGCACTCCCGCGAACCTCACATCTTATGGCGGGATTACCAGTCCAAGCTAAATCCCCTATTTTATTAACTCAAAAAGTGATGCCAAGATTACCAGTCCAGGCTAAATCCCTT	TAACGACAAACACCTTTATTGAGCTCGGATCTGAATTACTAGTCCAGGATAAATTCAGATCCTAATCGAACTACCCTTCTGGTGTAAATCCATAATGCACACATATTCTTTGGGAGGCTTGACCATTCAATGGAACACCCGTCCGGGCTA
mk1498_A02	A02	36588801	A02	217.543	AAAGTGATGCCAAGATTACCAGTCCAGGCTAAATCCCTTGTAACGACAAACACCTTTATTGAGCTCGGATCTGAATTACTAGTCCAGGATAAATTCAGATCCTAATCGAACTACCCTTCTGGTGTAAATCCATAATGCACACATATTCTT	GGGAGGCTTGACCATTCAATGGAACACCCGTCCGGGCTAGATCCTTTTATAAATTAGATCAACAGATTACCCATCCGGGCTTAATCCTTACTGCAACACATGCAGGAACTCGTTACACATGTCAATCATGGTTTATCCATCGAATTCCCT
mk1499_A02	A02	36588874	A02	217.551	AATTACTAGTCCAGGATAAATTCAGATCCTAATCGAACTACCCTTCTGGTGTAAATCCATAATGCACACATATTCTTTGGGAGGCTTGACCATTCAATGGAACACCCGTCCGGGCTAGATCCTTTTATAAATTAGATCAACAGATTACCC	TCCGGGCTTAATCCTTACTGCAACACATGCAGGAACTCGTTACACATGTCAATCATGGTTTATCCATCGAATTCCCTTTTTAACTTCAACCGAGACATTTATCACAATTCATACTTAAACATGCATTTCATAGAATTTCATGTTATTAAT
mk20298	scaffold249_A02	323150	A02	217.751	GATGTTGAAAGTAATACGCCGACTCTCGCCCAAGGGACAGCGCCATCTAAAAGTAGACCAGTAACGATTAGTCAAGGAGGAGAGGCTAGGGAAGCCTTCTTCCAAAAGATGAATAAGTGGTTTGCCAAGTTTGTTTGAATAAATCTGGCT	CCCAACATCCTCCACCCCGACCTAACCCCCAATCAGTTCCCGTAGCTCCCCAAGGTGTGGAATTGTTAAGACTGAACAAGCCTCCAGTTGATAATATTCAGAAATAAGGGGCTGAAGAATTTAGAGCCAATGTTGACAATGACCCCGAGA
mk1458_A02	A02	35588761	A02	217.907	CATACGTTCTTGTCGGGGCTTGAACCTTTGATTTTGTAGCGTCTTTAGTCACGACTCGACTGCCACTAGCACTCCCAGGGTATCTCAGAGGTCTACCTCGTAGAACGGGAGCACTCGACTTCAGAGCTATTTTCACTTCTTTTTCGGCTC	TTCCGGGCAGTCTCTGAGAAAGTGATTAAGAGAACCACATCTGAAACACGCGCCGCTCTTCATTCGACACTCTCCGAAGTGAAATTTGTTATAGCTCTTACACTTTGGTTTTTGATCATCTACACTCCCCACATTAGTCACCATCGGGGA
mk1452_A02	A02	35522411	A02	218.063	ACAAAGCTCAGACTACTTCTATTGCGAGCGTTGGTAATCGACCTAATAGACCTGAATGTCCACATTGTGGAAGACGTCATCCCAGCGAGTGCCGAATGAATGACCAAGTTTGTTTCAAGTGTGGTTCGCAAGATCACTTTATTAAAGATT	CCCTGAGATGATTGAAAAAGAAAAGTTTCAGAGTACTAGGCTGAGTAATACTACCTCTAGTGGGAGACCCCCGAGAAATACCAGAAATGGAGCTAGCACCAAAAATGTGATGAAGGATTTAGCTACAAGATTTGAAGCTCGAACACCTAT
mk1453_A02	A02	35522471	A02	218.063	CACATTGTGGAAGACGTCATCCCAGCGAGTGCCGAATGAATGACCAAGTTTGTTTCAAGTGTGGTTCGCAAGATCACTTTATTAAAGATTTCCCTGAGATGATTGAAAAAGAAAAGTTTCAGAGTACTAGGCTGAGTAATACTACCTCTA	TGGGAGACCCCCGAGAAATACCAGAAATGGAGCTAGCACCAAAAATGTGATGAAGGATTTAGCTACAAGATTTGAAGCTCGAACACCTATTAGGGCTTATGCCATACGTGCTCGCGAAGAAGCGACATCTCTAGATGTTATCATTGGTAC
mk1459_A02	A02	35588779	A02	218.216	CTTGAACCTTTGATTTTGTAGCGTCTTTAGTCACGACTCGACTGCCACTAGCACTCCCAGGGTATCTCAGAGGTCTACCTCGTAGAACGGGAGCACTCGACTTCAGAGCTATTTTCACTTCTTTTTCGGCTCGTTCCGGGCAGTCTCTGA	AAAGTGATTAAGAGAACCACATCTGAAACACGCGCCGCTCTTCATTCGACACTCTCCGAAGTGAAATTTGTTATAGCTCTTACACTTTGGTTTTTGATCATCTACACTCCCCACATTAGTCACCATCGGGGAGGAAGACTTTTGACCTCG
mk1482_A02	A02	36198362	A02	218.374	TAATATGACCGTGTGTTACACACGGCTGAGACACACGCCCCGTGTAGACAAAAAGAGGCTATTTACCAAACAATTTTGTCAACCCATTTGGTACACATTTTCACCTACACAAATGATAGCAAACCATAGCATAATATACAATCCAAAACA	CCAAACCAAGCCTAAATACTACCATTCCAATGCTAACCAATTCAAGGCACATAAATATCACAATATGCTATCTTAACTCACCTCAATCCTTGTCTTCTCAAATCATCAAAATGACCATTATCAAATATGCGTTATTTGACCTAACTTCAC
mk1480_A02	A02	36198268	A02	218.374	TATGCCACATGGCCAAGTCATACGCCTATGTCTGAGGCCATGTGAAGCGTACTGACTTGATTTTAATTTCAACATCAGGGGACACACGGCCGTGTAATATGACCGTGTGTTACACACGGCTGAGACACACGCCCCGTGTAGACAAAAAGA	GCTATTTACCAAACAATTTTGTCAACCCATTTGGTACACATTTTCACCTACACAAATGATAGCAAACCATAGCATAATATACAATCCAAAACAACCAAACCAAGCCTAAATACTACCATTCCAATGCTAACCAATTCAAGGCACATAAAT
mk5050	scaffold206_A02	126062	A02	218.427	GCTTGTTAAAGTAAAACCGTAATGATGATTAACAACTGGTCCTTCGAAGTGACACCGTGATGGCGATTTGTACGCTCTATGAGGCAACACCGAGATGATAGTACATAGGTCCTACAGGGCGACACATTGTGTAACACCCCGTACCCGAGA	CGTTGCCGGAGTCAGACACGAGGGGTTCACAGACTAAATTCGCTTACTATCACAGTCCATTTTAGAATTTTCCAGGCAGTTGGCTAACTGTGACACTGTCACCTTAAAAATCATATCTTGAGTTTCACAACTCGAAAATCAGTTTCGTAA
mk1354_A02	A02	26646361	A02	218.477	TTAAAAAATATGTTTTAGGTCTCGTAGACCTTCATAAGAGATGGATTGTAGATGATTACTTATGTATTAATGTTATGTGATATCTGTGTTTCTGAATTGGTCTGAAATGTTCTGTCTGTCTAGTAATGCCTCGTAACCCTAATCGGATGA	GGTTACGGGTTAGGGGTGTTACAGTTACGGAGTCCCGAGAATACACTTTTCGACACCCTTGACTATCGAGTCGTTATATTACCGAAGCAAGATAATAACCCATAATCAATATTTGATTCATTCTCCTTTTCTATCTCTTGAAGTTGATTT
mk1345_A02	A02	26041362	A02	218.477	GCCATATAAGCAAGACACAATACACTATCATTTAATCTTTACCATTCGGCTAAACCCTTCTCTTACAAGGAACACCGAATTCACATAACATATCATTTCACCGACATTACGCCTGCTAGGCACGAAGGCCCGAATACACATCACTGGCAC	AAGCCTGCTGGGCACGAAGGCTCGAATACACATCACCGGCACGAAGCCTGCTAGGCACGAAGGCCCGAATATAATACCAGCACTAGGCCTGCGGGATTTATCCCGGATATAATACCAGCACGAAGCCTGCGAGATTTAACCCGAATATTT
mk1410_A02	A02	34314763	A02	218.639	GACCAAATCTAAGAATTTTCTTCCACTGAGATACTTTCAAAAATACTTTGTCACCAATCTGAAATTCAATGTCTTTGCATTTCAGATCCGCATACAATTTCAGTCAATCTAAAGCTACTTTCAAACTGTGATAAATTACTTTCACTTTAT	TTCAGTCTCTCGAGTTAAATCAACCCCGTGAATCTTTTTCTCACTCAGCTCAGTCTAATATAATAGAGTTCGGCATATACCACCATACAAAGCTTCATACGGTGCCATCTTTATGCTCGATTGAAAATTGTTGTTATACACAAATTCAAC
mk1448_A02	A02	35242205	A02	218.748	AAAACAAAGTCGTCCCCAACCCTTGAGTAAATAGTGTACCAAATCACAAAGGTTAAAGTGGGAAAACTGCTACAAGCTCCAGTGGAGTATTCAAGTAACTGTGCGGTGAAAAGTTTGTTTTGTACTGCACAAATTCAATATCATCCACTC	AACAGTGCTCCCAATTATTCTATATATTATTTCTGGGATCCCATTTTTTATTTTTTCCCCAATTCCTGATTTTGAGGTTTGAATCATTTACCGTTTTCATTTTGTTTTGTTTGTTTTTTTCTTTTGGCTTATGATGTTTTTGCCTCAGTT
mk1413_A02	A02	34436851	A02	218.995	TAACATCTGGTGATGATGCTTCTTCGCGAGCGCAAATAGCGTAGGCTCTAGCAGGTGCTCTAGCTTCGGATCTCAAAACAGAGTCCTTTGTCGCCCCTCGACTACCACTCACATTTCCAGCATTTCTTGGTGGTCTTCCTCTAGTCGGCA	ATTACTCGGTCTCACATTCTTAGGTCTATCTTTCTCAATCATCTCAAGACAGTCTTTAATAAAATGATCCGACGAGCCACATTTGAAACAAGCTTTAGTACTCTTATTCTAGCATTCACCAAAATGTCTTCTCTTGCACTATTGACACTT
mk1472_A02	A02	35960744	A02	219.129	TAAATTCAAGCTAAACTGACTAAATTAACCATTTCAACAACATAAATATTCATAGATATGTTCATCATAACAACAATAAAACTTAAAGAGATAAGGAATAAGCATCAAATCTGGTGTTTTTCCGTGGCTTGACTATGTTGCTCCATCTTC	TTCTTTGTTGTCCTTGCCGATCAAGGCCGCTATGAACACTTCAATGTTGCTCCAAAATGGATAAAGAATAACCCTTTTCCAGGGAGAGAAATCGGCACGAGAGCAAGGGACTTGAAATGGAAAAATGAGAGGAGAAAGTGAGAGAGGAGA
mk1293_A02	A02	23817680	A02	219.462	TAAAGCTGAACATCAAGTACCATCCGTTTTGTTACAACCGATTATGATTCTGAAATGGAAATGGGGTAGAGTGACAACGAATTTTGTTTCAGGTTTGCCCCTATCTCTGAGAAAGAAAGATGCTATCTGGGTCGTGGTTGACCGATTGAC	AAATTAGCCCATTTTATTCCGATACGATTCGATTACTATCTTGATAAGTTAGCTAAGTTATACATTTTCGATTTTGTGAGATTGCACAGTGTGCCATTAAATATTGTGTCAGATAGAGATCCGAGATTCATGTCACGATTTTGGAAGAAA
mk1294_A02	A02	23817753	A02	219.59	ACAACGAATTTTGTTTCAGGTTTGCCCCTATCTCTGAGAAAGAAAGATGCTATCTGGGTCGTGGTTGACCGATTGACAAAATTAGCCCATTTTATTCCGATACGATTCGATTACTATCTTGATAAGTTAGCTAAGTTATACATTTTCGAT	TTGTGAGATTGCACAGTGTGCCATTAAATATTGTGTCAGATAGAGATCCGAGATTCATGTCACGATTTTGGAAGAAATTGCAAGACGCTTTGGGTACGAAATTGCATTTCAGTACAGCTTTTCACCCGCAGGCTGATGGTCAATTCGAGC
mk1447_A02	A02	35185832	A02	219.776	TCTAGCCTCGGATGGTCCTAACTTACACCTGTCACAACATAGGTATGGGGACTGAAATACTTTTTTATCATCCATATCTCAATTTTCTTCCAGTAAGATACTATGATTTTCCACTTACACCTCCCTCCTTCATTATACACTTTTTTTTTC	AATTTCTCAGAATGAGACTTCATAATATAGTAGTTCACGTTGTTCTTAATGTTGTACTGCTTCAGTGTAGCAAGAAAAGCATCTTTGTTAAGGTATTCCATTCCAACTTCCAGTACTTGTACATCACAATATGCGCTTACATGACCAGGC
mk1493_A02	A02	36568943	A02	219.928	GGGAGTGGGATTCGTAGTAGCGGCTCGCTGAGAGATGCCGCATTGAGGTCTTAAGGCAAAGCGCTAGTGAGGACCTATGCTATACGTGCCCAGGAAGAGGCAGAGTCTCTTGATGTGATCGTAGGAACCTTTTCTATCTATGATATAACT	TTGTTGTTTTGATTGCCCCGGGATCTACCCACTCATACATTTGTATGGAATTGATACCTCGTATGTGTAACACCCCTCACCCGTATCAGACGCTGGGATAGGGCTCGAGGCATTACCGGGATTTCACGTTTATAAACATATTAAACCAAG
mk20108	scaffold247_A02	14108	A02	220.032	CTGAAATGTAAAAATGGTGAAATTCTTTGGATTGATTCAGATGAGTGGATGAGTTACCTGTTGTGATTTCTTTGATGTCTAACCAAAGATATGTAAGAAAAGGGTGTGAAGCGTATCTTGCTTATGTGTTGAATACAAAAGTGTCTGAAT	GAAAATTAAATCAATACTGATAGTTTGTGAATATTCAGATGTGTTCCCGGAAGAGTTGTCTGGGTTACCTTCGGTTAGAGAAGTCGAGTTTGGTATTGATTTAGTACCAAGGACCTCGCCAATATCTATTGCTCCGTATAGAATGGCCCT
mk20270	scaffold249_A02	10300	A02	220.032	ATTCGCGTGATGAGAGCGAGCACGCAGAGCATCTGAGAGTCCTGTTGTAAACCCTAGGAGACAAGAGATTGTATGCCTAGTTTAGTAAGAGTGAATTTTGGCTTAAGGAGGTCGGTTTTCTAGGACATCTTGTGTCAGAAGATGGGATTC	AGTTGACCTAAGTAAGATCTCGCTATTGTTGAATGGAAACCTTCGAAGAATGTGAAAGAGGTTCGAAGCTTTTTGGGGTTGGCCGGGTACTATAGACTATTTGTAAATGGATTCTCTATGATAGCTACGCCGATGACGAGACTACTACAA
mk20258	scaffold5898	11944	A02	220.239	AGGGGTGCAAATAATGAAGTAGTCCGAGTTGAGTCTACTGATTTAAAGGGAGTGCCAGCGATAATATCCTCGATGATCGCTCAGAGATATGTGAGAAAGGGGTGTGAAACATACCTTGCATATGTATTTGATAGCAAAGAGATGGAAAGG	AACTTGAATCAGTACCAGTGGTCTGCGAGTATTCGGATTTTTTCCGGAGGAGTTGCCGGGGTTGCCACCGGTACGAGAGGTGGAATTCGGCATCGAACTTGTACCTGGTACCACGCCAATCTCGATAGCCCTGTATCGTATGGCATTAAC
mk20255	scaffold5898	11847	A02	220.239	TGCCGTTTGATGAATTTGATGTTATTCTTGGTTTGGATTGGNTTGGTTGACCGTACATGATGCAGTAGTGAATTGCAAAAGGAAAACCATTGATTTGAGGGGTGCAAATAATGAAGTAGTCCGAGTTGAGTCTACTGATTTAAAGGGAGT	CCAGCGATAATATCCTCGATGATCGCTCAGAGATATGTGAGAAAGGGGTGTGAAACATACCTTGCATATGTATTTGATAGCAAAGAGATGGAAAGGGAACTTGAATCAGTACCAGTGGTCTGCGAGTATTCGGATTTTTTCCGGAGGAGT
mk20260	scaffold5898	12076	A02	220.239	AGCAAAGAGATGGAAAGGGAACTTGAATCAGTACCAGTGGTCTGCGAGTATTCGGATTTTTTCCGGAGGAGTTGCCGGGGTTGCCACCGGTACGAGAGGTGGAATTCGGCATCGAACTTGTACCTGGTACCACGCCAATCTCGATAGCCC	GTATCGTATGGCATTAACGGAATTAAAGGAATTGAAAATTCAATTGCAAGAATTGACGGATAGAGGTTTTGCTCGACCAAGTTTCTCACCTTGGGGTGCACCAGNATGGGGTGCACCAGTATTGTTTGTGAAAAAGAAGGATAGATCCAT
mk20316	scaffold249_A02	980185	A02	220.239	CTCCCTCTCTCTACCTAATTTGTTCTTATAATAATCTTCTTGCTGTTTTTTATTGCTAGGGGTGTGGTGTTGCTAGCCTTGCTTCTGGAATATCGTGTGACTGGTTGGGGGTAGACTGATTACTTCATTTCCCCTACACTTGGGGTGCAT	TTGGTAAGTGATTATTCATTTGGATTCAATCTGACCGTGGAAATATATGTTAATCAGTGTCGGTTAGAATGTAGGTTATCATTAAGGAGCAAGCGATTAGTCTCGTGCAACAGGTTAGGTGTGCAAACCTCAGTCGATTGAGTTAGGCAA
mk20259	scaffold5898	12054	A02	220.239	ATACCTTGCATATGTATTTGATAGCAAAGAGATGGAAAGGGAACTTGAATCAGTACCAGTGGTCTGCGAGTATTCGGATTTTTTCCGGAGGAGTTGCCGGGGTTGCCACCGGTACGAGAGGTGGAATTCGGCATCGAACTTGTACCTGGT	CCACGCCAATCTCGATAGCCCTGTATCGTATGGCATTAACGGAATTAAAGGAATTGAAAATTCAATTGCAAGAATTGACGGATAGAGGTTTTGCTCGACCAAGTTTCTCACCTTGGGGTGCACCAGNATGGGGTGCACCAGTATTGTTTG
mk1468_A02	A02	35873495	A02	220.295	TTCAGGTTAAATAGACGTGGATTGAGCAGATTAAGGGGAAACAGTTAGAGGATGTGTCCTTGGGTCCTTGTTTTTTATAGATAGAGAGGGAGGAAACTTTAGATTTTGGACTGAACGGAGAAGAGGTACTGTGTTTCCGTGGGAGAGTCT	TGTTCCTAAAGATATTGATTTGAGGCAGTCTATACTGCAAGAGGCGTATAGTAGTCCTTATGCTATGCATCCTGGCGGGAATAAGATGTACTAAGACCTTCGTGAGTTATATTGGTGGCCAAGTCTTAAACGGGAAGTTACCGATCTCGT
mk1512_A02	A02	40364786	A02	223.415	TTAATCGATTCTAAGACTAATGTAGCATTTGTGAGAGTATAGCTATACATGCCATATACAAACTGTGAGAGTGTGATGACTCTTGACAATTTAAACTATGTTTTCATATAGTAAATGGATTCCAATCGAGCTATAGCTGATGAGGTTGAA	GTAATGCACTAGCTCCCACTCAAGGGACAGCGCCGTCTGATTCTAGTCCCATATCGGGTTGCCAGAGAGGAGAGGCTAAAGAATCCTTCTTCCAAATGATGAACGAGTAGTTCATACAATATATCAGAATGAACCCGGCTGCTCAACAAC
mk1510_A02	A02	40314109	A02	223.639	TAAAATGGTTAGCAAATAATTTAGTTGACTTTAGAATTAAACAAAGGGGCTTTTATCTTTTAAGAGAGATTTATTAATAAGACAAAATTTTTTGAAAAAGTATTTTAATGTAAAATGCCAGATTTGGCCATAACGTCTAGGCCGGGTTTG	GGTGTTACAAGGCCCAATAAACCTTGGGCTCAGCTTGCCCTTACGCCCAAATCTCAGTACCTTCTTCTATGGAAAAACCTTCAAAAAGACAAAATCTCTCACAGAATATTCAATTTCCTTACGCTTCATATCTGCATATGACTTTTGTCT
mk1511_A02	A02	40314233	A02	223.742	TGGCCATAACGTCTAGGCCGGGTTTGAGGTGTTACAAGGCCCAATAAACCTTGGGCTCAGCTTGCCCTTACGCCCAAATCTCAGTACCTTCTTCTATGGAAAAACCTTCAAAAAGACAAAATCTCTCACAGAATATTCAATTTCCTTACG	TTCATATCTGCATATGACTTTTGTCTGTTTGATGCTACCTTCAGTCTATCTCAAATTAATTTGACCTTATCCTCAGTATCAGTTACTAGATCAGGACCCAGAACATGCCACTCACCCAGCTCAGTCCTACACAAAGGAGTGCGACACCTA
mk1517_A02	A02	40489777	A02	224.211	TCGTGAACTCAAATATACCTTAAAATTATCACAGTGTCTCTCTCAAACACAAACACAAACAAATCTTTCTCCTCAAATTTCCAACACCTAAAACAAAAACAAAAAAAACAATCTTGGAGAGAGAAATAGAAAATGCGTGCTTTCTGCCAC	TAAATTGAAAACGCTTCCTACCAGATGTGTTTTCTGTTTCTCTCTCTAAAATCAACCTATTTCTCTCAATATAGAAAAAATGACCTAAAACCCTAAATATTTTTTTAATTAGTCTTTTCTAATGTCTTATAATTAAAATTTATAATTACA
mk1514_A02	A02	40437094	A02	224.738	TGGTTGTTGTTGGCCGAAAATGGGATTCTTTGGGTACCAATTTGGTCTCCGACAATTAGTGTCGAAATTTTCTAGCTTTTGGTTTTTGTTTCGGTAGCTATTCTCGTTTTGTTTTTCTCTCTTTCGAGTTCAAGCCTGTTTTGGAATAGC	GTGTTGCGTTTTGACCATTCAGGTATTTTTTTCTACTTTGGCATTCTTTTCCAACTATGCTTATTCTTTTTAACGTGCTCATTTCTTTTATCTTCTTTAAGAAGTAGCCGAATATCCTTTTCTCTTCCCATCTCCATTCTTTCATTCCTT
mk1513_A02	A02	40430324	A02	224.888	CCACAAATCATAGGTGATAGACTGTAAAAGCCACCACGAGTGTTTCCGTGGACTTGGGCCACTTGGGCCTCGTCGGGCTGAAATGGGCCGTTTGGGCCAATGGGCTCATAGGCCCCACATAGATTAAATATATGGTAAGTGATAAATATT	GACTGGGCTATGTAGGTCACATAGCCGTAGCTAAATTTAGACTAAATGGGCCACACGAGCGTGTGGGCCCACTTGGGCTGAGTAGTGGGCCCTGGGCCCATTTATACCGTTATGAACATTTAGGTTATCTGTGTCGCTCGAGGAGACAGT
mk1518_A02	A02	40495171	A02	224.888	AAGGCTTGGAAAATAGCCTAAGTGTAGGCTACACGGACAGAGACACGGCCGTGTGTCTTAGCCGTGTGGAAGACACGGCTTAGCACATGGGCGTGTGTCTTGGTCGTGTGACCTTAAAATATTGCTGACATCATAAATAGAGAGTTACAC	GGCTGAGGACACGAGTGTGTCCGAGCCACTTGGGCGTGTGTGACCACACGGCCTACTCACACGGGCTTGTGACTCTCCAAAACTAGAAAATTTTCTAGGTGTTGTAAAAAGTTCGTAAGTTCTCGATTTAGTCCCAAACCACCTCCAATG
mk1516_A02	A02	40466095	A02	225.117	TCCTTAGATAGTTCGATATAATCGTGTCGAGTAGGGAGAATGAGAGGTAATCTATATGCCTATGTGAGACCAAGAGGTAATCTTAGGTGGTACCTTTTGTCTAGAATGAACTGAGAGGAGATTCCTATCTAAGAGTGGCAACCAATGAAA	TAGTGTAAGCTCATTAGTTTAATTAGCACTCAACCAATAAATCGACCATCATTTAATCATTAACATTATCTAAAACATTGGGAAGAAAGTTTAGCTTAGTTAGTTTATTTAATAGTTTGATTATAGTTTATAAATCATTTTATTCGGACT
mk1515_A02	A02	40466055	A02	225.117	AATGGAAAACCTAGATAAACGAGATGGTGAGGAGATTTTATCCTTAGATAGTTCGATATAATCGTGTCGAGTAGGGAGAATGAGAGGTAATCTATATGCCTATGTGAGACCAAGAGGTAATCTTAGGTGGTACCTTTTGTCTAGAATGAA	TGAGAGGAGATTCCTATCTAAGAGTGGCAACCAATGAAAATAGTGTAAGCTCATTAGTTTAATTAGCACTCAACCAATAAATCGACCATCATTTAATCATTAACATTATCTAAAACATTGGGAAGAAAGTTTAGCTTAGTTAGTTTATTT
mk1190_A02	A02	14752570	A02	229.531	AATTAGGAGATTTGGGTTAGACAAACATCGTCACTTATCAAAGTCCATAGTAAGGGGACAAAGAGTTTATATTTAGTAAGGGAGAAGACATCCCAAATGACTTTACTTTCTACTTTACGTTCTGGTTCTTCTTTCTAGCCTAAATGTTCT	TTCTTTTTCATTAAGATAGGGCTAAGACCTCGTTTAATCAATGGATGATTCAACCTTCTGGTAAGTCTTATAGCCTTGTATATTATGATTATTAATGAGTAAGGATGTTAAAAGGTGTAAGAACAATAGTGTGTAAGTGAAAGGCCCTTC
mk1591_A02	A02	61240790	A02	230.366	TTTCCATACATAGGGGTATTATAGTAATTTAGCTACTTTTAGGGTTTTCATGCATATCCTAACTATTTACGTACTATCAGAACACTTACCGCGCATACTTACCGAATTGGGCCCGTTGGCCCATGAACCCGATCTTTGGCCCATTAAGCC	AAATTATCAAAATGTACGAAATCGTGCGTACTGCAGTTTATTACTTTAGATTACCAAATATACAAACCCAACTATCTTACGAGCATTCGCACACTCGCAAATTCCCAAAACACCGACTTTTCGGCATTTCGGCTTTTGCCAATCTAGTCT
mk1592_A02	A02	61240878	A02	230.369	CCGCGCATACTTACCGAATTGGGCCCGTTGGCCCATGAACCCGATCTTTGGCCCATTAAGCCCAAATTATCAAAATGTACGAAATCGTGCGTACTGCAGTTTATTACTTTAGATTACCAAATATACAAACCCAACTATCTTACGAGCATT	GCACACTCGCAAATTCCCAAAACACCGACTTTTCGGCATTTCGGCTTTTGCCAATCTAGTCTATGAGAGGGTGTCAGTTACACACCTGTTTGCGACGATATGCTGACGAGATCCACACACGAACCGCCTACAATTGGATTACTAACACGT
mk1168_A02	A02	13563971	A02	231.969	TCGAAACTCAGATTGGGCAGCTTGTTAAGTTAATTTTCGAACGACCACAAGGTAGCCTACCAAGCAATACTGAATCTAACCCAAGGGAGCAACTCAACGCGATTTCCATTCAAGATGAGGAAGGGTTAGTTGCAAAACCAAGGCCAGAAA	GATGGTAAGCAAAGGTAAGAATAAGGTAGGCCAAAATGACCCAAAGCCGGTGAGTACAGAATATAAACCTCGTGTGCCATACCCCAATGCGACAAGGAAAGACCGATCAGACGAACAATTTGGTAAATTCCTTAAACTTTTAAAGAAACT
mk1166_A02	A02	13382025	A02	232.176	TTTTCAGCATATGCAAAGGCGGCCGCTTTGTATGTTTTGGAAGGATTGCACAGTCAGTTCGTTAACTTACTGCGTCAGAGGTTGGCGAGCCAAAGAGACAAAATGGCATGGTATTTGCCATTAAGAAGCGTTGATCTAGCATAGATTACT	GCTAGAGTCAGGTTCCCTAAAAATCGTCAGTCTAATCTTTGGAGCTGGTGGTCGTAGGCGTCCTCTTCCACTATAACTGGCTTACTTGAGTTGAGAAGGGTTACTCAAAAGCCAAGGACTGAACCCAAGGCGGAACGAGACAATCGGAGG
mk1167_A02	A02	13434731	A02	232.282	ATTAGTACCCAATCGAATACCAAGTTTGCCATAGTTTTGCCACAACATTGCACACAGGTTAGAACAAATCCTTTAGTAATCCTAGTCTTTACGACCAATATTCCAACCTTGCTAAAATCCTTAGTACTCTTGTTTGATTTGTTACAATGG	AACCTCTGCTAGTATCCTTCATTACTCTCACTTCAATGTGTTAATCCCATTTTAATTTCATTAAACATCATTCTATACGTTTATCTTTTCTATCCAATTATAATAACTTAGACAAAGAGCATTCATCCAATCATCATAGGAACAATACTC
mk1147_A02	A02	11159531	A02	233.946	TTTCTCTCTCTATTTTTTTACTACTTTTCCTTCCTACTTCTTTTTATAATGTCTAACAATACCAATAATGCTCGAAATTTTCCTTATTGAGGTCGATACACTAGTGATTAGTTTTTTTTTCGAACTTCACTACTTGTTTGCTTGACTTGA	GGGATCCAAAAAGTTATTCCATTGATCAAAACCAATATTTTTAGAACTGGACCAGACTAGTTAGAATTGAACCGATTAAAGTATTGGTTCGGAGATAAGGGCTGAATTGATTAACCTATAAACCAATATAGACCAGTTAAATTGGTTTCT
mk1148_A02	A02	11159597	A02	233.97	AATGCTCGAAATTTTCCTTATTGAGGTCGATACACTAGTGATTAGTTTTTTTTTCGAACTTCACTACTTGTTTGCTTGACTTGACGGGATCCAAAAAGTTATTCCATTGATCAAAACCAATATTTTTAGAACTGGACCAGACTAGTTAGA	TTGAACCGATTAAAGTATTGGTTCGGAGATAAGGGCTGAATTGATTAACCTATAAACCAATATAGACCAGTTAAATTGGTTTCTCAAAATTTTAAATATATTTTTTTATAAACTTTTAAATAATCTATTTGATAGAACTGAACGAATTGA
mk1149_A02	A02	11248785	A02	234.577	TGAATTGAATATTTGGTAAGGAAGTTAAGTTGATTGTTCTTCGATTTTGGTTTACTATAGAGAAAGAGATTTTTCCTGTTGGGAAGTATCAATTTTTGTTCTATGTTCAGTTTGTGATAAGAACCCACTCTCTTTGCAACTGAGGTTCGA	GATAATAGAGAAGATCATTTGGTAGAAAGCCAAGAATCAGTGAGTCTTGCTAGTCCAAAAACACAAATACCAAATTTGGTAAATTTTATTACTATAGATAACACAGCAAAGGTTTAAATTTTATGGATTTTTTGAAACTCTGTTGTGTAA
mk1146_A02	A02	11053973	A02	235.358	TGTAATGGACAACAAGCTGACAACATATTGTGCTCAATGTTACAAGATTTGCTTCAGTCTTCCTCTTTGTCTTTTTTGGTACATCCCATTCACTTATTTGCAATACTTCCTCTCTCCATCAAAGAACTCTCTACTGTATGTTTCTAACAA	CTACTTTGGAAGCAACTCCAAATGGTGTACTTCATCACAAGCTAAACAATAAGTTAATAAGCTGCAATACAATGTGAAAAAGATGGAAAGAAGATTTGAAGTTGGACAGGTAGAAGACAAAAGAAGATATGATAAACTTAATCATAGCAT
mk1144_A02	A02	10631037	A02	238.449	GTTCACATTGGTTTCTCTCTTTTGTTCAAAAGTTTTCTCTGTGGTTCTTTTGAGAACTTACCATTCAATTGCTGTGGAATTTTCTTTTTCCTTGCGTTATCTTAGTTGCGACTATTTTGTATTTTGAGTAGTTCATTATCGTCAACCTCT	TAGTTTCCTTTCCTGTGATGGTGCGTAGTTTAAGTGCTTGGTTGGTATGTATTTATAGTTTGTTTTCCTTAATTATTAGTGTCGAAACCTTTTTGGAAATCGAGTTTTTATTTACACCAATTCTTTTTATTAGGTGTGATTGGATCACCT
mk2483	scaffold11953	680	A02	239.716	CCCTCCTGCATTAACACGCAGCCCAAACCCACGTGTGATGCGTCACTGTACACATTAAAATCCTTCCCAGGCTCCGGCTGAATTAACACAGGTGCTTCAGTTAGAACTTTCTTCAACTTCTCAAAAGCTTCCTGCTGCTTCTTAGTCTAT	CAAACGGTACTCGTTTCCTTATGAGTTTTGTCAGGGGTGCTGCCATCACAGAAAAACCTTCCACAAACCTTCTGTAGTATCTTGCCAACCCTAGGAAACTTTGAATTTTCGACACCGTCCTAGGTGGCTTCCACTCCAAAATTGCTTCAA
mk2484	scaffold11953	813	A02	239.782	GCTGCTTCTTAGTCTATACAAACGGTACTCGTTTCCTTATGAGTTTTGTCAGGGGTGCTGCCATCACAGAAAAACCTTCCACAAACCTTCTGTAGTATCTTGCCAACCCTAGGAAACTTTGAATTTTCGACACCGTCCTAGGTGGCTTCC	CTCCAAAATTGCTTCAATCTTTCGAGGGTCTACCTTAATCCCTTCGGTAGAGACCGCATGTCCTAAGAAGGTTACCTCCCTCAACCAAAATTCACACTTGCTGAACTTCGCAAAGAGTTCCTTCTCCCTTAACACTCGCAGCACTATACG
mk1129_A02	A02	9923471	A02	240.193	ATCGAATGTTGGCCAGGATCGGAGAAGAGGCTGCAGCAAGCCTCAAGGAGCTTGAATCTCATTATTATTCTTCTGCACAGAGGACACCTGACACTGCATAGCCATAGAAGAAACAGCTTGCTATAATCAATAGTTTCCCAGCAAGTTTAT	TTGTTGGTTCATACAGAGAATATGAAGCATTCAAATGCCTTCTGTGTAAAAACTGATGCTTTAGTTTCATTATCTGTTTCCAGCTTAAACCATGTTGCAAGATATGTGAATCTGCATATCTAACAAGTTTCAAGTTCGAGTTTGTTTATG
mk1137_A02	A02	10416319	A02	240.57	ATGGATTTCCAGATTCACACACTGGAGTGGTAATAGCTTGCCTATGAATTGGAGAAGGAAAGAGAACGACTCGATGAGGATATTATCTAGATTGAGGAGATCTATGCTAATCTTGAAATTGTTATAGTAGAATATTGTGTTGGAAAATCA	GTTTCGAAAATGCAACGGAAAATAGATTTGAAGAAAAATCAGAGTTTTAAATTTTTCCAAAACTAGAACTTGGTCAGGTTATCTAGAGTAATAAACCTTAATCAAAATTGTATATTTCTTGTTCATCTAGGATGAACGCTTCGACCGAGT
mk1143_A02	A02	10527066	A02	240.922	TTTAAATTGCAATAAAAATAAAATGGCTAAAGTAATAAAAATCGAGTGTTCCTAATATCTTAGTTCCCCGGCAACAGCGCCAAAAACTTGATCGTGTGATGTGATACGTGCAATAAGTTTTATAATTTATGAATGTCCGTTCTTGAATAC	AACTATTATCACGACAAAGGCAAGCGCACCTTATCGAACAGTAGTATAGCATATGGCAAGACCGGGATGTCGAACCCAAAGGAACTAAAAGTACTAGTATTAACTTTCTTTTTATTATCTAGCCTAAAAATTTAGGGGTTTGTTGTATCT
mk1139_A02	A02	10424481	A02	241.38	ACTTCTGTCAATTTTGTTAACTTTTGGATCTAAGCCTTATCCTAGTTTAGTGGGCTTATATTTAATTTCCTGTAAATTCATATTAGAATGAGCCTGCTGGTTCAAGTGGTAAGGGGGTTGTTATGTTGGAGGTCTTGTGTTTGAATCCCT	CGGGAGCGTGAGTATTGTTTTTGTTCATTTTCTGGTAGAATTTCGGTTGAACTGAAATTCTGAGGAAGTTGTGAGTAGTGGGTAAGTGGGAAGAAAATAAGGGATTTTGATAAAATATCCTTCATTTTCTCCCTTTCAAATTTTAATCAT
mk1138_A02	A02	10424414	A02	241.394	TTAATATGTATCCGCTTCAGTGGTTGAGTGTTCTGGGAGTGTATGGGAGGTCTTGGGTTCAAGTCCCACTTCTGTCAATTTTGTTAACTTTTGGATCTAAGCCTTATCCTAGTTTAGTGGGCTTATATTTAATTTCCTGTAAATTCATAT	AGAATGAGCCTGCTGGTTCAAGTGGTAAGGGGGTTGTTATGTTGGAGGTCTTGTGTTTGAATCCCTACGGGAGCGTGAGTATTGTTTTTGTTCATTTTCTGGTAGAATTTCGGTTGAACTGAAATTCTGAGGAAGTTGTGAGTAGTGGGT
mk1142_A02	A02	10424538	A02	241.394	ATATTTAATTTCCTGTAAATTCATATTAGAATGAGCCTGCTGGTTCAAGTGGTAAGGGGGTTGTTATGTTGGAGGTCTTGTGTTTGAATCCCTACGGGAGCGTGAGTATTGTTTTTGTTCATTTTCTGGTAGAATTTCGGTTGAACTGAA	TTCTGAGGAAGTTGTGAGTAGTGGGTAAGTGGGAAGAAAATAAGGGATTTTGATAAAATATCCTTCATTTTCTCCCTTTCAAATTTTAATCATTTTTTTCTCCTCTTTTTGAATTGGCGTCGGTTTGTGCTTCTTTTTAAAGTTTTTGTC
mk1140_A02	A02	10424492	A02	241.394	TTTTGTTAACTTTTGGATCTAAGCCTTATCCTAGTTTAGTGGGCTTATATTTAATTTCCTGTAAATTCATATTAGAATGAGCCTGCTGGTTCAAGTGGTAAGGGGGTTGTTATGTTGGAGGTCTTGTGTTTGAATCCCTACGGGAGCGTG	GTATTGTTTTTGTTCATTTTCTGGTAGAATTTCGGTTGAACTGAAATTCTGAGGAAGTTGTGAGTAGTGGGTAAGTGGGAAGAAAATAAGGGATTTTGATAAAATATCCTTCATTTTCTCCCTTTCAAATTTTAATCATTTTTTTCTCCT
mk1141_A02	A02	10424508	A02	241.398	ATCTAAGCCTTATCCTAGTTTAGTGGGCTTATATTTAATTTCCTGTAAATTCATATTAGAATGAGCCTGCTGGTTCAAGTGGTAAGGGGGTTGTTATGTTGGAGGTCTTGTGTTTGAATCCCTACGGGAGCGTGAGTATTGTTTTTGTTC	TTTTCTGGTAGAATTTCGGTTGAACTGAAATTCTGAGGAAGTTGTGAGTAGTGGGTAAGTGGGAAGAAAATAAGGGATTTTGATAAAATATCCTTCATTTTCTCCCTTTCAAATTTTAATCATTTTTTTCTCCTCTTTTTGAATTGGCGT
mk1135_A02	A02	10044422	A02	242.341	GAATATAAGTAAATAATAGATTTTATGTGTAACTATTCCGTAAACTTCGGTAACATCTTGTAACCATATTCCGGCGACGGATGTGGGTTAGGGGTGTTACAGAACCATCCGGCTAGTTATATTAGAATACCTACTGCTCTTGAAGATATA	GGCTTCTATTAGACCAACGGTCGGAAGCACAAGTAAGTATTAAATAATATATATACATAAAATAGTCGTTTCATATTTAGTACTTAGTATTTAGTATTTAGTATTTAGTATTTAGTATTATGTATATAACTAATATTTTTATCTTGTTCA
mk1134_A02	A02	10044337	A02	242.341	TATTTTTACGGATCTTAATTTAGAATTGTTTAGCTTAAGATATAAATAATTTAGTGACTATGACTCGAGTGGACAGCTTTGATGTGAATATAAGTAAATAATAGATTTTATGTGTAACTATTCCGTAAACTTCGGTAACATCTTGTAACC	TATTCCGGCGACGGATGTGGGTTAGGGGTGTTACAGAACCATCCGGCTAGTTATATTAGAATACCTACTGCTCTTGAAGATATATGGCTTCTATTAGACCAACGGTCGGAAGCACAAGTAAGTATTAAATAATATATATACATAAAATAG
mk1130_A02	A02	10019483	A02	242.756	GACTCACCTCGCACCTTGCTGCTGGGGGGAGTTTCAATCCCGTACGGCCCTTTTCGTGCGCGCACATAAAAAATGAGCACTCTCCTGCACGCAACGCTGCTCGAACACGGGACCTCCAGGGTGCCCAACACACTGCTGACCACTGGGACG	GCCTCCTTTGATACAATAGCGTCGCGTTTACCTTTAAACCTTATCTACTGACGTCCTGAGTTCTTTTAAAAATAAAACAGAACATACATGCGCCTGGACTCGAACCCGTGCCACACTGGGACTCCTAACGCACTGCTACCGCTACGCCAC
mk1133_A02	A02	10019510	A02	242.757	GGAGTTTCAATCCCGTACGGCCCTTTTCGTGCGCGCACATAAAAAATGAGCACTCTCCTGCACGCAACGCTGCTCGAACACGGGACCTCCAGGGTGCCCAACACACTGCTGACCACTGGGACGGGCCTCCTTTGATACAATAGCGTCGCG	TTACCTTTAAACCTTATCTACTGACGTCCTGAGTTCTTTTAAAAATAAAACAGAACATACATGCGCCTGGACTCGAACCCGTGCCACACTGGGACTCCTAACGCACTGCTACCGCTACGCCACAAGCCTTTTAGTGGCATAACTCAGTCG
mk1132_A02	A02	10019497	A02	242.757	CTTGCTGCTGGGGGGAGTTTCAATCCCGTACGGCCCTTTTCGTGCGCGCACATAAAAAATGAGCACTCTCCTGCACGCAACGCTGCTCGAACACGGGACCTCCAGGGTGCCCAACACACTGCTGACCACTGGGACGGGCCTCCTTTGATA	AATAGCGTCGCGTTTACCTTTAAACCTTATCTACTGACGTCCTGAGTTCTTTTAAAAATAAAACAGAACATACATGCGCCTGGACTCGAACCCGTGCCACACTGGGACTCCTAACGCACTGCTACCGCTACGCCACAAGCCTTTTAGTGG
mk1131_A02	A02	10019488	A02	242.757	ACCTCGCACCTTGCTGCTGGGGGGAGTTTCAATCCCGTACGGCCCTTTTCGTGCGCGCACATAAAAAATGAGCACTCTCCTGCACGCAACGCTGCTCGAACACGGGACCTCCAGGGTGCCCAACACACTGCTGACCACTGGGACGGGCCT	CTTTGATACAATAGCGTCGCGTTTACCTTTAAACCTTATCTACTGACGTCCTGAGTTCTTTTAAAAATAAAACAGAACATACATGCGCCTGGACTCGAACCCGTGCCACACTGGGACTCCTAACGCACTGCTACCGCTACGCCACAAGCC
mk1136_A02	A02	10066197	A02	243.069	AAGACGCTGCTAAGAACATTAAAAAACAACCCAACAGCCATCTGTTGAGGGTGGTGCATTGGCCGTCATTGCTTAAGAGGGGAGCGAAAATGGTGAAACCGAGAATGGTTGCTGTGGGTAAAAGGACATTGAGCCTTGCGGTTCCACTGA	GATTGCGTTGATGATGTAAATGAAATTGGTTTCGTCTGCATCGTCTTCTTTAGGGTACTGATAATATCCATTGTTGTTGGTCAGTTGTAAGGTTTCGGTTAGATCGTGGGTGATCGTGTCTGCCATTTACCAACAACAACAGTCGATAAT
mk1126_A02	A02	9578383	A02	243.872	CACTATATGGTCGTAGGTGTTGTACTCCTTCGTGTTGGACTGAGTTGGGTGAGCGGTGTGTTTTAGGCCCTGAATTGATTTATGATACCGAGGACAAAGTTAGACTAATTCGTGATTGACTGAAGGAGGCATCTGATAGAAAGTCGTATG	AGATTTTAAGCGTAAGGAGATTGAGTATTCTATAGGGGACTTCATTTTATTTTAAGCGTAAGGAGATTGAGTATTCTGTGGAGGACTTCATTTTTCTCAAGGTCTTGCCATGGAAGAAGGTATTGAGGTTTGAATGGAAGGTTAAGTTAA
mk1125_A02	A02	9578179	A02	243.873	GCATTAAGCACTGGGTATAAGGTTAGTCTTCAGTACTGCGTTCCATCTTCAGACTGATGGTTAGTCAGAGAGGGTGATTTAGATATTAGAGGACATGTTAAGGAGATGTGTAATAGATTTCCGAGGTAGTTAGGAGGATTACATTGGCAG	GTTTGCATATTACAATAGTTATCAGTCTAGCATACATATGGCACCTTACGAGGCACTATATGGTCGTAGGTGTTGTACTCCTTCGTGTTGGACTGAGTTGGGTGAGCGGTGTGTTTTAGGCCCTGAATTGATTTATGATACCGAGGACAA
mk1124_A02	A02	9577569	A02	244.221	ATTGAACATATTAAGGGTAAATAGATAGAGGATGAGTCACTAGGTCTTCGATTCCGACAGATAGAGAGTGGGGAAACTTCAGATTTTAGAATGAATAGTGAAGGGGTACTTTGTTTCCGTGGGAGAGTCTGCGTATCGAGGGATACTGGT	TGAGGTAGTCTATACTGTAAGAGGGGCATAGTAGTCTTTATGCTATGCATCCTGGCGGGATAAGATGTACCGAGACCTTTGTGAGTTATATTGGTGGCTAGGTCTTAAACGGGAAGTTACCGATTTAGTGGGTAAATCCCTTACTTGTCA
mk1123_A02	A02	9577473	A02	244.326	CGTAGGGCTGTGACTGATCTAAGGGTGATGTTTGCTCGTCTCAGCTTATTAGATGATGGTAGTCTGTTGGCTGAACTTCAGGTTAAACTAACGTAGATTGAACATATTAAGGGTAAATAGATAGAGGATGAGTCACTAGGTCTTCGATTC	GACAGATAGAGAGTGGGGAAACTTCAGATTTTAGAATGAATAGTGAAGGGGTACTTTGTTTCCGTGGGAGAGTCTGCGTATCGAGGGATACTGGTCTGAGGTAGTCTATACTGTAAGAGGGGCATAGTAGTCTTTATGCTATGCATCCTG
mk1127_A02	A02	9667411	A02	244.677	TTAAATGTTATAATAAAACAATAATTTTAAATAACAAGTTTAAAACCTAACATTGTAGGTACTCTTTTTTCTTCAATTTGTTTGTTTTTATTTTTGTTTTGCTAAGTGGTGCTATTATTTTTCGAGTTGGTTATTGTTGGTTTTTTTTCT	CCTTCCTCTCACCATTTTTTTTCTCTCAATTCATTTTACACGTGTATTCTCTCTTTTTAGCTTGCTATATATTTTGTGGGCATCTTTGTTGTTTTCACAAGTTGTAATGGATACATAATAGTGTCTGTCATCCTTTAAACTCCACTAGCC
mk1128_A02	A02	9832312	A02	245.381	ATTGCTCATTTGGTGCATAATTGCTCACTTAAACTTGCACAAAACCAACCCAAAACATATAATAAGGCATTTGATCGCGTGATTCGTAACAAGTAATAAATATTTATAATGAAGATCAAACCTAGACTAACTATTATCACGACGAAAAGG	AAGCGCACCTATCGAACAATAGTATAGTAATGGCAAGACCGGGATATCGTACCCAAGGGAACCAAAAGTACTAGTAATAACTATCTTTTTATTATCTAGCCTAAGAATAAAAGGGTTTGTTTTAATTAACTAATTATTTAAACTAATTAA
mk1122_A02	A02	9053373	A02	247.462	CACGCCCGTGTACCTCGAGCATATGGATTCACACAGCCGTGTCGCATGACCGTGTCTGGCTTCGTTCACTTCTCCCACATTCGTGTGTGCAAGTCCCACGCCCGTGTTAATTTAATAGGTTCGACCACGGGTATTAGGCACGGGCGTGTC	TTTGCCCGTGCTAGTTTCTCAGTTTCAACCACGGATCTTCAACACGGGCGTGTCGCACGCCTGTGTTGTTTTGGCAGGCTCGACCACAGCCACGTCACACAGCCGTGGCATTTTATCGTAGCCCGTGTTGGGGAAATCCTTGCCCTGTTT
mk1120_A02	A02	8484718	A02	249.255	TCAAGGTTTCTTCATATATTGCTTTTATCTTGCTTCTGAAAATGTCTCTGATTCCAAGCTTCTTCGGCAACCGACGCAGCAACGTGTTCGACCCATTCTCACTTGATGTTTGGGACCCATTCAGGGACTTGGCTGTCTCTACGACACGGA	GCCGGAAACCTCTGCCTTTTTCGACACCCGGATCGACTGGAAGGAAACCCCGGAAGCCCACGTGTTCAGGGCCGATGTGCCGGGGCTTAAGAAAGAAGAAGTGAAAGTGGAAGTGGAAGATGATCGGGTGTTGCAGATAAGTGGGGAGAG
mk1119_A02	A02	8484591	A02	249.369	ACCCAGGAATAGAAAAATCTTGTCCATGCTAGAATCCTCCACAACTCCAACTATTAATATCCATTTCAGGTCCCCTACATTCTCAGACAAGCAAAGCTTAGATCGACAGCTTTTAAGATAACTCCTTTCAAGGTTTCTTCATATATTGCT	TTATCTTGCTTCTGAAAATGTCTCTGATTCCAAGCTTCTTCGGCAACCGACGCAGCAACGTGTTCGACCCATTCTCACTTGATGTTTGGGACCCATTCAGGGACTTGGCTGTCTCTACGACACGGATGCCGGAAACCTCTGCCTTTTTCG
mk1118_A02	A02	8465301	A02	249.369	CAAACAGCACCTAAATCGACATAGCAAACCCCCAAAATCAGTTTTAAACCTCAATTTAACCAAAATAATGAAACTGACAATGGTTCAAAACAAGTGCTCAACACTTACTCTACTACTCCGAATGATTTCGACTACGATTCCGCAAGAGGT	AGTCCCGTTCTTCACAATTTACTGCTGCCAAAAACCTAATAGAGATCAACTAACGAAATAAACAGCCACACTAAAATACGACACTAAAAAAAATTTCCCCAACTCGCAAAGCCTTACTACCGCCACTTACCAAAATGTACGAAAGCAGGG
mk1115_A02	A02	8269172	A02	249.517	TGTACGAGAAATTTAAATTTATTTGAATAATATTGATATATTTTATTGTTAAATAAAATTATACAGTTAAATAATTTATATGAAAATAATTAACAAAATCAATAATTTATATGTAATAAATTAGTTAAAACCAACATTTTATATTTGTCA	TATAGTGATACAACTAGGAGTACATACGGAGGGGAGAGAGAAAGAGGGGTGGTTGTTGTGAAGGGTATGGAAGATGATAGTGAAGAGAACTTGAAGGTTGAGAGTCGAAAGAATGTTGACAGAGTGTAGGCTTAGTACTCATTGAAATGT
mk1116_A02	A02	8370371	A02	249.726	TTGGAACAAGAAGTTACAACTACAGAACATCAGAGACTTTTGATGAAATTAATGGCATTTGATTTTACCATCCTATATAAAGCAAGGAATGAGAATAAAGGGGTTGATGCATTGTCTCGGAGACCACAATATGCTGATTTTGTCACTCTG	CCATTCCTTTTAGTCTTGACTTGTTGGACCTCCAAGAAGCTCCCAAGGTGGATCACTACACCAACGAGAATATGAGGTTATTGGCATCTAATCCTTCCACTTGCCCAGGTTTTTTTGTAGCAGGTCACTAACTTTAGTTTAAAAATTGCT
mk1121_A02	A02	8521809	A02	249.785	ATATTCAATTAAAAATAAATTGAATTTTAATTAATAAAAATAAATAAATTAAATAGTAATTAGACAATAAAATGTTTTTGCGGCGCTTTTACAAAAACGTCGCTAAAGCCTGAGCATTAGCGGCGCTTTTTCAAAAACGCCGCTAAAGCC	TGAGCATTAGCGGCGCTTCTACAAAAACACCGCTAAAGCCCTGAAAGGTAAGAAAACGATACCGTTGGGTTCAGGCTTTTTGCGGCGTTTTTTGTAAAAATGCCGCTAATACTCATTATTAGCGGCGTTTTCCTTAAAGCGCCACTAATA
mk1117_A02	A02	8411863	A02	250.005	TGAAGCTATCTCGGTATCGCACACTTAGTGCCACATATAGCCAAAGCTATTCCAATTCGCACACTAAGTGCTATATATAGCCGAAGCTATCTCGGAATGCACACTAAGTGCCAAACATAGTTGATTCATCGTCGTACACAACCATCGTCT	TTAAATATGTTTAATGCAATATTAAAGCATTTTAAATATAATTGTAGCAATGTCTATCACGTATGAACTTACCTCGGGAACTAAAACGGTAAATTGAATCGTTTAGTGGATAACTTTAGTTTTCCCCCAATCTAGATCCGAATTCCTCTT
mk1114_A02	A02	8084163	A02	253.485	TGCACTAAAGTTTATAAAACCTTAAATTTGTGACTTATGACATTATGCATCAACAAGGGGGTGGTGTGGTTTGTTTCATCATACAAAATGCACGTGTCAAGCTAGCTAAGGAAGGGTGGAAAGCAAGGCGAGCCCCCTATGGCTTATCAG	AAATCCCGGCTCATTTGGACCGGCCCTTACCATTTCACTGCACCAAAGGTCGCATCCACTTCAGCCAAACCCAATATCCTCCAACCCATAAGCAATAAATAAGCGTTTCCAAGGTAAATTTAACGCCTCCTCTCCTCTCTCTTTAAAAAA
mk1113_A02	A02	7952958	A02	254.543	ATCCGAACTGAATCCCGGCGGCAATAGCCGAAACCATCACTATATTCCAAATCGGCTTTGGGGGACCGTTTCCGCCAGTCTCCATGGTCATTATTTTTCAATTCTATTAAAACAAAAGATGGATGATTTGATTGACTGAAAACTGCAACC	AAACAAATATATAATCAATTAGAATGGTTTATGGAAAAGGAAAGAACTCATAAATACATCTTTCCTGTTTTGACTATCAATTTATTTCGCATTCTCCCTCTTATAGATAAAACCGAAAACGTTGTAATGGTTGTGTCATTACTGAGCATC
mk1109_A02	A02	7902336	A02	255.231	ATGATGCAGTGGTGAATTGTAATATCAGAATGGTGAGTTACTCCATGTTGAATCTAATAAATTAGATAGGTTATCTAATGTAATTTTAACAATATCAGCACAGAAATATGTTAGAAAAGGTTATGATTTTTATCTTGCATATGTGTTGGA	ACTAAAGTATCTAAGTCAAAGATTCAGTCAGTGCCGGTTGTATGTAAATTTTCTGATGTATTTCCAGAAGAGTTACCAGGTTTACCATCGGTTAGAGAAGTAGAATTCTCTATAGATCTTATCCCGAGAACAACACCTATATCCATAGCA
mk1110_A02	A02	7902457	A02	255.231	TATGATTTTTATCTTGCATATGTGTTGGACACTAAAGTATCTAAGTCAAAGATTCAGTCAGTGCCGGTTGTATGTAAATTTTCTGATGTATTTCCAGAAGAGTTACCAGGTTTACCATCGGTTAGAGAAGTAGAATTCTCTATAGATCTT	TCCCGAGAACAACACCTATATCCATAGCACCTTACAGAATGGCTCTTACAGAATTAAAGGAGTTGAAAGTACAGTTGTAAGAGTTAATTGACAGAGGCTTTCCTCAACCCAGTTTTTCACCTTGGGGTGCACCGGTTCTGTTTGTAAAGA
mk1111_A02	A02	7928572	A02	255.975	GGCAATTTATCCATCAATTTAGTAGACTAACAAATATGGCCTATACATAACCATTCAATCAAATTGGTTAGTACAAAAACATTATTATGCATCGATGAGCTCATCATGTCATTTCTTCTTATTTCACTTGTTAATACATTTCCGTTGAAT	TTTGAATTTCCGATGGACCTTTCATTTTCTAGTTGTACACCCGAGGTGCACATTCCCTTTTCAAGTGGTACACACGAAGTGTACATACCCTTTTCAATTTGTACACACAAAGTGTACATAACCTTTTCAAGTGTACACATATAGTGTACT
mk1112_A02	A02	7928676	A02	256.131	CATGTCATTTCTTCTTATTTCACTTGTTAATACATTTCCGTTGAATGTTTGAATTTCCGATGGACCTTTCATTTTCTAGTTGTACACCCGAGGTGCACATTCCCTTTTCAAGTGGTACACACGAAGTGTACATACCCTTTTCAATTTGTA	ACACAAAGTGTACATAACCTTTTCAAGTGTACACATATAGTGTACTTTTCCTTTTCAAGTGGTATACACAAAGTATACATTTCCTTTTCAATACCACCTGTCGAAACCATCTTTTTAGATTTAAAAACAGGGATCGACTTTTGAAAACAA
mk1091_A02	A02	7173455	A02	258.003	GAATGATTTAAAAAATGTTGATGTTCAGATTGATGATGAAGATCAAGCTATGCTATTATTTTGCTATTTACCCCCGTCATACAAGTCTTTGAAGGAGATCCTTGATGTGTGTGATAAGTTTTATATTTATGATTGATCGTACTCAAAAAC	AACTATTATCACGATAAAGGCAAGCGCACCTATCGAACAGTAGTATAGCTTATAGTAAGACCGGAATGTCGAAACCACAGGAACTAAAAGTACTAGTATTAACCTTCTTTTTATTATCTAGCCTAAAAATAAGGGGATTTGCTTTATCTA
mk1092_A02	A02	7173519	A02	258.003	TATTTACCCCCGTCATACAAGTCTTTGAAGGAGATCCTTGATGTGTGTGATAAGTTTTATATTTATGATTGATCGTACTCAAAAACTAACTATTATCACGATAAAGGCAAGCGCACCTATCGAACAGTAGTATAGCTTATAGTAAGACCG	AATGTCGAAACCACAGGAACTAAAAGTACTAGTATTAACCTTCTTTTTATTATCTAGCCTAAAAATAAGGGGATTTGCTTTATCTAAACTAATTAACTAAACTAAGAATGCACAGGAAGTAAATTGGGGAAATACTTTTGGGAAAACTGA
mk1089_A02	A02	7173378	A02	258.003	AAATAGCGTCTATACACATTCTGCATGGACGAAAGTGAGCACCTTAGAGGTCACATCAGTCAACTTATTACTCTTTCGAATGATTTAAAAAATGTTGATGTTCAGATTGATGATGAAGATCAAGCTATGCTATTATTTTGCTATTTACCC	CGTCATACAAGTCTTTGAAGGAGATCCTTGATGTGTGTGATAAGTTTTATATTTATGATTGATCGTACTCAAAAACTAACTATTATCACGATAAAGGCAAGCGCACCTATCGAACAGTAGTATAGCTTATAGTAAGACCGGAATGTCGAA
mk1090_A02	A02	7173395	A02	258.003	ATTCTGCATGGACGAAAGTGAGCACCTTAGAGGTCACATCAGTCAACTTATTACTCTTTCGAATGATTTAAAAAATGTTGATGTTCAGATTGATGATGAAGATCAAGCTATGCTATTATTTTGCTATTTACCCCCGTCATACAAGTCTTT	AAGGAGATCCTTGATGTGTGTGATAAGTTTTATATTTATGATTGATCGTACTCAAAAACTAACTATTATCACGATAAAGGCAAGCGCACCTATCGAACAGTAGTATAGCTTATAGTAAGACCGGAATGTCGAAACCACAGGAACTAAAAG
mk1097_A02	A02	7199267	A02	258.315	AGAAAGTACCTATCCGGGTGACCACTAGGGGTTCGGAGTGGTTCTACCTAGGGTGGGTTCTTAAGGCTCGCTATATGGGGTTCGGTTCTAGAGTAAAGGTACCTGAACTAGCAGATTCCTCAATCCTCACCCATTATAGGCTCATATAGA	AGAGTTCAGTTCAGGGGAATACATTTCCCTATGGCTGCACGGAGATGAAAATCTCACGAAGACATAGGTACAGATGTATCCCGAAAGCGATCCACTATCCTACACGGAGGTGAAGACCTCACGAAGGAATAGTTTCTCACTCCCACTTAA
mk1096_A02	A02	7188922	A02	258.522	GTTGAAAGTTGGTGTACCCTTCTAAGGGTTAGTATTATTTTTGCTGATGGTAAGAGATACACAAAGCAAGAGCACTTCACCCAAAGAAATCTCGTATGTGAGTGTCGAAACCATTTTTTTGAAAACGGGATCGACTTTGGAAAATGAAAA	GAAAGAACGGGAGTCGCCACCAATCCTTTTTGATGAGGTGTGATCGGGTCACCTCGTAAAAGTGGTTGTTCTTAATAAATGATTTGATTTATTTAAACAACGATTTTGGTCCACGAAATTTAGAAAAACGGGTTCGGGAGTCGGTTACGC
mk1093_A02	A02	7174299	A02	258.834	ATTTAGTTCATATGTGTGAAAGAAAACATCTCAGAAGAATAATACTAACAAAACATAAAGACATCCAAAAACCCCTGAAGGAAATTAAAGGGAGATCTTCAGTCTTGAAGGAAAATCCGGCTTCTGAGATAGATCAATCGGCTTTCTTCG	GTAATTCCTTACCTCCTACTCCGTATGTCCCCCTCTAGCTGCCTCCTCGGGTGTTTATATAGGCTTTAGAATGCTTCAAAACCCTCAAAAGTGGCCTTTTCCAACTAGAACTAGATTTGGGCTTGACAAGGACACGGCCGTGTGCCACGC
mk1095_A02	A02	7174463	A02	258.834	TCCTACTCCGTATGTCCCCCTCTAGCTGCCTCCTCGGGTGTTTATATAGGCTTTAGAATGCTTCAAAACCCTCAAAAGTGGCCTTTTCCAACTAGAACTAGATTTGGGCTTGACAAGGACACGGCCGTGTGCCACGCCTGTGTGGGGTGG	TTAAACCGTGTTAAAGTCTGCTAAATAGACACGGGCGTGTGGTCTCCCCGTGTGAGGAAGTTCAGGCCGTGTTGATTTCCCACGTTAACCCATTTTCTCATTTTTTTTGGCCCGAATCTCGCTCTTTTTACTCTCCTATGCTCACTTAAG
mk1094_A02	A02	7174345	A02	258.944	AACAAAACATAAAGACATCCAAAAACCCCTGAAGGAAATTAAAGGGAGATCTTCAGTCTTGAAGGAAAATCCGGCTTCTGAGATAGATCAATCGGCTTTCTTCGGGTAATTCCTTACCTCCTACTCCGTATGTCCCCCTCTAGCTGCCTC	TCGGGTGTTTATATAGGCTTTAGAATGCTTCAAAACCCTCAAAAGTGGCCTTTTCCAACTAGAACTAGATTTGGGCTTGACAAGGACACGGCCGTGTGCCACGCCTGTGTGGGGTGGATTAAACCGTGTTAAAGTCTGCTAAATAGACAC
mk1108_A02	A02	7843864	A02	261.298	GTATAAATAGAATATGAGCCCATTTTTTATGATATACTATGTGTACTGAATATTTATGAGTAAGCTTTGCTTATGCCCAATTGTATGTTATGAGCCTGTTGATGAATGATAAAGTTATGTTGTATAATTATTTATGTGCAACTTACTAAG	TTTATGCTTACTCCCTCTCCTTTTCCATTTTCTTATAGTGTCGCCTATTTAGCTTAAGGACCAACGAAAGTCAGAGATATCGATCACACTATCAATCGAAGTTTTCGGTATAACTTGATTTATATTTTTGAATATGGCATGTATAGGGCT
mk1098_A02	A02	7458277	A02	271.052	AATTTTAGCTGAACGAAGAGTTAAACTAATGTTTTTACAACAAATTTGCGAGGCTTAGAAAAGTGATAATGAATTTCAAACTAGAAGAGTACAGTGCGAGTCGACTACTAATTCAAAGTTTTAGACCGGATTTGATGATTGTTTGTTGTT	TAAGGTAGAGTTTGTGTGCCGAAGAATCCCGAGCTTATACAAAAAAATTTATACGAAGCACACAGTGGCAGGTTGTCTATTCATCCAAAGAGTACTAAGATGTACACTGATTTAAGGCAAATGTACTGGTGGTCAGGTATGAAACGTGAC
mk1105_A02	A02	7559680	A02	271.052	AGGTAGGCTTCAATGGCCTTGAACATTCCCCAATGCTTTTTCTTTGCCTATCTCGATCCCCTCTTCCTTGAGCTCAAAATCACCTATGGTGTAATACTTGCTACTAGTCTTGCATATAGATCCCCCATTCGGAGAGGCCTCTAATTTCGT	TCTTAAGTGATTTTTTCTAGCTTGATCATCAATGCATTACCTTCAATGACACTGTAAATATACGAAGAAGTTTCTTCGTCTACTGCTTCAACCTTCTGCTTCATGTATTTGTTTGACTTCCTGCATGAAGAAAATGTGGAATATCAACAT
mk1100_A02	A02	7482141	A02	271.573	GCTTGCATCAGTCTATCTAGACTCCCACACACAAAAGCAATTAAAATGGGTTGTGAATTATTACCTTCAAGGACCCGTAACACAATAAATTGTAGATGATTAACATTATCTCTACTTGGACCGAATCCTTCCAACCAACCTAAATACCAC	AGAGAAACCAATCGCCTCCACTCAATGGGAATATTGAAATCCTAGCTTCACAATGATTCTATTTGCCTCATCACAACTGACTCTTGTCTGAAGTAGACTCATAATATCCGGTTATGCTTCTTATTATACTCTCAAAAAATTTGTGGGAAT
mk1102_A02	A02	7482250	A02	271.573	CTCTACTTGGACCGAATCCTTCCAACCAACCTAAATACCACCAGAGAAACCAATCGCCTCCACTCAATGGGAATATTGAAATCCTAGCTTCACAATGATTCTATTTGCCTCATCACAACTGACTCTTGTCTGAAGTAGACTCATAATATC	GGTTATGCTTCTTATTATACTCTCAAAAAATTTGTGGGAATTTAGCATTCGCACAACTTTGAAAGTTCCAAGAAAAATATGTTAAATTCATAAAGAAATGATGAGAGGGAAAATCAAACCTTACTATTTGAGGCTCATGGATTTATCCAT
mk1103_A02	A02	7482308	A02	271.573	TCCACTCAATGGGAATATTGAAATCCTAGCTTCACAATGATTCTATTTGCCTCATCACAACTGACTCTTGTCTGAAGTAGACTCATAATATCCGGTTATGCTTCTTATTATACTCTCAAAAAATTTGTGGGAATTTAGCATTCGCACAAC	TTGAAAGTTCCAAGAAAAATATGTTAAATTCATAAAGAAATGATGAGAGGGAAAATCAAACCTTACTATTTGAGGCTCATGGATTTATCCATAGGTTCTCTATCTATGTTCCTAGGCACTTGTTGAACTTTCGTGTTTAATTGGGTGCTA
mk1101_A02	A02	7482191	A02	271.573	TTGTGAATTATTACCTTCAAGGACCCGTAACACAATAAATTGTAGATGATTAACATTATCTCTACTTGGACCGAATCCTTCCAACCAACCTAAATACCACCAGAGAAACCAATCGCCTCCACTCAATGGGAATATTGAAATCCTAGCTTC	CAATGATTCTATTTGCCTCATCACAACTGACTCTTGTCTGAAGTAGACTCATAATATCCGGTTATGCTTCTTATTATACTCTCAAAAAATTTGTGGGAATTTAGCATTCGCACAACTTTGAAAGTTCCAAGAAAAATATGTTAAATTCAT
mk1099_A02	A02	7482131	A02	271.677	GGGCCCTGATGCTTGCATCAGTCTATCTAGACTCCCACACACAAAAGCAATTAAAATGGGTTGTGAATTATTACCTTCAAGGACCCGTAACACAATAAATTGTAGATGATTAACATTATCTCTACTTGGACCGAATCCTTCCAACCAACC	AAATACCACCAGAGAAACCAATCGCCTCCACTCAATGGGAATATTGAAATCCTAGCTTCACAATGATTCTATTTGCCTCATCACAACTGACTCTTGTCTGAAGTAGACTCATAATATCCGGTTATGCTTCTTATTATACTCTCAAAAAAT
mk1107_A02	A02	7584839	A02	272.093	AACAATAGTAGCTTTCCTCGGATGATAGTCAATTACAAGGTCATAATCTTTTAGTAGTTCTAGCCACCATTACTGTCTCAAATTCAGCTCCTTTTGAGTCATCAGATACTTCAGACTTTTATGATTAGTAAATATATGATATTTTTCACC	TAGAGATAATGATGTCATATCTCCAGAGCAAAAACAATAGTTGCTAGCTCTAAGTTGTGAGTCGGGTAGTTCCTCTCATATGGTTTTAACTAACGAGAAGCATAAGCTATTACTTTCTTGTCCTACATTAATACACACCCTAGTCCACTA
mk1104_A02	A02	7559478	A02	272.318	TAAATAAATTGGATGCTTTTTATTTATTTATTACAGGTTTAGCGCATTTCAGCTCAAGCATCCTGGTAATCAGAATAAACTATGAACTCTTTATTAGCAATCTGAAGTTAATATGAACCTCCAACTTCAAAACTCAAATCTAGAAGCTTG	TAATTGTTGAAGTGGATGATGCTATCATAGTAAGCATCAGGGTTTGCCAGGAGGTAGGCTTCAATGGCCTTGAACATTCCCCAATGCTTTTTCTTTGCCTATCTCGATCCCCTCTTCCTTGAGCTCAAAATCACCTATGGTGTAATACTT
mk1046_A02	A02	4445557	A02	287.353	GAAAACCCGAGTCAACAGCAATCAGAATAGGATAGATCCGAATCCAAAAAACCTGTCAAAACCCGATTTGAATAAGACCCGAACCAATCCGTCCAATTTAGTCATTTCCTGATTGACCACGGCGCTTTGTATCTCTCAAGTCTTGTCTCG	TTTCAGACAGTAGTTTCTTTTGTTCCTCAAAACCACCCCCCCTTTTTTTCGATTGTTTTTCGTTGAATTTGAAGGTTTTTAATCGAAAAAAATGGGGTTTGTTTCTTTCGTGGGAAGAGTTCTTTTCGCTTCAGTATTTCTCCTCTCTGC
mk1047_A02	A02	4568574	A02	287.362	AAAAATTAATTAAATAAATAACACTAACAGTATTGAACATACAAAATACAAAAAAATATCGTATCATCTATCACATTTCAATCATACATTGACTATTTTTACTACCCCATAAAAAATAACATTGGTAGTATATTGGAGTAATTTGTAAAA	ATTTGACAAGTACCAAATAGAACAAAAAAAATAGGTACCAAATTAGGAAAAAGAGTCAAGTTCAGGTGCCAAATTGGACCCCCCCAAAAGTTTAAGTACCAACTTAAGAAAAAGTGTCAAGTTTAGGTATCAAATTAAGAAAAAGTGTCA
mk1031_A02	A02	3498247	A02	299.58	GGTCACATTTTGCTTGTGGACCATCTGAATTGTCCTAAGATTTGAATCTTTCGTTGATGGAGAATTTTTTTTTTTATCCTGAGAGTTTTTGTTATCCAATAGTTGCATTCGAGTGAATCCGAAATCAAGAGGCATCAAGCTTCTTACCAC	GAAATGTCAAAAGTTGAAGGGTATATGATAAAACAATTTTTATAAAGCAAGCTTTTTCCTTATACACATTAATTATTAAATAAAACATAAAATATGTTGATTTTATAAATAAATACTAATAATTTTATTTGAACTATTATAAGTATATAA
mk1030_A02	A02	3176480	A02	305.629	ATTCAAGAGTTCCTGCTACAGAGAGAAAGATCATTTCTATCGATACTGACAATATTATTTTATCGGGCAATAGAGATGCTGTAGGCATTCCATTAGTTATGTATCAACGTTCCAACAAAAATACTTGTATGTATCAAAATGCTCGGATTC	GCTGGATAAATGCATTAAAAAGGTTAAATGATAATTTCATATAGTTAAGTAGGTCAGGGTGGGACAATTAATTACCATAACCGCACTATACTCACTATCCAAAAGAAAAAATCTAACTCACCCCATCCCGTATCTACTTTTCAGACAAAA
mk1029_A02	A02	3176303	A02	305.629	TATTACATTAATACTTTTTTACCCTTGTAATAGTTTATAAGTACCTCATTCCTTTTATCGAGCATAATGACACGAATCGAGCTTTAACGAGTTCTAATATGCAACGTCAAGCAATTCCGCTTTCTCATTTCGAGAAGTGCATTATTGGAA	TGGGTTGGAACACCAAGTGGCTCTAGATTCAAGAGTTCCTGCTACAGAGAGAAAGATCATTTCTATCGATACTGACAATATTATTTTATCGGGCAATAGAGATGCTGTAGGCATTCCATTAGTTATGTATCAACGTTCCAACAAAAATAC
mk1025_A02	A02	2458345	A02	313.768	TTAGGTGTGATTGGATCACCTTTATAAAACATTTTGGTTTACGAAATTCAAGAAAATAGGTTCGGGAGTCGGTTACGCACAAGGAAGGATTAGCACCCTCGTAACGCCCAAAATTGGTACTGAATTGATTATTTATTGTCCTAATGTCGA	AATTTGAAAAGATTTTAAAACTTGAACAATTTAAAGTTGAAACTTGAGATTCCTTTGTTCCGAAAGTATACAAACATCACATCCAGCATGTTAGGACACGATGTTTTAAATCCTCGTAACTAAAATTATCTCATGATTTTGAAAACTTAT
mk1024_A02	A02	1850385	A02	319.228	TATGGCTTATTTCGGTGTTTGCAGCCTGCTGGTCGGTGTAGCTTGCAAGGAAAATTTGGTGTCTAGAGCGGTGTATGATGAATTGAAAGTGAATGAGAAAATTTAGTGAGTTTGCCCTATTAGAAGTTAGAGTGGTGGTAAGAATCCAGG	TAGGTGGTAGCTTTTGGTGTCCTCCGTGCTTTGGAGAGGGTAAATTTAATGTGAGTGGTGTGGAAAGTGAGGGGAAAGTTGGGTGTGGTGGGGTGTTAAGAAACTCGGAAGGGGTGGTTAGGGCAATGTTTTCTGGTCCGTGTGCAACGA
mk1017_A02	A02	717558	A02	330.952	AAAAATGTCCAATCAATTCAGCAAGGAAGACTAATTGAAGTTTTATTGCATTTCTAAAAGTAAATAAAAAAATTCTAAAATAGGGACTAAATTCCTAGAATTAAAAATATAGAGATTAAATTTTAAATTTGAAAAGAGTAGAGACTTATT	TATAACATCTCGCCCGATGAAGCCCTAGTACTCGAGTGTTATTTTGGAAGTAAGAATTTCGGAAGGAAGAGTTTCGAATAGGTTTAGAGTAAGTTAGGTGTTGGATTTACTTTAGAAGTTGGAGTTTATGGGTATGCCCCTGGGTGAAGC
mk1021_A02	A02	827482	A02	333.898	TGTTACACCAAATATATCTTATCTCCTACAAAATAATGAAAAAGAACAGTAAAGAGGAAGTAGGGTCGAATCCTCAAGGACCGGATTGCACGAATGCTTGTTTCTCGAAATCCTGGGAAAAATCGTGCCCAAGAAACCTGCGTTCCTAAA	AAAGTAAAAAAAAAAAGATTTTTAAAGTTTTGATCTGAGAGTGAAATAAAATAAAAATGAAATTAAAAGTTGAATTGAAATTTTAGAAATTAAAAGTAAAAATAAAGTTGAGAAGAAGATTTCTTATGGTGGATTTCTAGCCTTCGGTTG
mk1018_A02	A02	822030	A02	334.259	TTTTAATGCAATCAGGGAAAGTAGTGGCATATGCTTCTCGACAATTAAAATCGCACGAGAAAAATTACCCTACCCATGATTTTGAGTTGGCCGCAATTGTGTTTGCTTTAAAAATCTGGAGACATTATTTATATGGGGAAAATGTTATGT	TATACCGATCACAAAAGTCTGAAATATTTGATGACACAGAAAGAGCTGAACTTGAGATAGAGACGGTGGCTCGAACTATTGAAAGATTATGATCTTGTTATTGATTATCACCCGGGGAAAGCTAATGTGGTCGCTGATGCACTTAGCCAA
mk1019_A02	A02	827340	A02	337.053	TTGGGCTTTGGAGGCCCATCTAAAGGACGCCATGACATGTTTTAGTAAATGAATAGTATTTAACTCGTATTAATGGAAAATTAATTCAGTAAACTCCGGTAATGCTTCCTACCCTATTCTAGCGACGAATACGGGTAAGGGGTGTTACAC	AAATATATCTTATCTCCTACAAAATAATGAAAAAGAACAGTAAAGAGGAAGTAGGGTCGAATCCTCAAGGACCGGATTGCACGAATGCTTGTTTCTCGAAATCCTGGGAAAAATCGTGCCCAAGAAACCTGCGTTCCTAAAAAAAGTAAA
mk1020_A02	A02	827449	A02	337.304	TACCCTATTCTAGCGACGAATACGGGTAAGGGGTGTTACACCAAATATATCTTATCTCCTACAAAATAATGAAAAAGAACAGTAAAGAGGAAGTAGGGTCGAATCCTCAAGGACCGGATTGCACGAATGCTTGTTTCTCGAAATCCTGGG	AAAATCGTGCCCAAGAAACCTGCGTTCCTAAAAAAAGTAAAAAAAAAAAGATTTTTAAAGTTTTGATCTGAGAGTGAAATAAAATAAAAATGAAATTAAAAGTTGAATTGAAATTTTAGAAATTAAAAGTAAAAATAAAGTTGAGAAGAA
mk1022_A02	A02	909242	A02	346.314	TTCTAGTGGGATAATATCGAGGCTCAGTACATTGCAATCACTCGGGATTAGGGTGTGCCCAGGAGATGAGCGGTGGGACAAATGTGTCAAATCCATCATTTACGAGGTAAGTAAATTGACGGGGCTAACTTCTCTGTCTTTTTATTTTCC	GAAGCAGAGCTTCTTGAACTGTTCCTCCAAAAAAGTGCAGCCTGGATTGATCAATGCTTAACCGAGTATAATTTTGTGGTTGGCCGTGACATCAAGCGTATTGTCTCTCGAGTTCCACAATACGTGGAGCTTGATTATGATCAAACAAGC
mk2373_A03	A03	93769880	A03	0	AAAAACTGAATTCAAAGTTCCAAAAGGTGATTTTTTTTTAATTTTAGTTTCTTACGAATTTATTTGATAAATAAAATATAAAAACAAAGAGTAAAAAGGGTTGGAGCTTGCCTGCCTCTTCATATCACGCCACCATCGGCGGTTTCCTCC	TTCACGAAAGCCATAGAAGCCCTTTAGGGTTTCGTTTGGGCTTCGAATAAAGGTATATGAGAGGTCGAGAGGCAGAGAAGGGCGTCGGCCGGATATTTTTCTTTTTCTTTTTGGCTTTCGCCTTTAGATCTAGATCCAGGTTTAAAAAGG
mk2376_A03	A03	93770017	A03	0.11	GGCGGTTTCCTCCGTTCACGAAAGCCATAGAAGCCCTTTAGGGTTTCGTTTGGGCTTCGAATAAAGGTATATGAGAGGTCGAGAGGCAGAGAAGGGCGTCGGCCGGATATTTTTCTTTTTCTTTTTGGCTTTCGCCTTTAGATCTAGATC	AGGTTTAAAAAGGGCAAAAAAATGGGCTATTTTCGATACTATTTGGCCACCGGGAATGGTAGAGCCCGTCGCCGGTAGTCGGTGACTGCCGTGGGACTCGCCAGAACCCTAGGCCTAAAGGGGAGAGGGTGAGAGAGCAAAGAGAGGGCT
mk2352_A03	A03	93576947	A03	1.389	TAATCAGCAAAAGCAATTTGTCCTTAGTGATCAGTCCATTATTGCCGCTGGAAGTAGAAGCTAATACACGCAATCCGAGTCACAAAACCTCGTTGGCCTTTGGTTTTTGACGTTGAGGACCTTTTATCTACCTCCTCATCGAAAAGAAAT	AAGTTGCGGGTGGATCCCAATGTAGCATCATTCCTACAGAAGGAAAAAGACAAACAAAAAGACGGCTGTACTTGGCTTTTTGGTATTGGAAATTTTAACCTTCTAACATTCATAAAAAGATGTCCGAAACAAATTTAGTAAATTGTCCAT
mk2353_A03	A03	93576994	A03	1.536	CTGGAAGTAGAAGCTAATACACGCAATCCGAGTCACAAAACCTCGTTGGCCTTTGGTTTTTGACGTTGAGGACCTTTTATCTACCTCCTCATCGAAAAGAAATAAAGTTGCGGGTGGATCCCAATGTAGCATCATTCCTACAGAAGGAAA	AGACAAACAAAAAGACGGCTGTACTTGGCTTTTTGGTATTGGAAATTTTAACCTTCTAACATTCATAAAAAGATGTCCGAAACAAATTTAGTAAATTGTCCATCCAAATCCGGATCCAAGCCTGTTAACAGTAGGAAGCAGCCCCTGGAA
mk2378_A03	A03	93782367	A03	2.538	AGGCATAAGTTATCACCTTGCCTTCTTGCATAAATACACAACCTAATCCATTCAAGGATGCGTCACTATAAACCACAAGTTCTTTTCCTGGTTCAGGTTGCACTAAAATCAGTGCCTCGGTCAACAATGCCTTTAGCTTCTCAAAACTCT	TTGGCACTTTTCTGTCCATTCGAACTTGACATATTTCTATAATAGCTTCGTTATCGAAGTAGCAATTATGAAAAATCCTTTAACAAACTGTCTGTAATAACCCGCTAAGCCTAGAAAGCTTCTAACCTCAGTTACATTCATCAGCTGTTT
mk2377_A03	A03	93782272	A03	2.539	CAAATGATGTCTCCAAATCTTCAACGCAAACACAATGACAGCTAGCTCCAAATCATGGGTCGGATAGTTCTTTTCATGCGGTTTAAGTTGCCTCGAGGCATAAGTTATCACCTTGCCTTCTTGCATAAATACACAACCTAATCCATTCAA	GATGCGTCACTATAAACCACAAGTTCTTTTCCTGGTTCAGGTTGCACTAAAATCAGTGCCTCGGTCAACAATGCCTTTAGCTTCTCAAAACTCTATTGGCACTTTTCTGTCCATTCGAACTTGACATATTTCTATAATAGCTTCGTTATC
mk2368_A03	A03	93727847	A03	3.222	TCCTTGTCAGATGATGATATTACTAAACTTTGGCATATGCGCCTAGGGCATATGAGTGAGAATGGCATGGCAGAATTAAGCAAAAGAGGACTTCTTAATGGGCAAGGAATTTGCAAACTGAATTTCTGTGAGCACCTGTTTTTGGGAAGC	AAATAGAGTTCAATTCACTAGAGGAATCCATAACACGAAGGGAACGTTGGAGTATATTCATTCTGATCTGTGGGGGCCATCCAGAGTGCCTTCGAGAGGTGGAGCTAATTATATGCTAACCTTTATTGATGATTTTTCCAGAAAAGTTTG
mk2369_A03	A03	93727988	A03	3.231	TTGGGAAGCGAAATAGAGTTCAATTCACTAGAGGAATCCATAACACGAAGGGAACGTTGGAGTATATTCATTCTGATCTGTGGGGGCCATCCAGAGTGCCTTCGAGAGGTGGAGCTAATTATATGCTAACCTTTATTGATGATTTTTCCA	AAAAGTTTGGGCGTTTTTCCTGAAGCAGAAAAGCGATGTGTTTTCCGCATTTAAGTCTTGGAAAATTATGATTGAAAAACATAAGGGAAAACAGATAAAATACCTCTGCACAGACAATGGCTTAGAGTTTTGTTCTGATGAGTTTAATAA
mk2367_A03	A03	93727824	A03	3.24	GTGATGCAGCTGTCGCTTCCTCTTCCTTGTCAGATGATGATATTACTAAACTTTGGCATATGCGCCTAGGGCATATGAGTGAGAATGGCATGGCAGAATTAAGCAAAAGAGGACTTCTTAATGGGCAAGGAATTTGCAAACTGAATTTCT	TGAGCACCTGTTTTTGGGAAGCGAAATAGAGTTCAATTCACTAGAGGAATCCATAACACGAAGGGAACGTTGGAGTATATTCATTCTGATCTGTGGGGGCCATCCAGAGTGCCTTCGAGAGGTGGAGCTAATTATATGCTAACCTTTATT
mk2360_A03	A03	93698320	A03	3.793	GATCCCAGGGGAAGGTGAAATTTTGATTTATCTTTTTAAACAGCCGTGACTGCAGCAGTTAAGCCTTAAAAGTAATTGTGAGAAGATTATGTCACGAGAGGAGCTTCAGGGCAGTGGCAAGCAGCATATATGGGTGCTTGGAGGTCTCGG	TTCGAGCTGCTGTATGCGCAATGGGTTACCTTTTTGCTACACGCGTGGGGGGAGTAATTCAATTGGACCAAAACTCTTCCAAGCAGCAAATTGAGTCGGCCAAGCGGTGGGAAAATGGTGGCTGCTAATTGGTAGGAAGGATTTGGATGG
mk2363_A03	A03	93723259	A03	3.793	TATGGAGCTTAAACAAATGCTCCAATGGTGATGGCAAAAGGAGACAGTTTAAGGTGATGATGAAGTCGAGAGAGTGGAAGAGTGTTTGTGATGGAGAGGAATGATGTGTCGAGGGTTTGAGTAAAGGAGGCAAGGGGGTGGTGAAGTGAG	CGTGAATGAGGGGGAGAGTGAGTATTTGGTCAACGGCATCAAATTTATGGTCCACAGAGAACCGAGCGATTGTTGGGCCAGTAATGGCAGAGGCGACTGCTAGGACGAGAAGGAAAAGAAGTAGATGATGGGCCTTTTATTTTGGAAATT
mk2357_A03	A03	93636967	A03	4.329	AAACCACAATTAATATTAAATGCTTTTAGCACTACAATCCTGAAAAATGAATGCGTTTCATCACTAATCGTATGTATCCAAATCCTTCCACCGACCAAAACTCAATTCAATTGCCTAGGCTGACGTTCAAAAGTCAAAACTACTAAAAGC	TCCTCTTCCCTTTCCACTGTATTATTAGTTTATTACCTAAATTAGTGGGGAACAATGAACAATTATGAATAATACAAGGTTACCAACAGAATTTAGAAGAATTTAACCTACTGTTTGTAAAAGGAAAGAAAGGCCCCTGCATTAAATGTT
mk2356_A03	A03	93636942	A03	4.329	ATTGAATAATTATAAATTAGCTTCCAAACCACAATTAATATTAAATGCTTTTAGCACTACAATCCTGAAAAATGAATGCGTTTCATCACTAATCGTATGTATCCAAATCCTTCCACCGACCAAAACTCAATTCAATTGCCTAGGCTGACG	TCAAAAGTCAAAACTACTAAAAGCTTCCTCTTCCCTTTCCACTGTATTATTAGTTTATTACCTAAATTAGTGGGGAACAATGAACAATTATGAATAATACAAGGTTACCAACAGAATTTAGAAGAATTTAACCTACTGTTTGTAAAAGGA
mk2372_A03	A03	93762064	A03	4.942	TAGCTGCAAAGCTAGTCGATTGGTCCGCCCAAAGCTTGCTGCATCAACGTTACATTTTAGCCAATTCTTACGCGGCATCCATCCACCATCTGCCTTCACTACACCGGCGATCATCAACTCCAATGCTCAGATGACTAACAGTTCCTTGTA	TTAATTTATCAAACACCGATCTTGCGCTTAACCAGTTCTCCAAATGGGATATGCCAAAAGATAAAAGCATTTATTGATTTCGAAAACTATGCCAACAATTATTAAACTAGTGCTAACAATATAATTCTTTTTTTAATAATTATTACAGTA
mk2370_A03	A03	93761931	A03	5.045	GGTCAAAGTAAAATTTATTTTCTATTAATTTAAAATTTTAAAAAGTTTAAAATGAAAAATTTTAGCGAATTCTAGTTGGTTTGATGATGACTCATAAGGCCCTTAGCAAAAACACCATTGGAATACCTCGCTATAGCTGCAAAGCTAGTC	ATTGGTCCGCCCAAAGCTTGCTGCATCAACGTTACATTTTAGCCAATTCTTACGCGGCATCCATCCACCATCTGCCTTCACTACACCGGCGATCATCAACTCCAATGCTCAGATGACTAACAGTTCCTTGTATTTAATTTATCAAACACC
mk2371_A03	A03	93762049	A03	5.045	TGGAATACCTCGCTATAGCTGCAAAGCTAGTCGATTGGTCCGCCCAAAGCTTGCTGCATCAACGTTACATTTTAGCCAATTCTTACGCGGCATCCATCCACCATCTGCCTTCACTACACCGGCGATCATCAACTCCAATGCTCAGATGAC	AACAGTTCCTTGTATTTAATTTATCAAACACCGATCTTGCGCTTAACCAGTTCTCCAAATGGGATATGCCAAAAGATAAAAGCATTTATTGATTTCGAAAACTATGCCAACAATTATTAAACTAGTGCTAACAATATAATTCTTTTTTTA
mk2343_A03	A03	90966734	A03	20.255	GCAAAAGCCTAGGGAAATTTGAAGGTCAAGTTGCTGAAAGCCCCACGCGTGTGCTGAAGAGCACAATATAGGAGGAGAGATTGATTGATAGTACAAAACAATCTCCAACACTAACTAAAAGTAAGGGAAAAGAAGTGACGCTTGCAGATA	TCTTGAGACCAATTCAAGAGCATTGATGAGAACTGATTGGTCTTACTACAAGCTTAAGTAGACTGAGATCATTATCAAGGACTTGGAGGACAAGACCAATGAATGTAAAGAAAATGCCTCTGATGAGCTCAAAAGTAAGGTTAAATAGAG
mk2344_A03	A03	90983212	A03	20.796	TTGATGATGATAGTTTATTGGCCTAACTTCAAGTTAAACCGATGTGAATGGATAAGATTAAGGGTAAACAGATGAAGGACGAGTCGTTGGGTCTTCACTTCTGGCAGGTTGAAAGTGGGGATACTGTGGATTTTGGACTGAATAACGAAG	AGCACTCTATTTCCGTGGGAGAATCTGTGTTCTAAAAGATACCGAGTTGAGACAGTCTATACTACGAGAGGCGCATAGTAGCCCTTATGCTATGCATCCTGGCGAAAATAAGATGTACTAAGACCTTCGTGAGTTATATTGGTGGCCAGG
[truncated: 4,007 more rows]
