# Supplementary material for: QTL Mapping of Fiber Quality and Yield-Related Traits in an Intra-Specific Upland Cotton Using Genotype by Sequencing (GBS)
Source: Int J Mol Sci. 2018 Feb 1;19(2):441. doi: 10.3390/ijms19020441 (PMC5855663; doi:10.3390/ijms19020441)
Supplement: Supplementary file 1 [file ijms-19-00441-s001.zip › Supplementary files/Table S2 Details total QTLs (110) found in this study.xlsx]

## Sheet: consistent QTLs
Trait	QTL	Chromosome	start marker	end marker	start marker (bp)	end marker (bp)	start marker (cM)	end marker (cM)	Position (cM)	LOD	Additive_effect	Dominant_effect	d/a	GA	R2(%)	DPE
FS	qA02FS_15	A02	mk1761_A02	mk1778_A02	80488799	81766125	0	17.848	5.01	3.76113	-0.0052	1.5095	290.288	OD	0.5295	NH
	qA02FS_cb	A02	mk1761_A02	mk1778_A02	80488799	81766125	0	17.848	7.01	2.90337	0.0292	0.5368	18.3836	OD	0.0421	CCRI35
	qA02FS_cb	A02	mk1020_A02	mk1022_A02	827449	909242	337.304	346.314	337.11	5.50706	0.2417	0.1944	0.804303	A	5.6762	CCRI35
SCI	qA02SCI_15	A02	mk1761_A02	mk1778_A02	80488799	81766125	0	17.848	1.01	3.26819	-0.7383	9.0221	12.2201	OD	1.2775	NH
	qA02SCI_cb	A02	mk1761_A02	mk1778_A02	80488799	81766125	0	17.848	1.01	2.7405	-0.4142	5.1274	12.379	OD	0.9695	NH
	qA02SCI_cb	A02	mk1018_A02	mk1019_A02	822030	827340	334.259	337.053	336.31	3.27253	0.9943	4.7528	4.78005	OD	0.277	CCRI35
FL	qA03FL_14	A03	mk1922_A03	mk1927_A03	1863137	1863215	194.163	194.228	194.21	2.54506	0.1746	0.5337	3.0567	OD	0.4959	CCRI35
	qA03FL_15	A03	mk1989_A03	mk2007_A03	2881061	2936448	168.853	169.141	168.91	2.59935	0.276	0.1484	0.537681	PD	3.0929	CCRI35
	qA03FL_cb	A03	mk11099	mk2084_A03	31386	6666259	94.16	102.466	102.21	3.56569	0.148	0.3166	2.13919	OD	1.445	CCRI35
	qA03FL_cb	A03	mk2085_A03	mk2087_A03	6666473	6736164	130.379	130.946	130.41	2.72313	0.1219	0.2515	2.06317	OD	1.3067	CCRI35
FM	qA05FM_15	A05	mk2943_A05	mk2952_A05	21550988	23173778	195.463	206.855	197.51	2.92725	0.1377	-0.2204	1.60058	OD	4.6742	CCRI35
	qA05FM_cb	A05	mk2943_A05	mk2952_A05	21550988	23173778	195.463	206.855	197.51	3.04017	0.0684	-0.0932	1.36257	OD	5.0485	CCRI35
LP	qA05LP_14	A05	mk2943_A05	mk2952_A05	21550988	23173778	195.463	206.855	195.51	4.76873	0.9516	-0.8514	0.894704	D	11.2688	CCRI35
	qA05LP_cb	A05	mk2943_A05	mk2952_A05	21550988	23173778	195.463	206.855	195.51	2.67318	0.4032	-1.1877	2.94568	OD	3.4428	CCRI35
BW	qA09BW_15	A09	mk6774_A09	mk6775_A09	60948395	62054979	7.252	15.619	15.61	2.59935	0.1034	0.335	3.23985	OD	0.2668	CCRI35
	qA09BW_15	A09	mk6764_A09	mk6772_A09	59295756	59503467	25.198	26.005	25.21	2.74484	0.0794	0.3894	4.90428	OD	0.0173	CCRI35
	qA09BW_cb	A09	mk6764_A09	mk6772_A09	59295756	59503467	25.198	26.005	25.21	2.8317	0.004	0.2838	70.95	OD	0.6913	CCRI35
FU	qA09FU_16	A09	mk6410_A09	mk6462_A09	4242475	7339105	115.638	134.872	117.71	2.62975	-0.0221	0.6762	30.5973	OD	0.1419	NH
	qA09FU_cb	A09	mk8762	mk6732_A09	13222	55126525	35.486	44.202	40.51	2.58632	-0.0343	0.6945	20.2478	OD	1.3251	NH
SCI	qA09SCI_15	A09	mk18838	mk6517_A09	64093	33530295	79.726	79.934	79.91	4.60152	2.2915	9.0716	3.9588	OD	0.5063	CCRI35
	qA09SCI_15	A09	mk6528_A09	mk6531_A09	37420628	37694390	87.803	91.571	88.81	3.40065	2.6194	7.2082	2.75185	OD	1.1267	CCRI35
	qA09SCI_cb	A09	mk6491_A09	mk6493_A09	15408937	17834574	73.597	73.647	73.61	2.87514	3.6441	4.9294	1.35271	OD	0.804	CCRI35
	qA09SCI_cb	A09	mk18838	mk6517_A09	64093	33530295	79.726	79.934	79.91	3.41368	0.7693	5.3779	6.99064	OD	0.0048	CCRI35
	qA09SCI_cb	A09	mk6528_A09	mk6531_A09	37420628	37694390	87.803	91.571	88.81	2.68621	1.0069	4.6458	4.61396	OD	0.1298	CCRI35
FM	qA10FM_15	A10	mk7018_A10	mk7020_A10	15617318	15617342	165.83	165.941	165.91	2.42128	0.0767	-0.322	4.19817	OD	2.1861	CCRI35
	qA10FM_15	A10	mk11965	mk6991_A10	8852	12815805	171.292	171.66	171.31	3.33985	0.0919	-0.3583	3.8988	OD	3.1176	CCRI35
	qA10FM_cb	A10	mk18875	mk18876	355	389	58.679	59.519	58.71	2.91205	0.0306	-0.1769	5.78105	OD	2.1098	CCRI35
	qA10FM_cb	A10	mk11965	mk6991_A10	8852	12815805	171.292	171.66	171.31	2.77959	0.0402	-0.1538	3.82587	OD	2.621	CCRI35
FS	qA10FS_16	A10	mk19550	mk7479_A10	62129	69679150	93.736	94.208	93.81	2.87731	-0.4206	0.0644	0.153115	A	7.1603	NH
	qA10FS_16	A10	MulMa189-m_A10	mk7438_A10	65789277	67378405	106.543	109.182	106.81	3.17047	0.0048	0.3517	73.2708	OD	0.4704	CCRI35
	qA10FS_cb	A10	mk6982_A10	mk6986_A10	11115569	12645781	177.095	185.191	177.11	3.67644	-0.1987	0.1727	0.869149	D	6.206	NH
FE	qA12FE_14	A12	mk9173_A12	mk9187_A12	79355806	81262301	23.53	38.305	31.51	2.54506	-0.0177	0.1178	6.65537	OD	3.0701	NH
	qA12FE_16	A12	mk8958_A12	mk8961_A12	59776633	61025182	161.739	173.999	163.81	2.83822	0.0006	0.0458	76.3333	OD	0.0468	CCRI35
FE	qD01FE_15	D01	mk10708_D01	mk10809_D01	42734090	44178280	105.061	106.117	106.11	2.55157	-0.0001	0.1905	1905	OD	0.4005	NH
	qD01FE_cb	D01	mk10832_D01	MulMa266-m_D01	46916080	51199148	77.706	82.287	79.71	4.14115	0.0444	0.0955	2.1509	OD	0.7434	CCRI35
	qD01FE_cb	D01	mk10708_D01	mk10709_D01	42734090	42734155	106.1	106.117	106.11	2.99891	0.0009	0.0961	106.778	OD	0.4425	CCRI35
SCI	qD02SCI_15	D02	mk11587_D02	mk11605_D02	51060053	51225737	120.178	120.621	120.61	2.69055	1.4485	-6.7494	4.65958	OD	2.84	CCRI35
	qD02SCI_cb	D02	mk11595_D02	mk11603_D02	51118850	51193929	115.939	116.818	116.01	2.52117	0.2862	-4.485	15.6709	OD	1.8379	CCRI35
BW	qD03BW_15	D03	mk12041_D03	mk12042_D03	2290601	2894288	22.573	37.566	30.61	2.64495	-0.0899	0.4957	5.5139	OD	2.9343	NH
	qD03BW_16	D03	mk12031_D03	mk12032_D03	1002704	1037917	3.775	9.172	3.81	2.87079	0.0006	0.4782	797	OD	0.7748	CCRI35
FM	qD03FM_15	D03	mk12142_D03	mk12159_D03	36697656	38616587	125.137	134.584	130.21	7.52443	0.2667	0.1477	0.553806	PD	8.7707	CCRI35
	qD03FM_15	D03	mk12152_D03	mk12159_D03	37665167	38616587	134.584	141.665	136.01	7.68513	0.2661	0.0664	0.24953	PD	10.0325	CCRI35
	qD03FM_15	D03	mk12153_D03	mk12158_D03	37668262	37938158	143.823	145.337	144.81	6.30402	0.2329	0.0922	0.395878	PD	7.4939	CCRI35
	qD03FM_cb	D03	mk12085_D03	mk12086_D03	25573334	25700132	87.285	87.516	87.31	4.95114	0.0975	0.0212	0.217436	PD	6.3845	CCRI35
	qD03FM_cb	D03	mk12119_D03	mk12123_D03	30535745	30566883	95.393	95.724	95.41	6.64495	0.1133	0.0204	0.180053	A	8.5806	CCRI35
	qD03FM_cb	D03	mk12108_D03	mk12115_D03	27638133	29511299	101.991	103.218	101.31	4.82736	0.095	0.061	0.642105	PD	5.0024	CCRI35
FY	qD03FY_15	D03	mk12142_D03	mk12159_D03	36697656	38616587	125.137	134.584	130.21	2.61021	0.1828	-0.0298	0.16302	A	4.7288	CCRI35
	qD03FY_15	D03	mk12154_D03	mk12155_D03	37676414	37682981	141.665	142.221	141.71	3.80673	0.184	-0.1844	1.00217	D	6.9294	CCRI35
	qD03FY_15	D03	mk12158_D03	mk12161_D03	37938158	39407242	145.337	150.198	148.31	4.21064	0.2038	-0.2276	1.11678	D	8.0817	CCRI35
	qD03FY_cb	D03	mk12109_D03	mk12111_D03	27707667	29136194	105.804	106.491	105.81	2.57112	0.0879	-0.0931	1.05916	D	4.7115	CCRI35
LP	qD03LP_15	D03	mk12142_D03	mk12159_D03	36697656	38616587	125.137	134.584	129.21	9.23344	1.7674	-0.2922	0.165328	A	15.4584	CCRI35
	qD03LP_15	D03	mk12152_D03	mk12160_D03	37665167	38832736	134.986	141.665	138.01	8.21498	1.6425	-0.399	0.242922	PD	13.9321	CCRI35
	qD03LP_16	D03	mk12152_D03	mk12160_D03	37665167	38832736	134.986	141.665	138.01	5.43974	1.4767	-0.9737	0.659376	PD	9.8343	CCRI35
	qD03LP_16	D03	mk12153_D03	mk12158_D03	37668262	37938158	143.823	145.337	144.81	4.62106	1.2806	-1.0766	0.8407	D	7.9495	CCRI35
	qD03LP_cb	D03	mk12152_D03	mk12160_D03	37665167	38832736	134.986	141.665	139.01	8.16938	1.2356	-0.1607	0.130058	A	13.3867	CCRI35
	qD03LP_cb	D03	mk12158_D03	mk12161_D03	37938158	39407242	145.337	150.198	147.31	7.09012	1.1317	-0.3152	0.278519	PD	12.0557	CCRI35
FR	qD04FR_15	D04	MulMa448_D04	MulMa451_D04	49867798	50187192	4.736	8.337	5.01	2.66015	-0.1841	-1.5832	8.59967	OD	0.0079	NH
	qD04FR_cb	D04	MulMa448_D04	MulMa451_D04	49867798	50187192	4.736	8.337	5.01	2.78176	-0.227	-0.8557	3.7696	OD	0.6158	NH
FM	qD05FM_15	D05	mk12822_D05	mk12824_D05	30214244	30216527	152.95	153.434	153.01	5.06189	0.2063	0.008	0.0387785	A	6.8075	CCRI35
	qD05FM_cb	D05	MulMa463-m_D05	mk12861_D05	30373354	31354896	144.668	148.809	146.71	4.02172	0.08	-0.1214	1.5175	OD	6.6096	CCRI35
	qD05FM_cb	D05	mk12822_D05	mk12824_D05	30214244	30216527	152.95	153.434	153.41	4.62758	0.0886	-0.0879	0.992099	D	7.3098	CCRI35
SCI	qD05SCI_15	D05	MulMa463-m_D05	mk12861_D05	30373354	31354896	144.668	148.809	144.71	2.56677	-2.7495	3.5799	1.30202	OD	4.5444	NH
	qD05SCI_cb	D05	MulMa463-m_D05	mk12861_D05	30373354	31354896	144.668	148.809	144.71	2.5798	-1.778	1.3725	0.771935	PD	4.7561	NH
FR	qD08FR_15	D08	mk15992_D08	mk15995_D08	56628640	56628844	181.945	182.082	182.01	2.65581	0.587	-0.2932	0.499489	PD	4.6002	CCRI35
	qD08FR_cb	D08	mk15992_D08	mk15995_D08	56628640	56628844	181.945	182.082	182.01	3.44191	0.408	-0.2977	0.729657	PD	6.2705	CCRI35
FL	qD08FL_14	D08	MulMa514_D08	mk16004_D08	54937781	58533805	187.587	196.342	196.31	3.58306	0.3322	-0.0152	0.0457556	A	5.8804	CCRI35
	qD08FL_cb	D08	MulMa514_D08	mk16004_D08	54937781	58533805	187.587	196.342	196.31	3.63952	0.1799	0.0892	0.495831	PD	4.9405	CCRI35
	qD08FL_cb	D08	mk16017_D08	mk16020_D08	59691087	59698388	208.553	208.76	208.61	3.25516	0.1595	0.1876	1.17618	D	3.2928	CCRI35
FE	qD10FE_14	D10	mk17141_D10	MulMa593-m_D10	56817432	56887380	102.161	106.55	106.21	2.52334	-0.0328	0.082	2.5	OD	3.7527	NH
	qD10FE_15	D10	MulMa575-m_D10	MulMa581_D10	24793863	24918141	1.604	2.047	1.91	2.95983	0.0751	0.0306	0.407457	PD	3.9966	CCRI35
FL	qD10FL_14	D10	mk17141_D10	MulMa593-m_D10	56817432	56887380	102.161	106.55	105.21	3.41151	-0.1394	0.7384	5.29699	OD	3.6287	NH
	qD10FL_cb	D10	mk2492	MulMa366-m	519	33037	78.155	98.694	83.21	2.61455	-0.045	0.464	10.3111	OD	2.0017	NH
FL	qD11FL_16	D11	mk17462_D11	mk17463_D11	15695804	15711598	88.706	88.935	88.71	2.8317	0.0011	0.1765	160.455	OD	0.8561	CCRI35
	qD11FL_cb	D11	mk17464_D11	mk17514_D11	15711711	21298890	61.142	88.706	82.21	3.07926	-0.0461	0.5185	11.2473	OD	2.2603	NH
FS	qD12FS_14	D12	mk18221_D12	MulMa605_D12	50554371	51293378	148.99	160.984	153.01	3.27036	0.0077	0.8261	107.286	OD	0.6079	CCRI35
	qD12FS_15	D12	mk17994_D12	mk17997_D12	37988313	38143957	65.608	66.056	65.61	3.74376	0.3487	-0.7277	2.08689	OD	5.7325	CCRI35
	qD12FS_cb	D12	mk19853	mk17913_D12	101319	13479261	16.392	16.946	16.41	4.04995	0.1807	-0.3037	1.68069	OD	6.3446	CCRI35
FY	qD12FY_15	D12	mk17995_D12	mk18057_D12	38058755	41722495	66.861	96.943	70.91	2.67752	0.047	-0.4721	10.0447	OD	2.0175	CCRI35
	qD12FY_cb	D12	mk1009	mk17992_D12	18989	37732030	66.348	66.861	66.41	3.25299	0.0211	-0.2739	12.981	OD	1.9523	CCRI35
SCI	qD12SCI_14	D12	mk18202_D12	mk18207_D12	48411387	48718111	132.168	133.627	133.61	3.14658	1.3176	-0.8128	0.616879	PD	6.2241	CCRI35
	qD12SCI_15	D12	mk19857	mk17916_D12	117142	15801265	23.692	24.245	23.71	3.07275	2.636	4.6094	1.74863	OD	1.4248	CCRI35
FL	qD12FL_14	D12	mk18210_D12	mk18214_D12	48923084	49133419	135.788	138.113	135.81	2.85125	0.281	-0.216	0.768683	PD	5.2886	CCRI35
	qD12FL_cb	D12	mk18221_D12	MulMa605_D12	50554371	51293378	148.99	160.984	158.01	2.89685	0.1755	0.1739	0.990883	D	3.2967	CCRI35
	qD12FL_cb	D12	MulMa604-m_D12	mk18232_D12	51286859	52905207	161.79	172.395	165.81	2.77307	0.1653	0.1375	0.831821	D	3.0451	CCRI35
FL	qD13FL_14	D13	mk18377_D13	MulMa619_D13	4171037	34392983	36.052	56.969	46.11	3.23779	0.1336	-0.7846	5.87275	OD	3.0376	CCRI35
	qD13FL_15	D13	mk18378_D13	mk18379_D13	4310490	4329364	64.756	65.409	64.81	2.52986	0.2624	0.2724	1.03811	D	2.1912	CCRI35
	qD13FL_cb	D13	mk18516_D13	mk18533_D13	41759681	47859575	2.023	10.429	9.01	3.05103	0.17	-0.0572	0.336471	PD	5.3187	CCRI35
	qD13FL_cb	D13	mk20382	mk18378_D13	141	4310490	65.409	72.523	65.41	3.07275	0.1705	-0.0658	0.385924	PD	5.4653	CCRI35

## Sheet: all QTLs
Trait	QTLs	start marker	end marker	start marker (bp)	end marker (bp)	start marker (cM)	end marker (cM)	Position(cM)	LOD	Ae	De	d/a	d/a	GA	R2	R2	DPE	LOD2_L(cM)	LOD1_L(cM)	LOD1_R(cM)	LOD2_R(cM)
FR	qFR-A01_14.1	mk742_A01	mk761_A01	84372306	84775655	107.422	108.03	107.61	7.97611	7.1756	-0.3236	-0.0450973	0.0450973	A	6.7e-05	0.0067	CCRI35	107.4	107.4	108.7	109.7
	qFR-A01_14.2	mk767_A01	mk808_A01	84815683	85573317	124.613	124.727	124.71	24.5776	-7.5084	-0.1641	0.0218555	0.0218555	A	1.6e-05	0.0016	NH	124.6	124.6	124.8	124.8
	qFR-A01_14.3	mk635_A01	mk741_A01	81168729	84372147	132.156	134.668	133.21	43.772	-6.0258	-0.0849	0.0140894	0.0140894	A	0.000132	0.0132	NH	132.2	132.2	133.3	133.4
FY	qFY-A01_14.1	mk552_A01	mk831_A01	77846896	85929055	80.931	83.997	82.91	60.3409	-0.6913	-0.0092	0.0133083	0.0133083	A	0.71316	71.316	NH	81.9	81.9	83	83
	qFY-A01_14.2	mk613_A01	mk889_A01	79536615	92217973	136.204	144.709	138.21	57.355	-0.4845	0.0092	-0.0189886	0.0189886	A	0.838412	83.8412	NH	137.2	137.2	141.2	144.2
FL	qFL-A01_15	mk886_A01	mk888_A01	92196166	92199917	145.262	145.824	145.31	2.51466	-0.271	0.124	-0.457565	0.457565	PD	0.041892	4.1892	NH	135.8	137.6	145.8	145.8
FE	qFE-A02_15	mk1738_A02	mk1741_A02	78825127	78907026	45.803	47.568	45.81	3.60912	0.0764	-0.1014	-1.32723	1.32723	OD	0.064752	6.4752	CCRI35	38.1	43	53	55.8
FM	qFM-A02_14.1	mk5047	mk1418_A02	81508	34503210	133.039	133.293	133.11	2.64712	-0.3138	-0.3827	1.21957	1.21957	OD	0.054972	5.4972	NH	130.5	131.9	133.8	134.4
	qFM-A02_14.2	mk1304_A02	mk1306_A02	24881193	24881343	138.377	138.38	138.31	2.84039	-0.3922	-0.3896	0.993371	0.993371	D	0.034121	3.4121	NH	137.1	137.4	138.6	139.2
	qFM-A02_14.3	mk1170_A02	mk1276_A02	14381904	23381313	159.05	164.067	163.11	3.10532	0.103	-0.3007	-2.91942	2.91942	OD	0.039663	3.9663	CCRI35	158.2	159	165.9	165.9
	qFM-A02_16	mk1169_A02	mk1188_A02	14381894	14700717	164.071	164.527	164.11	2.59283	0.0892	-0.4736	-5.30942	5.30942	OD	0.024389	2.4389	CCRI35	158.7	164	165	165
	qFM-A02_cb.1	mk5047	mk1418_A02	81508	34503210	133.039	133.293	133.11	2.64278	-0.3133	-0.3826	1.22119	1.22119	OD	0.054963	5.4963	NH	130.5	131.9	133.8	134.4
	qFM-A02_cb.2	mk1432_A02	mk1476_A02	34982081	36063673	138.037	138.322	138.31	2.83605	-0.392	-0.3892	0.992857	0.992857	D	0.03403	3.403	NH	137.1	137.4	138.6	139.2
	qFM-A02_cb.3	mk1170_A02	mk1276_A02	14381904	23381313	159.05	164.067	163.11	3.09446	0.1029	-0.3003	-2.91837	2.91837	OD	0.039538	3.9538	CCRI35	158.2	159	165.9	165.9
FS	qFS-A02_15	mk1761_A02	mk1778_A02	80488799	81766125	0	17.848	5.01	3.7633	-0.0051	1.51	-296.078	296.078	OD	0.005285	0.5285	NH	0	1	10.3	13.3
FU	qFU-A02_16	mk1761_A02	mk1778_A02	80488799	81766125	0	17.848	0.01	3.3051	-0.4134	0.8963	-2.16812	2.16812	OD	0.047018	4.7018	NH	0	0	7.7	15.3
SCI	qSCI-A02_15	mk1761_A02	mk1778_A02	80488799	81766125	0	17.848	1.01	3.26819	-0.7383	9.0221	-12.2201	12.2201	OD	0.012775	1.2775	NH	0	0	7.6	12.4
	qSCI-A02_16	mk1761_A02	mk1778_A02	80488799	81766125	0	17.848	1.01	3.26819	-0.7383	9.0221	-12.2201	12.2201	OD	0.012775	1.2775	NH	0	0	7.6	12.4
	qSCI-A02_cb.1	mk1761_A02	mk1778_A02	80488799	81766125	0	17.848	1.01	3.3203	-0.5379	6.5475	-12.1723	12.1723	OD	0.012044	1.2044	NH	0	0	7.8	12.6
	qSCI-A02_cb.2	mk1018_A02	mk1019_A02	822030	827340	334.259	337.053	336.31	2.52117	1.292	4.4024	3.40743	3.40743	OD	0.005151	0.5151	CCRI35	326.7	334.6	344.3	344.3
FL	qFL-A02_cb	mk1019_A02	mk1020_A02	827340	827449	337.053	337.304	337.11	2.7861	0.1285	0.282	2.19455	2.19455	OD	0.011288	1.1288	CCRI35	324.9	330	344.3	344.3
FE	qFE-A03_14	mk2092_A03	mk2119_A03	7476127	14393583	82.533	88.865	86.51	2.50597	0.0367	-0.1015	-2.76567	2.76567	OD	0.038261	3.8261	CCRI35	78.8	83.1	88.9	88.9
FS	qFS-A03_15	mk2266_A03	mk2269_A03	59257087	65549396	41.752	47.753	41.81	2.76439	0.3908	-0.0378	-0.0967247	0.0967247	A	0.041092	4.1092	CCRI35	34.7	37.3	46.5	47.8
	qFS-A03_16	mk2338_A03	mk2341_A03	90669562	90864747	23.739	24.743	23.81	2.61672	0.6267	0.4984	0.795277	0.795277	PD	0.029096	2.9096	CCRI35	5.1	14.6	25.8	25.9
	qFS-A03_cb.1	mk2344_A03	mk2345_A03	90983212	90983316	20.796	20.815	20.81	4.55809	0.4062	0.495	1.21861	1.21861	OD	0.0367	3.67	CCRI35	8	13.3	21.4	21.4
	qFS-A03_cb.2	mk2277_A03	mk2334_A03	82838942	88845246	27.39	34.673	29.41	3.89142	0.3833	0.5936	1.54866	1.54866	OD	0.03046	3.046	CCRI35	25.9	25.9	34.4	34.4
FU	qFU-A03_16	mk11098	mk2072_A03	29725	6056733	102.81	118.042	103.81	2.94028	0.3456	0.9392	2.71759	2.71759	OD	0.006436	0.6436	CCRI35	94	97.5	111.8	116.3
SCI	qSCI-A03_15	mk2092_A03	mk2094_A03	7476127	7761622	88.865	89.005	88.91	2.95548	0.8968	8.19	9.13247	9.13247	OD	0.000329	0.0329	CCRI35	78.8	84.4	92.5	93.4
	qSCI-A03_16	mk2092_A03	mk2094_A03	7476127	7761622	88.865	89.005	88.91	2.95548	0.8968	8.19	9.13247	9.13247	OD	0.000329	0.0329	CCRI35	78.8	84.4	92.5	93.4
	qSCI-A03_cb	mk2092_A03	mk2094_A03	7476127	7761622	88.865	89.005	88.91	2.82953	0.8354	5.5316	6.6215	6.6215	OD	1.9e-05	0.0019	CCRI35	77.7	84.4	92.6	93.4
FL	qFL-A03_14	mk1922_A03	mk1927_A03	1863137	1863215	194.163	194.228	194.21	2.54506	0.1746	0.5337	3.0567	3.0567	OD	0.004959	0.4959	CCRI35	190.2	190.6	195	195
	qFL-A03_15	mk1989_A03	mk2007_A03	2881061	2936448	168.853	169.141	168.91	2.59935	0.276	0.1484	0.537681	0.537681	PD	0.030929	3.0929	CCRI35	165.5	168.7	170.1	171.1
	qFL-A03_cb.1	mk11099	mk2084_A03	31386	6666259	94.16	102.466	102.21	3.57438	0.148	0.3172	2.14324	2.14324	OD	0.014437	1.4437	CCRI35	93.6	93.6	107.1	113.8
	qFL-A03_cb.2	mk2085_A03	mk2087_A03	6666473	6736164	130.379	130.946	130.41	2.72313	0.122	0.2512	2.05902	2.05902	OD	0.013099	1.3099	CCRI35	118.1	125.7	136.1	140.3
BW	qBW-A04_16	mk2495_A04	mk2513_A04	561492	1337413	161.576	174.529	174.51	2.56895	0.1466	0.2584	1.76262	1.76262	OD	0.010259	1.0259	CCRI35	159	164.4	192	201.3
FU	qFU-A04_14	mk2604_A04	mk2605_A04	5127218	5842894	97.95	100.088	98.01	3.25733	0.3325	0.3432	1.03218	1.03218	D	0.028322	2.8322	CCRI35	90.2	93.8	99.7	101.1
LP	qLP-A04_16	mk2607_A04	mk2610_A04	6164994	6203550	101.906	108.303	101.91	2.52986	0.7101	1.6841	2.37164	2.37164	OD	0.005594	0.5594	CCRI35	98	100.3	105.9	107.8
MI	qMI-A04_14	mk2604_A04	mk2623_A04	5127218	6514039	87.422	97.95	89.41	3.19653	0.0025	0.0159	6.36	6.36	OD	0.000248	0.0248	CCRI35	86.8	87	94.5	97.7
	qMI-A04_cb	mk2614_A04	mk2643_A04	6336979	6791705	84.67	85.833	85.81	2.65147	0.0014	0.0078	5.57143	5.57143	OD	3e-05	0.003	CCRI35	84.7	85	87	87.4
FE	qFE-A05_14.1	mk2981_A05	mk2982_A05	26452083	26761998	168.15	171.761	170.21	3.34202	0.0008	0.1494	186.75	186.75	OD	0.005914	0.5914	CCRI35	167.1	168.5	172.2	172.2
	qFE-A05_14.2	mk2967_A05	mk2968_A05	25420417	26002001	177.603	179.541	178.61	4.02823	0.0061	0.1644	26.9508	26.9508	OD	0.004462	0.4462	CCRI35	176.8	177.4	179.6	179.6
FM	qFM-A05_15	mk2943_A05	mk2952_A05	21550988	23173778	195.463	206.855	197.51	2.92725	0.1377	-0.2204	-1.60058	1.60058	OD	0.046742	4.6742	CCRI35	187.9	189.3	206.6	206.8
FR	qFR-A05_14.3	mk14904	mk14919	574913	1609028	39.94	40.354	40.01	5.30293	3.0333	0.5165	0.170277	0.170277	A	0.009848	0.9848	CCRI35	39.8	39.9	40.4	40.4
	qFR-A05_14.4	mk16151	mk3161_A05	4795	74388883	53.411	53.892	53.41	4.11292	1.426	0.0254	0.0178121	0.0178121	A	0.058572	5.8572	CCRI35	52.9	53	55.3	57.2
FS	qFS-A05_14.1	MulMa56-m_A05	MulMa57_A05	27195597	28370244	155.722	163.481	161.71	3.40065	-0.1234	1.2571	-10.1872	10.1872	OD	0.01884	1.884	NH	155.7	159.4	163.5	163.5
	qFS-A05_14.2	mk2967_A05	mk2968_A05	25420417	26002001	177.603	179.541	178.61	4.16721	-0.0715	1.3602	-19.0238	19.0238	OD	0.016858	1.6858	NH	173.4	174.5	179.6	179.6
	qFS-A05_14.3	mk2961_A05	mk2964_A05	25164366	25220438	183.168	185.548	184.21	2.78827	-0.1271	1.0583	-8.32651	8.32651	OD	0.020052	2.0052	NH	182.9	182.9	187.6	187.9
	qFS-A05_14.5	mk18959	mk2952_A05	384	23173778	188.5	195.463	189.51	3.13355	-0.0379	1.1973	-31.591	31.591	OD	0.010926	1.0926	NH	187.9	188	195.7	198.4
	qFS-A05_15.1	mk9235	mk8761	640	3351	208.126	208.334	208.31	2.68838	-0.4012	0.0254	-0.0633101	0.0633101	A	0.041354	4.1354	NH	208.1	208.1	215.1	215.1
	qFS-A05_15.2	mk2936_A05	mk2942_A05	21181566	21445358	222.76	224.807	222.81	3.2747	-0.4374	-0.1295	0.296068	0.296068	PD	0.043862	4.3862	NH	215.1	217.3	229.1	235.9
	qFS-A05_15.3	mk2900_A05	mk2911_A05	11748274	14900442	266.659	278.323	277.71	2.65581	0.3968	0.1691	0.426159	0.426159	PD	0.035372	3.5372	CCRI35	266.3	276.7	283.8	287.9
	qFS-A05_cb.1	mk2982_A05	mk2983_A05	26761998	27005659	166.096	168.15	168.21	2.88382	0.1716	0.8537	4.97494	4.97494	OD	0.00185	0.185	CCRI35	167.1	167.1	171.6	172.2
	qFS-A05_cb.2	mk2961_A05	mk2964_A05	25164366	25220438	183.168	185.548	183.21	5.05755	-0.3032	0.8948	-2.95119	2.95119	OD	0.061149	6.1149	NH	180.9	181.1	184.6	185.4
	qFS-A05_cb.3	mk18959	mk2952_A05	384	23173778	188.5	195.463	188.51	3.34202	-0.207	0.8362	-4.03961	4.03961	OD	0.03429	3.429	NH	187.9	188.1	194.7	195.2
FU	qFU-A05_16	mk2880_A05	mk2884_A05	8983292	9376653	303.425	319.346	307.41	2.62758	0.3604	0.9516	2.6404	2.6404	OD	0.006019	0.6019	CCRI35	303.4	303.4	317.4	319.4
LP	qLP-A05_14	mk2943_A05	mk2952_A05	21550988	23173778	195.463	206.855	195.51	4.76873	0.9516	-0.8514	-0.894704	0.894704	D	0.112688	11.2688	CCRI35	194.5	194.5	202.6	205.3
	qLP-A05_cb	mk2943_A05	mk2952_A05	21550988	23173778	195.463	206.855	195.51	2.67318	0.4028	-1.1883	-2.9501	2.9501	OD	0.034408	3.4408	CCRI35	188.5	191.6	206.5	206.5
SCI	qSCI-A05_15	mk2983_A05	MulMa56-m_A05	27005659	27195597	163.481	166.096	165.51	3.40934	-0.6172	8.5881	-13.9146	13.9146	OD	0.015116	1.5116	NH	161	163.3	167.1	167.1
	qSCI-A05_16	mk2983_A05	MulMa56-m_A05	27005659	27195597	163.481	166.096	165.51	3.40934	-0.6172	8.5881	-13.9146	13.9146	OD	0.015116	1.5116	NH	161	163.3	167.1	167.1
	qSCI-A05_cb	mk2983_A05	MulMa56-m_A05	27005659	27195597	163.481	166.096	165.51	3.06623	-0.5315	5.8077	-10.927	10.927	OD	0.015679	1.5679	NH	160.2	163.1	167.1	167.1
FL	qFL-A05_15.1	mk2983_A05	MulMa56-m_A05	27005659	27195597	163.481	166.096	164.51	2.97503	-0.1047	0.7257	-6.93123	6.93123	OD	0.022353	2.2353	NH	151.7	161.4	166.1	167.1
	qFL-A05_15.2	mk2961_A05	mk2964_A05	25164366	25220438	183.168	185.548	184.21	2.50163	-0.1244	0.6376	-5.1254	5.1254	OD	0.024436	2.4436	NH	175.8	180.5	185.2	185.6
BW	qBW-A06_15	mk4995_A06	mk4997_A06	97056989	97056999	0.754	1.016	0.81	2.50814	-0.0313	-0.4523	14.4505	14.4505	OD	0.001846	0.1846	NH	0	0	1.8	6.2
FM	qFM-A06_15	mk17332	MulMa66-m_A06	4471	9211316	50.932	62.923	62.91	2.57763	-0.0417	-0.3805	9.1247	9.1247	OD	0.00022	0.022	NH	27.9	57.8	66.3	67.3
FU	qFU-A06_16.1	mk17332	MulMa66-m_A06	4471	9211316	50.932	62.923	57.91	3.32248	-0.5844	0.1158	-0.198152	0.198152	A	0.057407	5.7407	NH	54.1	57	64.4	65.3
	qFU-A06_16.2	mk3538_A06	mk3561_A06	11055959	14317949	69.739	70.778	69.81	3.75461	-0.5612	0.1787	-0.318425	0.318425	PD	0.05712	5.712	NH	65.3	67.6	71.8	71.8
	qFU-A06_cb.1	mk17332	MulMa66-m_A06	4471	9211316	50.932	62.923	57.91	3.88708	-0.3526	-0.0715	0.202779	0.202779		0.059485	5.9485	NH	55.6	51.6	65.3	65.3
	qFU-A06_cb.2	mk3538_A06	mk3547_A06	11055959	13846077	67.31	69.739	69.31	3.95657	-0.3301	0.0495	-0.149955	0.149955	A	0.058521	5.8521	NH	65.3	65.3	70.6	71.2
SCI	qSCI-A06_cb	mk17332	MulMa66-m_A06	4471	9211316	50.932	62.923	62.91	2.69055	-0.0198	5.9584	-300.929	300.929	OD	0.007225	0.7225	NH	56.9	59.3	66.3	67.3
FL	qFL-A06_15	MulMa650	mk3579_A06	182442	15556052	27.887	42.919	42.91	3.23127	-0.3389	0.7508	-2.2154	2.2154	OD	0.046898	4.6898	NH	37.2	40.6	46.5	53.2
BW	qBW-A07_15	mk5364_A07	mk5365_A07	23935110	23935144	130.986	131.455	131.01	2.75136	-0.1245	0.3031	-2.43454	2.43454	OD	0.043399	4.3399	NH	128.2	129.1	132.1	132.5
FE	qFE-A07_cb	mk5283_A07	mk5291_A07	18003852	18265365	158.27	159.71	159.31	3.62215	0.0413	0.101	2.44552	2.44552	OD	0.008829	0.8829	CCRI35	158.3	158.3	163.9	169.3
FE	qFE-A08_16.1	mk6186_A08	MulMa163_A08	82547797	88446614	0.754	6.794	4.81	3.59175	0.0826	0.2135	2.58475	2.58475	OD	0.015346	1.5346	CCRI35	0	1.7	7	7.6
	qFE-A08_16.2	MulMa166_A08	MulMa168_A08	89172016	89560281	8.869	22.124	11.91	3.88056	0.0707	0.2363	3.34229	3.34229	OD	0.008912	0.8912	CCRI35	7.6	11.1	17.3	19.4
	qFE-A08_cb.1	mk6204_A08	MulMa162_A08	88334451	88415205	6.94	7.553	7.01	3.07057	0.0453	0.0574	1.26711	1.26711	OD	0.027857	2.7857	CCRI35	0	0	7.6	7.6
	qFE-A08_cb.2	MulMa166_A08	MulMa168_A08	89172016	89560281	8.869	22.124	13.91	3.14658	0.0337	0.1061	3.14837	3.14837	OD	0.008679	0.8679	CCRI35	7.6	7.6	18.9	20.9
FS	qFS-A08_14	MulMa166_A08	MulMa168_A08	89172016	89560281	8.869	22.124	17.91	2.90554	0.1632	1.2257	7.51042	7.51042	OD	0.00031	0.031	CCRI35	8.5	11.8	21.9	22.1
FY	qFY-A08_14.1	mk6167_A08	MulMa158-m_A08	77778431	85026536	69.124	88.018	72.11	5.22041	-0.0068	0.1363	-20.0441	20.0441	OD	0.036627	3.6627	NH	69.3	69.9	78.1	78.1
	qFY-A08_14.2	mk6167_A08	MulMa158-m_A08	77778431	85026536	69.124	88.018	85.11	5.80022	-0.0094	0.1608	-17.1064	17.1064	OD	0.029862	2.9862	NH	78.1	78.1	87.1	87.1
	qFY-A08_14.3	mk20009	mk6168_A08	4847	77932632	96.168	96.415	96.21	2.79262	0.0131	0.0924	7.05344	7.05344	OD	0.005853	0.5853	CCRI35	91.3	93.1	96.7	96.9
	qFY-A08_14.4	mk6115_A08	mk6116_A08	72834754	72834874	110.762	110.891	110.81	3.43105	0.0143	0.0954	6.67133	6.67133	OD	0.000226	0.0226	CCRI35	108.1	107.3	111.3	111.3
FL	qFL-A08_16.1	mk6208_A08	mk6212_A08	90329336	90376603	31.101	31.49	31.11	2.8013	0.0075	0.1936	25.8133	25.8133	OD	0.001728	0.1728	CCRI35	23.3	26.6	36.5	36.5
	qFL-A08_16.2	mk20153	mk6166_A08	1232	77757257	88.276	94.395	88.31	2.56026	-0.0086	0.1984	-23.0698	23.0698	OD	0.011561	1.1561	NH	79.1	84.7	92.3	92.3
	qFL-A08_16.3	mk20009	mk6168_A08	4847	77932632	96.168	96.415	96.21	2.55809	-0.0138	0.1969	-14.2681	14.2681	OD	0.013909	1.3909	NH	92.3	92.3	96.7	96.7
BW	qBW-A09_15.1	mk6774_A09	mk6775_A09	60948395	62054979	7.252	15.619	15.61	2.59935	0.1034	0.335	3.23985	3.23985	OD	0.002668	0.2668	CCRI35	3.3	7.3	19.6	19.6
	qBW-A09_15.2	mk6764_A09	mk6772_A09	59295756	59503467	25.198	26.005	25.21	2.74484	0.0794	0.3894	4.90428	4.90428	OD	0.000173	0.0173	CCRI35	23.5	23.5	26.1	26.7
	qBW-A09_cb	mk6764_A09	mk6772_A09	59295756	59503467	25.198	26.005	25.21	2.82085	0.0044	0.2835	64.4318	64.4318	OD	0.006779	0.6779	CCRI35	23.5	25	26	26
SCI	qSCI-A09_15.1	mk18838	mk6517_A09	64093	33530295	79.726	79.934	79.91	4.60152	2.2915	9.0716	3.9588	3.9588	OD	0.005063	0.5063	CCRI35	79.7	79.7	80.2	81.1
	qSCI-A09_15.2	mk6528_A09	mk6531_A09	37420628	37694390	87.803	91.571	88.81	3.40065	2.6194	7.2082	2.75185	2.75185	OD	0.011267	1.1267	CCRI35	87.5	87.5	90.9	91.3
	qSCI-A09_16.1	mk18838	mk6517_A09	64093	33530295	79.726	79.934	79.91	4.60152	2.2915	9.0716	3.9588	3.9588	OD	0.005063	0.5063	CCRI35	79.7	79.7	80.2	81.1
	qSCI-A09_16.2	mk6528_A09	mk6531_A09	37420628	37694390	87.803	91.571	88.81	3.40065	2.6194	7.2082	2.75185	2.75185	OD	0.011267	1.1267	CCRI35	87.5	87.5	90.9	91.3
	qSCI-A09_cb	mk18838	mk6517_A09	64093	33530295	79.726	79.934	79.91	4.40391	1.635	6.2295	3.81009	3.81009	OD	0.005186	0.5186	CCRI35	79.7	79.7	80.2	81.1
FL	qFL-A09_15.1	mk20194	mk13165	37795	224665	76.198	76.35	76.21	2.81867	0.1427	0.7264	5.0904	5.0904	OD	0.001445	0.1445	CCRI35	75.3	75.6	76.4	76.4
	qFL-A09_15.2	mk6500_A09	mk6509_A09	21202181	27992895	87.001	87.202	87.01	2.87731	0.1402	0.7288	5.19829	5.19829	OD	0.001111	0.1111	CCRI35	86.6	86.6	87.2	87.5
FE	qFE-A10_16	mk18875	mk7794	355	606	58.482	58.679	58.51	2.65798	-0.008	-0.2429	30.3625	30.3625	OD	0.002387	0.2387	NH	56.3	58	58.7	59.5
FM	qFM-A10_14.1	mk7018_A10	mk7020_A10	15617318	15617342	165.83	165.941	165.91	3.36591	0.0367	-0.4096	-11.1608	11.1608	OD	0.013639	1.3639	CCRI35	159.7	162.5	166.2	166.2
	qFM-A10_14.2	mk11965	mk6991_A10	8852	12815805	171.292	171.66	171.31	5.01846	0.043	-0.469	-10.907	10.907	OD	0.02083	2.083	CCRI35	170.9	170.9	172.3	173.8
	qFM-A10_14.3	mk6982_A10	mk6986_A10	11115569	12645781	177.095	185.191	182.11	3.24213	0.0772	-0.3615	-4.68264	4.68264	OD	0.028177	2.8177	CCRI35	175.6	175.6	185.5	188.8
	qFM-A10_15.1	mk7018_A10	mk7020_A10	15617318	15617342	165.83	165.941	165.91	2.42128	0.0767	-0.322	-4.19817	4.19817	OD	0.021861	2.1861	CCRI35	164.9	162.9	166.2	166.2
	qFM-A10_15.2	mk11965	mk6991_A10	8852	12815805	171.292	171.66	171.31	3.33985	0.0919	-0.3583	-3.8988	3.8988	OD	0.031176	3.1176	CCRI35	169.2	170.2	172.5	174.6
	qFM-A10_16.1	mk19534	mk7238_A10	705	56075186	147.368	148.317	147.41	3.75679	0.138	-0.5624	-4.07536	4.07536	OD	0.043005	4.3005	CCRI35	145.1	145.9	148.3	148.3
	qFM-A10_16.2	mk7024_A10	MulMa186-m_A10	15629335	18832619	157.159	165.145	163.21	4.04126	0.0368	-0.6717	-18.2527	18.2527	OD	0.008268	0.8268	CCRI35	158.8	160.3	165.2	165.2
	qFM-A10_16.3	mk8765	mk6991_A10	875	12815805	171.66	174.613	172.71	5.05537	-0.006	-0.6847	114.117	114.117	OD	0.004736	0.4736	NH	171.7	171.7	174.9	176.6
	qFM-A10_16	mk6982_A10	mk6986_A10	11115569	12645781	177.095	185.191	180.11	3.35288	0.0293	-0.5518	-18.8328	18.8328	OD	0.010307	1.0307	CCRI35	177.1	177.1	184.1	185.1
	qFM-A10_cb.1	mk7018_A10	mk7020_A10	15617318	15617342	165.83	165.941	165.91	3.36808	0.037	-0.4096	-11.0703	11.0703	OD	0.013741	1.3741	CCRI35	159.7	162.6	166.2	166.2
	qFM-A10_cb.2	mk11965	mk6991_A10	8852	12815805	171.292	171.66	171.31	5.02932	0.0434	-0.4696	-10.8203	10.8203	OD	0.021004	2.1004	CCRI35	170.9	171	172.3	173.8
	qFM-A10_cb.3	mk6982_A10	mk6986_A10	11115569	12645781	177.095	185.191	182.11	3.25299	0.0775	-0.362	-4.67097	4.67097	OD	0.028356	2.8356	CCRI35	175.6	175.6	185.5	188.8
LP	qLP-A10_14	mk7429_A10	MulMa189-m_A10	65522844	65789277	109.182	115.336	112.21	2.67535	-0.4331	-0.972	2.24429	2.24429	OD	0.014202	1.4202	NH	105.2	107.1	117.2	118.2
MI	qMI-A10_cb.1	mk18875	mk18876	355	389	58.679	59.519	58.71	3.52877	0.0011	-0.0097	-8.81818	8.81818	OD	0.020323	2.0323	CCRI35	56.3	56.7	59.4	59.5
	qMI-A10_cb.2	mk7485_A10	mk7512_A10	72689418	85185356	61.983	72.534	64.01	3.20955	0.0011	-0.01	-9.09091	9.09091	OD	0.017619	1.7619	CCRI35	61.3	61.3	72	73.3
	qMI-A10_cb.3	mk19363	mk7477_A10	122478	69253696	90.932	91.122	91.11	2.72096	-0.0015	-0.0082	5.46667	5.46667	OD	0.000356	0.0356	NH	90.9	90.9	91.5	91.9
	qMI-A10_cb.4	mk7471_A10	mk7480_A10	68884924	69696432	96.7	97.16	96.71	3.36591	-0.0016	-0.0091	5.6875	5.6875	OD	0.000608	0.0608	NH	95.6	96	97.3	97.7
FL	qFL-A10_cb	mk6982_A10	mk6986_A10	11115569	12645781	177.095	185.191	177.11	2.86211	-0.0941	0.3599	-3.82465	3.82465	OD	0.034446	3.4446	NH	175.6	176	181.5	185.7
FU	qFU-A11_14	mk7805_A11	mk7812_A11	4861551	5273726	11.055	16.65	12.11	2.92725	-0.2057	-0.672	3.26689	3.26689	OD	0.002383	0.2383	NH	5.8	8.5	14.9	16.6
BW	qBW-A12_16.1	mk9100_A12	mk9103_A12	72891369	72906108	94.588	95.217	94.61	3.58306	0.1224	0.4455	3.63971	3.63971	OD	0.003722	0.3722	CCRI35	89.8	92.9	96.8	99.8
	qBW-A12_16.2	mk9080_A12	mk9089_A12	71406423	72074153	98.754	104.695	103.81	2.60804	0.1287	0.3732	2.89977	2.89977	OD	0.007012	0.7012	CCRI35	99.8	99.8	107.8	107.1
FM	qFM-A12_16.1	mk9022_A12	mk9056_A12	67892601	68010958	121.817	122.229	122.21	3.19653	0.1052	0.5576	5.30038	5.30038	OD	0.001042	0.1042	CCRI35	112.3	120.5	123.5	123.5
	qFM-A12_16.2	mk9016_A12	mk9017_A12	66113732	67054992	129.946	133.893	133.01	2.67535	0.1436	0.4084	2.84401	2.84401	OD	0.008662	0.8662	CCRI35	128.4	128.4	140.6	146.8
MI	qMI-A12_14	mk9016_A12	mk9017_A12	66113732	67054992	129.946	133.893	132.01	2.86645	-0.005	0.0077	-1.54	1.54	OD	0.052434	5.2434	NH	128.5	127	135.7	141.4
FL	qFL-A12_cb	mk8881_A12	mk8883_A12	14651707	15469940	193.177	194.013	193.21	2.52117	-0.0347	0.4167	-12.0086	12.0086	OD	0.011753	1.1753	NH	192.7	192.7	194	194
BW	qBW-A13_15	mk10314_A13	mk10315_A13	65849620	65851754	24.821	25.512	25.51	2.63844	0.1591	-0.1932	-1.21433	1.21433	OD	0.048952	4.8952	CCRI35	24.3	24.3	33.3	44.3
FE	qFE-A13_14	mk19785	MulMa225_A13	363012	11946254	178.742	185.336	185.31	3.48534	0.0617	-0.0923	-1.49595	1.49595	OD	0.075443	7.5443	CCRI35	180.8	181.3	191.5	194.8
FY	qFY-A13_14	mk9915_A13	mk10018_A13	50138338	53869047	117.245	128.036	124.31	33.911	-0.4586	-0.0066	0.0143916	0.0143916	A	0.029946	2.9946	NH	123.3	123.3	124.3	124.3
FE	qFE-D01_15	mk10708_D01	mk10809_D01	42734090	44178280	105.061	106.117	106.11	2.55157	-0.0001	0.1905	-1905	1905	OD	0.004005	0.4005	NH	104.3	105.3	107.1	110
FS	qFS-D01_14	mk10652_D01	MulMa262_D01	20634454	23892246	138.311	144.092	139.31	2.83822	0.38	-0.6526	-1.71737	1.71737	OD	0.046559	4.6559	CCRI35	134.3	136.5	142.3	142.3
FU	qFU-D01_15	MulMa260_D01	MulMa263-m_D01	22314910	23970609	137.369	137.515	137.51	2.52552	0.2086	0.4799	2.30058	2.30058	OD	0.011116	1.1116	CCRI35	131	134.3	138.2	138.2
	qFU-D01_16.1	mk10839_D01	MulMa269_D01	51132643	51324006	2.204	3.149	2.21	2.62541	0.2297	0.9722	4.23248	4.23248	OD	0.002333	0.2333	CCRI35	0.1	0.1	5.1	5.9
	qFU-D01_16.2	mk10829_D01	MulMa265-m_D01	44672962	51165566	87.953	90.438	88.01	2.71444	0.2278	0.9379	4.11721	4.11721	OD	0.001732	0.1732	CCRI35	83.3	85	90.9	94.3
MI	qMI-D01_14	mk10985_D01	mk11011_D01	56520455	56801710	26.357	27.157	26.41	2.59501	-0.0029	0.0134	-4.62069	4.62069	OD	0.025672	2.5672	NH	24.7	25.4	27.2	27.2
FM	qFM-D02_16	mk11803_D02	MulMa355_D02	63642881	63665472	0	5.443	0.01	2.53637	0.1802	0.1683	0.933962	0.933962	D	0.02699	2.699	CCRI35	0	0	5	5.5
FS	qFS-D02_cb	mk11725_D02	mk11727_D02	58304360	58429015	50.296	52.081	50.31	2.90771	0.3274	-0.3642	-1.1124	1.1124	D	0.044257	4.4257	CCRI35	47.6	49.2	51.3	52.1
FU	qFU-D02_16.1	mk11358_D02	mk11422_D02	18988962	20463773	193.683	194.123	193.71	4.1911	0.5957	0.1039	0.174417	0.174417	A	0.057376	5.7376	CCRI35	193.2	193.2	194.4	194.9
	qFU-D02_16.2	MulMa315-m_D02	mk11325_D02	13210084	15982084	204.095	208.732	206.11	5.61781	0.7234	0.1308	0.180813	0.180813	A	0.081231	8.1231	CCRI35	199.7	202.5	211.5	216.5
	qFU-D02_cb	MulMa315-m_D02	mk11325_D02	13210084	15982084	204.095	208.732	206.11	2.84256	0.2972	-0.3007	-1.01178	1.01178	D	0.050375	5.0375	CCRI35	199.7	201.5	215.5	219
SCI	qSCI-D02_15	mk11587_D02	mk11605_D02	51060053	51225737	120.178	120.621	120.61	2.69055	1.4485	-6.7494	-4.65958	4.65958	OD	0.0284	2.84	CCRI35	119.5	119.5	120.7	121.3
	qSCI-D02_16	mk11595_D02	mk11603_D02	51118850	51193929	115.939	116.818	120.61	2.69055	1.4485	-6.7494	-4.65958	4.65958	OD	0.0284	2.84	CCRI35	119.5	119.5	120.7	121.3
	qSCI-D02_cb.1	mk11595_D02	mk11603_D02	51118850	51193929	115.939	116.818	116.01	2.67752	0.8475	-4.9671	-5.86088	5.86088	OD	0.025191	2.5191	CCRI35	112.2	114.5	116.8	117.8
	qSCI-D02_cb.2	mk11587_D02	mk11605_D02	51060053	51225737	120.178	120.621	120.61	3.26384	0.8741	-5.6339	-6.44537	6.44537	OD	0.027949	2.7949	CCRI35	119.5	119.7	121.2	123.5
BW	qBW-D03_15	mk12041_D03	mk12042_D03	2290601	2894288	22.573	37.566	30.61	2.64495	-0.0899	0.4957	-5.5139	5.5139	OD	0.029343	2.9343	NH	21	25.7	36.9	39.4
	qBW-D03_16	mk12031_D03	mk12032_D03	1002704	1037917	3.775	9.172	3.81	2.87079	0.0006	0.4782	797	797	OD	0.007748	0.7748	CCRI35	0	0	10.2	12.8
FE	qFE-D03_cb	mk12125_D03	mk12126_D03	30580616	30604921	94.648	95.064	94.71	3.33333	0.0448	-0.1004	-2.24107	2.24107	OD	0.056167	5.6167	CCRI35	94.1	92.4	95.4	95.4
FM	qFM-D03_14.1	mk12085_D03	mk12086_D03	25573334	25700132	87.285	87.516	87.31	5.51574	0.17	0.2497	1.46882	1.46882	OD	0.031304	3.1304	CCRI35	86.8	85.6	89.1	89.1
	qFM-D03_14.2	mk12125_D03	mk12126_D03	30580616	30604921	94.648	95.064	94.71	5.88708	0.2034	0.1262	0.620452	0.620452	PD	0.0611	6.11	CCRI35	89.1	93.8	95.7	95.7
	qFM-D03_14.3	mk12109_D03	mk12111_D03	27707667	29136194	105.804	106.491	105.81	5.10966	0.179	0.1959	1.09441	1.09441	D	0.040792	4.0792	CCRI35	103.9	103.9	106.7	107.6
	qFM-D03_15.1	mk12142_D03	mk12159_D03	36697656	38616587	125.137	134.584	130.21	7.52443	0.2667	0.1477	0.553806	0.553806	PD	0.087707	8.7707	CCRI35	124.3	126.2	134.6	134.6
	qFM-D03_15.2	mk12152_D03	mk12159_D03	37665167	38616587	134.584	141.665	136.01	7.68513	0.2661	0.0664	0.24953	0.24953	PD	0.100325	10.0325	CCRI35	134.6	134.6	140.1	141.7
	qFM-D03_15.3	mk12153_D03	mk12158_D03	37668262	37938158	143.823	145.337	144.81	6.30402	0.2329	0.0922	0.395878	0.395878	PD	0.074939	7.4939	CCRI35	143.6	143.6	145.8	146.7
	qFM-D03_16	mk12085_D03	mk12086_D03	25573334	25700132	87.285	87.516	87.51	3.48317	0.116	0.4447	3.83362	3.83362	OD	0.001525	0.1525	CCRI35	84.8	86.5	88.8	89.1
	qFM-D03_cb.1	mk12085_D03	mk12086_D03	25573334	25700132	87.285	87.516	87.31	5.50271	0.1698	0.2497	1.47055	1.47055	OD	0.031185	3.1185	CCRI35	86.8	85.7	89.1	89.1
	qFM-D03_cb.2	mk12125_D03	mk12126_D03	30580616	30604921	94.648	95.064	94.71	5.87188	0.2032	0.1258	0.619094	0.619094	PD	0.061012	6.1012	CCRI35	89.1	93.8	95.7	95.7
	qFM-D03_cb.3	mk12109_D03	mk12111_D03	27707667	29136194	105.804	106.491	105.81	5.09012	0.1788	0.1953	1.09228	1.09228	D	0.040717	4.0717	CCRI35	103.9	103.9	106.7	107.6
FY	qFY-D03_15.1	mk12142_D03	mk12159_D03	36697656	38616587	125.137	134.584	130.21	2.61021	0.1828	-0.0298	-0.16302	0.16302	A	0.047288	4.7288	CCRI35	124.6	124.9	135	135
	qFY-D03_15.2	mk12154_D03	mk12155_D03	37676414	37682981	141.665	142.221	141.71	3.80673	0.184	-0.1844	-1.00217	1.00217	D	0.069294	6.9294	CCRI35	135	137.4	143.8	143.8
	qFY-D03_15.3	mk12158_D03	mk12161_D03	37938158	39407242	145.337	150.198	148.31	4.21064	0.2038	-0.2276	-1.11678	1.11678	D	0.080817	8.0817	CCRI35	143.8	143.8	151.2	153.2
	qFY-D03_16.1	mk12142_D03	mk12159_D03	36697656	38616587	125.137	134.584	130.21	2.61021	0.1828	-0.0298	-0.16302	0.16302	A	0.047288	4.7288	CCRI35	124.6	124.9	135	135
	qFY-D03_16.2	mk12154_D03	mk12155_D03	37676414	37682981	141.665	142.221	141.71	3.80673	0.184	-0.1844	-1.00217	1.00217	D	0.069294	6.9294	CCRI35	135	137.4	143.8	143.8
	qFY-D03_16.3	mk12158_D03	mk12161_D03	37938158	39407242	145.337	150.198	148.31	4.21064	0.2038	-0.2276	-1.11678	1.11678	D	0.080817	8.0817	CCRI35	143.8	143.8	151.2	153.2
	qFY-D03_cb.1	mk12154_D03	mk12155_D03	37676414	37682981	141.665	142.221	141.71	3.19435	0.1177	-0.1354	-1.15038	1.15038	D	0.058591	5.8591	CCRI35	135	136.7	145.3	145.3
	qFY-D03_cb.2	mk12158_D03	mk12161_D03	37938158	39407242	145.337	150.198	148.31	3.30945	0.1263	-0.1592	-1.26049	1.26049	OD	0.063615	6.3615	CCRI35	145.3	145.3	151.9	153.3
LP	qLP-D03_15.1	mk12142_D03	mk12159_D03	36697656	38616587	125.137	134.584	129.21	9.23344	1.7674	-0.2922	-0.165328	0.165328	A	0.154584	15.4584	CCRI35	125.2	125.2	133.7	135
	qLP-D03_15.2	mk12152_D03	mk12160_D03	37665167	38832736	134.986	141.665	138.01	8.21498	1.6425	-0.399	-0.242922	0.242922	PD	0.139321	13.9321	CCRI35	135	135	141.1	141.1
	qLP-D03_16.1	mk12152_D03	mk12160_D03	37665167	38832736	134.986	141.665	138.01	5.43974	1.4767	-0.9737	-0.659376	0.659376	PD	0.098343	9.8343	CCRI35	134.6	134.6	143.6	143.8
	qLP-D03_16.2	mk12153_D03	mk12158_D03	37668262	37938158	143.823	145.337	144.81	4.62106	1.2806	-1.0766	-0.8407	0.8407	D	0.079495	7.9495	CCRI35	143.8	143.8	147.4	150.1
	qLP-D03_cb.1	mk12152_D03	mk12160_D03	37665167	38832736	134.986	141.665	139.01	8.16721	1.2354	-0.1601	-0.129594	0.129594	A	0.133808	13.3808	CCRI35	138.4	135.4	141.7	142.2
	qLP-D03_cb.2	mk12158_D03	mk12161_D03	37938158	39407242	145.337	150.198	147.31	7.09012	1.1316	-0.315	-0.278367	0.278367	PD	0.120544	12.0544	CCRI35	145.3	145.3	152.5	153.2
MI	qMI-D03_15.1	mk12152_D03	mk12160_D03	37665167	38832736	134.986	141.665	135.01	7.49186	0.0067	0.0047	0.701493	0.701493	PD	0.076129	7.6129	CCRI35	134.6	134.6	137.9	139.8
	qMI-D03_15.2	mk12153_D03	mk12158_D03	37668262	37938158	143.823	145.337	144.81	5.51792	0.0057	0.0058	1.01754	1.01754	D	0.047517	4.7517	CCRI35	143.6	143.6	145.3	145.9
	qMI-D03_16.1	mk12152_D03	mk12160_D03	37665167	38832736	134.986	141.665	135.01	7.49186	0.0067	0.0047	0.701493	0.701493	PD	0.076129	7.6129	CCRI35	134.6	134.6	137.9	139.8
	qMI-D03_16.2	mk12153_D03	mk12158_D03	37668262	37938158	143.823	145.337	144.81	5.51792	0.0057	0.0058	1.01754	1.01754	D	0.047517	4.7517	CCRI35	143.6	143.6	145.3	145.9
	qMI-D03_cb.1	mk12142_D03	mk12159_D03	36697656	38616587	125.137	134.584	131.21	4.39088	0.0043	0.0033	0.767442	0.767442	PD	0.046765	4.6765	CCRI35	128.9	124.8	134.6	134.6
	qMI-D03_cb.2	mk12152_D03	mk12160_D03	37665167	38832736	134.986	141.665	137.01	4.56026	0.0046	0.0017	0.369565	0.369565	PD	0.061139	6.1139	CCRI35	134.6	134.6	141.7	142.2
	qMI-D03_cb.3	mk12153_D03	mk12158_D03	37668262	37938158	143.823	145.337	144.81	4.31487	0.004	0.0031	0.775	0.775	PD	0.04417	4.417	CCRI35	142.2	143.3	145.3	145.7
SCI	qSCI-D03_15	mk12153_D03	mk12158_D03	37668262	37938158	143.823	145.337	145.31	2.56243	-2.4053	4.0864	-1.69891	1.69891	OD	0.042282	4.2282	NH	142.2	142.2	149.1	153.4
	qSCI-D03_16	mk12153_D03	mk12158_D03	37668262	37938158	143.823	145.337	145.31	2.56243	-2.4053	4.0864	-1.69891	1.69891	OD	0.042282	4.2282	NH	142.2	142.2	149.1	153.4
	qSCI-D03_cb	mk12153_D03	mk12158_D03	37668262	37938158	143.823	145.337	145.31	2.53855	-1.7897	2.6338	-1.47164	1.47164	OD	0.043256	4.3256	NH	143.6	143.6	149.2	150.2
FL	qFL-D03_15	mk12036_D03	mk12040_D03	1284005	2262804	13.663	19.97	13.71	2.50814	-0.2431	0.3406	-1.40107	1.40107	OD	0.043365	4.3365	NH	9.6	10.6	18.9	21.6
FR	qFR-D04_15	MulMa448_D04	MulMa451_D04	49867798	50187192	4.736	8.337	5.01	2.66015	-0.1841	-1.5832	8.59967	8.59967	OD	7.9e-05	0.0079	NH	0	4.7	7.8	9.1
	qFR-D04_16	MulMa448_D04	MulMa451_D04	49867798	50187192	4.736	8.337	5.01	2.66015	-0.1841	-1.5832	8.59967	8.59967	OD	7.9e-05	0.0079	NH	0	4.7	7.8	9.1
	qFR-D04_cb	MulMa448_D04	MulMa451_D04	49867798	50187192	4.736	8.337	5.01	2.50163	-0.2026	-1.0347	5.10711	5.10711	OD	0.002494	0.2494	NH	0	0.6	7.1	9.1
FS	qFS-D04_16.1	MulMa450_D04	MulMa451_D04	50187138	50187192	4.736	5.003	4.81	2.98806	-0.656	-0.625	0.952744	0.952744	D	0.032179	3.2179	NH	0	0	10.9	10.9
	qFS-D04_16.2	mk12592_D04	MulMa444_D04	48886093	49740277	11.389	16.945	14.41	2.68838	-0.6637	-0.5655	0.852042	0.852042	D	0.033943	3.3943	NH	10.9	10.9	16.6	16.9
FL	qFL-D04_14	MulMa434-m_D04	MulMa436-m_D04	44082348	47243485	29.665	49.94	49.71	2.68187	-0.2832	0.0092	-0.0324859	0.0324859	A	0.041803	4.1803	NH	24.4	31.6	52.5	55.3
BW	qBW-D05_cb.1	mk13069_D05	mk13104_D05	56943373	59655728	23.593	50.655	50.61	3.14441	0.0977	-0.1615	-1.65302	1.65302	OD	0.056671	5.6671	CCRI35	38	43	52.3	52.3
	qBW-D05_cb.2	mk1888	mk1889	119042	119078	79.286	79.406	79.31	3.02714	0.102	0.1577	1.54608	1.54608	OD	0.017736	1.7736	CCRI35	65.3	65.3	82.3	86.1
FM	qFM-D03_14	mk12822_D05	mk12824_D05	30214244	30216527	152.95	153.434	153.41	3.76547	0.1692	-0.0318	-0.187943	0.187943	A	0.057311	5.7311	CCRI35	152.7	152.7	159.7	164.2
	qFM-D03_15	mk12822_D05	mk12824_D05	30214244	30216527	152.95	153.434	153.01	5.06189	0.2063	0.008	0.0387785	0.0387785	A	0.068075	6.8075	CCRI35	152.7	152.7	159	162.8
	qFM-D03_cb	mk12822_D05	mk12824_D05	30214244	30216527	152.95	153.434	153.41	3.76981	0.1693	-0.0324	-0.191376	0.191376	A	0.057426	5.7426	CCRI35	152.7	152.7	159.7	164.2
FU	qFU-D05_14.1	mk12809_D05	mk12819_D05	27906719	30103494	164.67	174.937	174.91	3.60478	-0.261	-0.6912	2.64828	2.64828	OD	0.008964	0.8964	NH	165.8	168.8	175.9	175.9
	qFU-D05_14.2	mk12801_D05	mk12807_D05	27330430	27796356	179.794	181.713	181.71	4.93811	-0.2195	-0.9953	4.5344	4.5344	OD	0.001113	0.1113	NH	179.8	181.4	184.9	188.8
	qFU-D05_14.3	mk10496	mk12777_D05	28895	26470484	195.839	196.722	196.71	2.60804	0.0903	-0.7979	-8.8361	8.8361	OD	0.02481	2.481	CCRI35	195.7	195.7	201.9	204.9
LP	qLP-D05_16	mk12828_D05	MulMa464-m_D05	30366945	30379124	132.39	144.545	132.41	3.24213	1.0235	-0.9075	-0.886663	0.886663	D	0.052718	5.2718	CCRI35	122.2	122.3	138.6	144.4
MI	qMI-D05_15.1	mk12809_D05	mk12819_D05	27906719	30103494	164.67	174.937	172.71	4.09338	0.0053	-0.0007	-0.132075	0.132075	A	0.064311	6.4311	CCRI35	170.4	165.7	177.3	179
	qMI-D05_15.2	mk12787_D05	mk12808_D05	26690140	27816897	181.986	189.744	185.01	3.87405	0.0053	0.0013	0.245283	0.245283	PD	0.055431	5.5431	CCRI35	179.4	180.6	189	189
	qMI-D05_16.1	mk12809_D05	mk12819_D05	27906719	30103494	164.67	174.937	172.71	4.09338	0.0053	-0.0007	-0.132075	0.132075	A	0.064311	6.4311	CCRI35	170.4	165.7	177.3	179
	qMI-D05_16.2	mk12787_D05	mk12808_D05	26690140	27816897	181.986	189.744	185.01	3.87405	0.0053	0.0013	0.245283	0.245283	PD	0.055431	5.5431	CCRI35	179.4	180.6	189	189
	qMI-D05_cb.1	mk12787_D05	mk12808_D05	26690140	27816897	181.986	189.744	183.01	2.86428	0.0034	-0.001	-0.294118	0.294118	PD	0.046661	4.6661	CCRI35	182	182.5	189.8	189.8
	qMI-D05_cb.2	mk10496	mk12777_D05	28895	26470484	195.839	196.722	196.71	2.92508	0.0034	-0.0017	-0.5	0.5	PD	0.04794	4.794	CCRI35	195.8	195.8	206.9	206.9
SCI	qSCI-D05_15	MulMa463-m_D05	mk12861_D05	30373354	31354896	144.668	148.809	144.71	2.56677	-2.7495	3.5799	-1.30202	1.30202	OD	0.045444	4.5444	NH	144.4	144.4	149.7	152.7
	qSCI-D05_16	MulMa463-m_D05	mk12861_D05	30373354	31354896	144.668	148.809	144.71	2.56677	-2.7495	3.5799	-1.30202	1.30202	OD	0.045444	4.5444	NH	144.4	144.4	149.7	152.7
	qSCI-D05_cb	MulMa463-m_D05	mk12861_D05	30373354	31354896	144.668	148.809	144.71	2.66667	-2.0237	2.4952	-1.23299	1.23299	OD	0.047795	4.7795	NH	144.4	144.4	148.2	152.7
FS	qFS-D06_cb	mk13340_D06	mk13549_D06	11196129	23232885	59.343	78.736	75.31	2.50163	-0.292	0.5352	-1.83288	1.83288	OD	0.040418	4.0418	NH	71.9	62.5	78.3	78.3
FY	qFY-D06_14	mk13354_D06	mk14032_D06	11824466	49135742	29.019	44.761	33.01	2.76873	-0.0088	0.0976	-11.0909	11.0909	OD	0.020048	2.0048	NH	28.2	29.6	39.8	42
FE	qFE-D07_14	MulMa470_D07	mk14850_D07	49724218	51119162	63.473	73.162	71.51	2.50814	0.0503	-0.0776	-1.54274	1.54274	OD	0.047339	4.7339	CCRI35	56.7	65.4	87.4	90.1
	qFE-D07_cb	mk14585_D07	MulMa470_D07	28016222	49724218	73.162	89.56	76.21	2.6797	0.0291	-0.1235	-4.24399	4.24399	OD	0.032103	3.2103	CCRI35	67.5	67.5	88.4	90.3
FR	qFR-D08_15	mk15992_D08	mk15995_D08	56628640	56628844	181.945	182.082	182.01	2.65581	0.587	-0.2932	-0.499489	0.499489	PD	0.046002	4.6002	CCRI35	163.9	172.5	186.8	186.8
	qFR-D08_16	mk15992_D08	mk15995_D08	56628640	56628844	181.945	182.082	182.01	2.65581	0.587	-0.2932	-0.499489	0.499489	PD	0.046002	4.6002	CCRI35	163.9	172.5	186.8	186.8
	qFR-D08_cb	mk15992_D08	mk15995_D08	56628640	56628844	181.945	182.082	182.01	4.09989	0.5191	-0.4244	-0.817569	0.817569	D	0.073778	7.3778	CCRI35	170.7	174.5	184.8	186.8
FS	qFS-D08_16	mk15147_D08	MulMa505_D08	6736075	8986931	100.704	103.813	100.71	3.12486	0.3515	1.7427	4.95789	4.95789	OD	0.002278	0.2278	CCRI35	90.6	100.2	103.9	105.1
LP	qLP-D08_14	mk15983_D08	mk15987_D08	51460855	56382273	141.708	162.586	154.71	2.63192	0.5772	-0.6856	-1.1878	1.1878	D	0.0617	6.17	CCRI35	141.7	141.7	173.9	181.6
MI	qMI-D08_14	mk15983_D08	mk15987_D08	51460855	56382273	141.708	162.586	150.71	2.71444	0.0067	-0.0016	-0.238806	0.238806	PD	0.059501	5.9501	CCRI35	132.8	136.6	161.9	162.5
FL	qFL-D08_14	MulMa514_D08	mk16004_D08	54937781	58533805	187.587	196.342	196.31	3.58306	0.3322	-0.0152	-0.0457556	0.0457556	A	0.058804	5.8804	CCRI35	196.1	190.7	199	200.6
	qFL-D08_cb.1	MulMa514_D08	mk16004_D08	54937781	58533805	187.587	196.342	196.31	3.64169	0.1798	0.0897	0.498888	0.498888	PD	0.049368	4.9368	CCRI35	171.7	186.3	199.4	200.8
	qFL-D08_cb.2	mk16017_D08	mk16020_D08	59691087	59698388	208.553	208.76	208.61	3.26384	0.1597	0.1876	1.1747	1.1747	D	0.033042	3.3042	CCRI35	200.8	202.6	212.3	212.3
FM	qFM-D09_16	mk16424_D09	mk16447_D09	36187092	38542632	29.261	43.057	36.31	3.37676	0.1326	-0.5905	-4.45324	4.45324	OD	0.036815	3.6815	CCRI35	29.1	30.6	42	49.2
FU	qFU-D09_14	mk16469_D09	mk16470_D09	40700455	40700462	62.123	62.23	62.21	3.7785	-0.1114	-0.9249	8.30251	8.30251	OD	0.001651	0.1651	NH	55.5	60.1	63	65
FY	qFY-D09_15	MulMa536_D09	mk16510_D09	47983651	48438221	120.959	128.69	126.01	2.94897	0.1647	-0.244	-1.48148	1.48148	OD	0.053177	5.3177	CCRI35	118.3	121.3	134	135.7
	qFY-D09_16	MulMa536_D09	mk16510_D09	47983651	48438221	120.959	128.69	126.01	2.94897	0.1647	-0.244	-1.48148	1.48148	OD	0.053177	5.3177	CCRI35	118.3	121.3	134	135.7
BW	qBW-D10_15	mk16908_D10	mk17094_D10	23841034	51360713	21.119	38.807	31.11	2.87296	0.108	-0.4851	-4.49167	4.49167	OD	0.033584	3.3584	CCRI35	21.1	23.4	37	38.8
FE	qFE-D10_15	MulMa575-m_D10	MulMa581_D10	24793863	24918141	1.604	2.047	1.91	2.95983	0.0751	0.0306	0.407457	0.407457	PD	0.039966	3.9966	CCRI35	0	0	8.9	11.6
	qFE-D10_16	mk17107_D10	mk17131_D10	53287895	53684032	51.006	56.963	56.01	2.71878	-0.0105	0.2363	-22.5048	22.5048	OD	0.010222	1.0222	NH	41.9	52.4	67.2	73.2
LP	qLP-D10_16	mk16908_D10	mk17094_D10	23841034	51360713	21.119	38.807	34.11	2.70575	0.8006	1.8746	2.34149	2.34149	OD	0.014965	1.4965	CCRI35	21	23.8	38.8	38.8
FL	qFL-D10_14	mk17141_D10	MulMa593-m_D10	56817432	56887380	102.161	106.55	105.21	3.41151	-0.1394	0.7384	-5.29699	5.29699	OD	0.036287	3.6287	NH	101.7	102.8	108.3	113.8
	qFL-D10_cb	mk2492	MulMa366-m	519	33037	78.155	98.694	83.21	2.61021	-0.045	0.4633	-10.2956	10.2956	OD	0.020008	2.0008	NH	78.2	78.2	95.8	100.4
FE	qFE-D11_16	mk17587_D11	mk17606_D11	51317502	51911341	37.357	37.582	37.41	4.02606	-0.2439	-0.0085	0.0348503	0.0348503	A	0.06205	6.205	NH	36.3	36.5	37.7	38.4
FR	qFR-D11_15	mk19078	mk17586_D11	1883349	51285753	39.301	44.483	44.51	2.7861	-0.9862	-0.8417	0.853478	0.853478	D	0.008849	0.8849	NH	38.4	41.6	51.2	58.5
	qFR-D11_16	mk19078	mk17586_D11	1883349	51285753	39.301	44.483	44.51	2.7861	-0.9862	-0.8417	0.853478	0.853478	D	0.008849	0.8849	NH	38.4	41.6	51.2	58.5
	qFR-D11_cb	mk17593_D11	mk17615_D11	51619260	52994138	30.162	32.027	32.01	3.28556	-0.1301	-1.1654	8.95772	8.95772	OD	7.5e-05	0.0075	NH	29.5	30.1	32	32.6
	qFR-D11_cb	mk19078	mk17530_D11	1883349	24200331	44.483	56.552	44.51	2.97503	-0.6088	-0.8221	1.35036	1.35036	OD	0.001327	0.1327	NH	44.3	44.3	50.3	58.2
FL	qFL-D11_16	mk17462_D11	mk17463_D11	15695804	15711598	88.706	88.935	88.71	2.8317	0.0011	0.1765	160.455	160.455	OD	0.008561	0.8561	CCRI35	73.3	84.1	89	89
	qFL-D11_cb	mk17464_D11	mk17514_D11	15711711	21298890	61.142	88.706	82.21	3.06623	-0.0462	0.5166	-11.1818	11.1818	OD	0.022585	2.2585	NH	67.5	72.5	88.7	88.7
FE	qFE-D12_14	mk18221_D12	MulMa605_D12	50554371	51293378	148.99	160.984	154.01	2.89034	0.0343	0.1245	3.62974	3.62974	OD	0.003567	0.3567	CCRI35	143.9	149.3	158.3	160.3
	qFE-D12_15.1	mk17912_D12	mk17946_D12	13475951	29825225	8.472	9.068	8.51	3.23561	0.0474	-0.1786	-3.76793	3.76793	OD	0.037681	3.7681	CCRI35	6.3	7.7	9.3	9.4
	qFE-D12_15.2	mk17913_D12	mk17929_D12	13479261	28995156	16.946	17.319	17.31	2.8317	0.0491	-0.1551	-3.15886	3.15886	OD	0.037122	3.7122	CCRI35	15.8	16	18.3	18.8
FM	qFM-D12_15	mk17995_D12	mk18057_D12	38058755	41722495	66.861	96.943	90.91	2.66015	-0.1151	-0.3457	3.00348	3.00348	OD	0.00624	0.624	NH	65.6	75.1	113.1	123.9
FR	qFR-D12_cb.3	mk18058_D12	mk18188_D12	41812516	47819527	98.257	124.435	98.31	2.70358	0.0118	1.0686	90.5593	90.5593	OD	0.007068	0.7068	CCRI35	66.4	85.1	103.7	109.6
FS	qFS-D12_14.1	mk18198_D12	mk18201_D12	48239452	48331340	130.371	130.787	130.41	4.4886	0.3927	0.9944	2.53221	2.53221	OD	0.011743	1.1743	CCRI35	127.4	128.6	130.8	130.8
	qFS-D12_14.2	mk18210_D12	mk18214_D12	48923084	49133419	135.788	138.113	136.81	4.88599	0.4592	1.0115	2.20274	2.20274	OD	0.020281	2.0281	CCRI35	135.2	135.2	138	140.7
	qFS-D12_15	mk17994_D12	mk17997_D12	37988313	38143957	65.608	66.056	65.61	3.74593	0.3488	-0.7278	-2.08658	2.08658	OD	0.057366	5.7366	CCRI35	58.5	61.7	66.4	66.4
	qFS-D12_16	mk18221_D12	MulMa605_D12	50554371	51293378	148.99	160.984	157.01	4.06515	0.8918	0.2352	0.263736	0.263736	PD	0.065556	6.5556	CCRI35	148.9	149	160	160
	qFS-D12_cb.1	mk17994_D12	mk17997_D12	37988313	38143957	65.608	66.056	65.51	4.63192	0.4234	-0.4112	-0.971186	0.971186	D	0.072896	7.2896	CCRI35	55.9	59.7	66.4	66.4
	qFS-D12_cb.2	mk18222_D12	mk18224_D12	50560835	50560904	148.887	148.99	148.91	2.61238	0.3214	-0.2374	-0.738643	0.738643	PD	0.039613	3.9613	CCRI35	148.7	148.7	160.7	161.2
FU	qFU-D12_14.1	mk17908_D12	mk17919_D12	13343671	17791535	0	4.782	3.01	2.54723	0.3221	-0.2786	-0.864949	0.864949	D	0.048642	4.8642	CCRI35	0	0	5.8	5.8
	qFU-D12_14.2	mk18221_D12	MulMa605_D12	50554371	51293378	148.99	160.984	154.01	2.9164	0.3539	0.2981	0.842328	0.842328	D	0.035694	3.5694	CCRI35	140.7	144.1	160	160
	qFU-D12_16.1	mk18221_D12	MulMa605_D12	50554371	51293378	148.99	160.984	153.01	6.79913	0.8239	-0.1853	-0.224906	0.224906	PD	0.117507	11.7507	CCRI35	148.5	148.5	158.6	160.1
	qFU-D12_cb.2	mk18221_D12	MulMa605_D12	50554371	51293378	148.99	160.984	150.01	6.28882	0.4194	-0.1509	-0.3598	0.3598	PD	0.101697	10.1697	CCRI35	148.7	148.7	155.4	158
FY	qFY-D12_15	mk17995_D12	mk18057_D12	38058755	41722495	66.861	96.943	70.91	2.67752	0.047	-0.4721	-10.0447	10.0447	OD	0.020175	2.0175	CCRI35	60.4	64	84.1	95.5
	qFY-D12_16	mk17995_D12	mk18057_D12	38058755	41722495	66.861	96.943	70.91	2.67752	0.047	-0.4721	-10.0447	10.0447	OD	0.020175	2.0175	CCRI35	60.4	64	84.1	95.5
MI	qMI-D12_15	mk17995_D12	mk18057_D12	38058755	41722495	66.861	96.943	89.91	3.54832	-0.002	-0.014	7	7	OD	4.9e-05	0.0049	NH	68.6	76.7	96.9	96.9
	qMI-D12_16	mk17995_D12	mk18057_D12	38058755	41722495	66.861	96.943	89.91	3.54832	-0.002	-0.014	7	7	OD	4.9e-05	0.0049	NH	68.6	76.7	96.9	96.9
SCI	qSCI-D12_14	mk18202_D12	mk18207_D12	48411387	48718111	132.168	133.627	133.61	3.14658	1.3176	-0.8128	-0.616879	0.616879	PD	0.062241	6.2241	CCRI35	110	116.9	144.7	147.9
	qSCI-D12_15	mk19857	mk17916_D12	117142	15801265	23.692	24.245	23.71	3.07275	2.636	4.6094	1.74863	1.74863	OD	0.014248	1.4248	CCRI35	21.5	22.2	24.6	25.1
SCI	qSCI-D12_16	mk19857	mk17916_D12	117142	15801265	23.692	24.245	23.71	3.07275	2.636	4.6094	1.74863	1.74863	OD	0.014248	1.4248	CCRI35	21.5	22.2	24.6	25.1
FL	qFL-D12_14	mk18210_D12	mk18214_D12	48923084	49133419	135.788	138.113	135.81	2.85125	0.281	-0.216	-0.768683	0.768683	PD	0.052886	5.2886	CCRI35	131.6	134.4	140.7	140.7
	qFL-D12_cb.1	mk18221_D12	MulMa605_D12	50554371	51293378	148.99	160.984	158.01	2.90988	0.1759	0.1736	0.986924	0.986924	D	0.033204	3.3204	CCRI35	148.7	149.8	161.2	161.2
	qFL-D12_cb.2	MulMa604-m_D12	mk18232_D12	51286859	52905207	161.79	172.395	165.81	2.7861	0.1657	0.137	0.826795	0.826795	D	0.030695	3.0695	CCRI35	161.2	161.2	173.2	182.3
FS	qFS-D13_14	mk18516_D13	mk18533_D13	41759681	47859575	2.023	10.429	8.01	3.84148	0.5409	0.2676	0.494731	0.494731	PD	0.055989	5.5989	CCRI35	2	3.2	13.2	21.1
LP	qLP-D13_15	mk18377_D13	MulMa619_D13	4171037	34392983	36.052	56.969	52.11	2.94028	-0.8225	1.5488	-1.88304	1.88304	OD	0.04843	4.843	NH	38.3	36.3	62.4	64.8
SCI	qSCI-D13_15	mk18378_D13	mk18379_D13	4310490	4329364	64.756	65.409	64.81	2.81867	2.896	2.8673	0.99009	0.99009	D	0.024811	2.4811	CCRI35	61.5	63.5	72.2	79.5
	qSCI-D13_16	mk18378_D13	mk18379_D13	4310490	4329364	64.756	65.409	64.81	2.81867	2.896	2.8673	0.99009	0.99009	D	0.024811	2.4811	CCRI35	61.5	63.5	72.2	79.5
FL	qFL-D13_14	mk18377_D13	MulMa619_D13	4171037	34392983	36.052	56.969	46.11	3.23779	0.1336	-0.7846	-5.87275	5.87275	OD	0.030376	3.0376	CCRI35	35.6	38.4	52.6	55.7
	qFL-D13_15	mk18378_D13	mk18379_D13	4310490	4329364	64.756	65.409	64.81	2.52986	0.2624	0.2724	1.03811	1.03811	D	0.021912	2.1912	CCRI35	61.1	63.5	73.4	78.8
	qFL-D13_cb.1	mk18516_D13	mk18533_D13	41759681	47859575	2.023	10.429	9.01	3.05103	0.1699	-0.0568	-0.334314	0.334314	PD	0.053152	5.3152	CCRI35	1.3	1.3	14.6	27.3
	qFL-D13_cb.2	mk20382	mk18378_D13	141	4310490	65.409	72.523	65.41	3.06623	0.1703	-0.0652	-0.382854	0.382854	PD	0.054501	5.4501	CCRI35	61.2	62.6	70	74.8
