# Supplementary material for: QTL Mapping of Fiber Quality and Yield-Related Traits in an Intra-Specific Upland Cotton Using Genotype by Sequencing (GBS)
Source: Int J Mol Sci. 2018 Feb 1;19(2):441. doi: 10.3390/ijms19020441 (PMC5855663; doi:10.3390/ijms19020441)
Supplement: Supplementary file 1 [file ijms-19-00441-s001.zip › Supplementary files/Table S3 The expression pattern of the different genes identified in this study final.xlsx]

## Sheet: 1709genes in 63.24Mb
Trait	QTL	Chromosome	start marker	end marker	start marker (bp)	end marker (bp)	start marker (cM)	end marker (cM)	Position (cM)	LOD	Additive_effect	Dominant_effect	d/a	GA	R2(%)	DPE	Mb	genes	L	Gene ID	Gene Name	Description	Start	End	Strand	Links	Gene ID	fiber5dpa	fiber10dpa	fiber20dpa	fiber25dpa	arabidopsis
BW	qD03BW_16	D03	mk12031_D03	mk12032_D03	1002704	1037917	3.775	9.172	3.81	2.87079	0.0006	0.4782	797	OD	0.7748	CCRI35	0.035213	4	L1	Gh_D03G0137	ARL2	ADP-ribosylation factor-like protein 2	1015009	1015585	+	Structure; Domain; Homology; GO; Pathway; Expression;	Gh_D03G0137	0.27	0.09	-0.14	0.19	AT2G18390
BW	qD03BW_16	D03	mk12031_D03	mk12032_D03	1002704	1037917	3.775	9.172	3.81	2.87079	0.0006	0.4782	797	OD	0.7748	CCRI35	0.035213	4	L1	Gh_D03G0138	ARL2	ADP-ribosylation factor-like protein 2	1016178	1017804	+	Structure; Domain; Homology; GO; Pathway; Expression;	Gh_D03G0138	0.43	0.17	0.38	0.1	AT2G18390
BW	qD03BW_16	D03	mk12031_D03	mk12032_D03	1002704	1037917	3.775	9.172	3.81	2.87079	0.0006	0.4782	797	OD	0.7748	CCRI35	0.035213	4	L1	Gh_D03G0139	DDB_G0281937	Maf-like protein DDB_G0281937	1020742	1024647	-	Structure; Domain; Homology; GO; Pathway; Expression;	Gh_D03G0139	0	0	-0.32	-1.15	AT5G66550
BW	qD03BW_16	D03	mk12031_D03	mk12032_D03	1002704	1037917	3.775	9.172	3.81	2.87079	0.0006	0.4782	797	OD	0.7748	CCRI35	0.035213	4	L1	Gh_D03G0140	RL1	Protein RADIALIS-like 1	1032653	1032916	-	Structure; Domain; Homology; GO; Pathway; Expression;	Gh_D03G0140	0	0	0	0	AT4G39250
FM	qD03FM_15	D03	mk12142_D03	mk12159_D03	36697656	38616587	125.137	134.584	130.21	7.52443	0.2667	0.1477	0.553806	PD	8.7707	CCRI35	1.91893	83	L2	Gh_D03G1099	WDR44	WD repeat-containing protein 44	36774400	36777464	-	Structure; Domain; Homology; GO; Pathway; Expression;	Gh_D03G1099	0.25	-0.1	-0.24	0.17	AT5G24320
FM	qD03FM_15	D03	mk12142_D03	mk12159_D03	36697656	38616587	125.137	134.584	130.21	7.52443	0.2667	0.1477	0.553806	PD	8.7707	CCRI35	1.91893	83	L2	Gh_D03G1100	At2g45070	Protein transport protein Sec61 subunit beta	36794812	36795033	+	Structure; Domain; Homology; GO; Pathway; Expression;	Gh_D03G1100	0	0	0	0	AT5G60460
FM	qD03FM_15	D03	mk12142_D03	mk12159_D03	36697656	38616587	125.137	134.584	130.21	7.52443	0.2667	0.1477	0.553806	PD	8.7707	CCRI35	1.91893	83	L2	Gh_D03G1101	ATXR6	Histone-lysine N-methyltransferase ATXR6	36813929	36815746	-	Structure; Domain; Homology; GO; Pathway; Expression;	Gh_D03G1101	-1.4	-1	0	-0.66	AT5G24330
FM	qD03FM_15	D03	mk12142_D03	mk12159_D03	36697656	38616587	125.137	134.584	130.21	7.52443	0.2667	0.1477	0.553806	PD	8.7707	CCRI35	1.91893	83	L2	Gh_D03G1102	At4g27745	Protein yippee-like At4g27745	36832623	36833495	-	Structure; Domain; Homology; GO; Pathway; Expression;	Gh_D03G1102	-0.7	0.43	0.69	0.59	AT4G27745
FM	qD03FM_15	D03	mk12142_D03	mk12159_D03	36697656	38616587	125.137	134.584	130.21	7.52443	0.2667	0.1477	0.553806	PD	8.7707	CCRI35	1.91893	83	L2	Gh_D03G1103	NA	NA	36861743	36862033	+	Structure; Domain; Homology; GO; Pathway; Expression;	Gh_D03G1103	0	0	0	0	0
FM	qD03FM_15	D03	mk12142_D03	mk12159_D03	36697656	38616587	125.137	134.584	130.21	7.52443	0.2667	0.1477	0.553806	PD	8.7707	CCRI35	1.91893	83	L2	Gh_D03G1104	pof10	F-box/WD repeat-containing protein pof10	36864401	36865153	+	Structure; Domain; Homology; GO; Pathway; Expression;	Gh_D03G1104	1.01	1.17	0.91	0.71	0
FM	qD03FM_15	D03	mk12142_D03	mk12159_D03	36697656	38616587	125.137	134.584	130.21	7.52443	0.2667	0.1477	0.553806	PD	8.7707	CCRI35	1.91893	83	L2	Gh_D03G1105	At2g46620	AAA-ATPase At2g46620	36869179	36870600	-	Structure; Domain; Homology; GO; Pathway; Expression;	Gh_D03G1105	-1	-0.27	-0.31	-0.39	AT2G46620
FM	qD03FM_15	D03	mk12142_D03	mk12159_D03	36697656	38616587	125.137	134.584	130.21	7.52443	0.2667	0.1477	0.553806	PD	8.7707	CCRI35	1.91893	83	L2	Gh_D03G1106	YSL3	Metal-nicotianamine transporter YSL3	36888359	36890858	+	Structure; Domain; Homology; GO; Pathway; Expression;	Gh_D03G1106	-0.47	-0.51	0.25	0.05	AT5G53550
FM	qD03FM_15	D03	mk12142_D03	mk12159_D03	36697656	38616587	125.137	134.584	130.21	7.52443	0.2667	0.1477	0.553806	PD	8.7707	CCRI35	1.91893	83	L2	Gh_D03G1107	CYB5	Cytochrome b5	36899169	36899995	+	Structure; Domain; Homology; GO; Pathway; Expression;	Gh_D03G1107	0	0	0	0.67	AT5G53560
FM	qD03FM_15	D03	mk12142_D03	mk12159_D03	36697656	38616587	125.137	134.584	130.21	7.52443	0.2667	0.1477	0.553806	PD	8.7707	CCRI35	1.91893	83	L2	Gh_D03G1108	GIF3	GRF1-interacting factor 3	36937617	36939231	-	Structure; Domain; Homology; GO; Pathway; Expression;	Gh_D03G1108	0.34	0.27	-0.48	0.79	AT4G00850
FM	qD03FM_15	D03	mk12142_D03	mk12159_D03	36697656	38616587	125.137	134.584	130.21	7.52443	0.2667	0.1477	0.553806	PD	8.7707	CCRI35	1.91893	83	L2	Gh_D03G1109	NPC1	Non-specific phospholipase C1	36940350	36942468	-	Structure; Domain; Homology; GO; Pathway; Expression;	Gh_D03G1109	0.61	0.27	0.77	0.65	AT1G07230
FM	qD03FM_15	D03	mk12142_D03	mk12159_D03	36697656	38616587	125.137	134.584	130.21	7.52443	0.2667	0.1477	0.553806	PD	8.7707	CCRI35	1.91893	83	L2	Gh_D03G1110	NA	Acidic endochitinase	36944776	36945653	+	Structure; Domain; Homology; GO; Pathway; Expression;	Gh_D03G1110	0	-1.15	0	-1.22	AT5G24090
FM	qD03FM_15	D03	mk12142_D03	mk12159_D03	36697656	38616587	125.137	134.584	130.21	7.52443	0.2667	0.1477	0.553806	PD	8.7707	CCRI35	1.91893	83	L2	Gh_D03G1111	UGT71K2	UDP-glycosyltransferase 71K2	36946431	36947825	+	Structure; Domain; Homology; GO; Pathway; Expression;	Gh_D03G1111	-0.74	0.41	-0.66	-0.31	AT2G29730
FM	qD03FM_15	D03	mk12142_D03	mk12159_D03	36697656	38616587	125.137	134.584	130.21	7.52443	0.2667	0.1477	0.553806	PD	8.7707	CCRI35	1.91893	83	L2	Gh_D03G1112	At5g58800	Probable NAD(P)H dehydrogenase (quinone) FQR1-like 3	36977140	36978134	+	Structure; Domain; Homology; GO; Pathway; Expression;	Gh_D03G1112	0.96	0.94	1.28	1.12	AT5G58800
FM	qD03FM_15	D03	mk12142_D03	mk12159_D03	36697656	38616587	125.137	134.584	130.21	7.52443	0.2667	0.1477	0.553806	PD	8.7707	CCRI35	1.91893	83	L2	Gh_D03G1113	UGT71K2	UDP-glycosyltransferase 71K2	36978372	36982582	-	Structure; Domain; Homology; GO; Pathway; Expression;	Gh_D03G1113	-1.05	0	-1.15	-1	AT2G29730
FM	qD03FM_15	D03	mk12142_D03	mk12159_D03	36697656	38616587	125.137	134.584	130.21	7.52443	0.2667	0.1477	0.553806	PD	8.7707	CCRI35	1.91893	83	L2	Gh_D03G1114	RPP0B	60S acidic ribosomal protein P0-2	36993519	36995158	+	Structure; Domain; Homology; GO; Pathway; Expression;	Gh_D03G1114	-0.17	-0.25	1	0.63	AT3G09200
FM	qD03FM_15	D03	mk12142_D03	mk12159_D03	36697656	38616587	125.137	134.584	130.21	7.52443	0.2667	0.1477	0.553806	PD	8.7707	CCRI35	1.91893	83	L2	Gh_D03G1115	CDC6B	Cell division control protein 6 homolog B	36995359	36999749	-	Structure; Domain; Homology; GO; Pathway; Expression;	Gh_D03G1115	-0.38	-1.52	-0.96	-0.55	AT1G07270
FM	qD03FM_15	D03	mk12142_D03	mk12159_D03	36697656	38616587	125.137	134.584	130.21	7.52443	0.2667	0.1477	0.553806	PD	8.7707	CCRI35	1.91893	83	L2	Gh_D03G1116	NA	NA	37062419	37065343	+	Structure; Domain; Homology; GO; Pathway; Expression;	Gh_D03G1116	0.27	0.36	1.02	1.05	AT2G29670
FM	qD03FM_15	D03	mk12142_D03	mk12159_D03	36697656	38616587	125.137	134.584	130.21	7.52443	0.2667	0.1477	0.553806	PD	8.7707	CCRI35	1.91893	83	L2	Gh_D03G1117	GONST2	GDP-mannose transporter GONST2	37081744	37084922	-	Structure; Domain; Homology; GO; Pathway; Expression;	Gh_D03G1117	0.46	0.29	0.75	0.69	AT1G07290
FM	qD03FM_15	D03	mk12142_D03	mk12159_D03	36697656	38616587	125.137	134.584	130.21	7.52443	0.2667	0.1477	0.553806	PD	8.7707	CCRI35	1.91893	83	L2	Gh_D03G1118	NA	Genome polyprotein	37097725	37099014	-	Structure; Domain; Homology; GO; Pathway; Expression;	Gh_D03G1118	-1.52	-0.92	-1.22	-1.22	0
FM	qD03FM_15	D03	mk12142_D03	mk12159_D03	36697656	38616587	125.137	134.584	130.21	7.52443	0.2667	0.1477	0.553806	PD	8.7707	CCRI35	1.91893	83	L2	Gh_D03G1119	ANTR1	Sodium-dependent phosphate transport protein 1, chloroplastic	37133758	37137049	+	Structure; Domain; Homology; GO; Pathway; Expression;	Gh_D03G1119	0.04	-0.42	0.23	-0.35	AT2G29650
FM	qD03FM_15	D03	mk12142_D03	mk12159_D03	36697656	38616587	125.137	134.584	130.21	7.52443	0.2667	0.1477	0.553806	PD	8.7707	CCRI35	1.91893	83	L2	Gh_D03G1120	CYP86A1	Cytochrome P450 86A1	37137792	37139327	-	Structure; Domain; Homology; GO; Pathway; Expression;	Gh_D03G1120	-1.7	0	-1.52	-1.52	AT5G58860
FM	qD03FM_15	D03	mk12142_D03	mk12159_D03	36697656	38616587	125.137	134.584	130.21	7.52443	0.2667	0.1477	0.553806	PD	8.7707	CCRI35	1.91893	83	L2	Gh_D03G1121	Os07g0689300	Lon protease homolog, mitochondrial	37156342	37158774	+	Structure; Domain; Homology; GO; Pathway; Expression;	Gh_D03G1121	1.03	1.18	0.66	0.63	AT5G26860
FM	qD03FM_15	D03	mk12142_D03	mk12159_D03	36697656	38616587	125.137	134.584	130.21	7.52443	0.2667	0.1477	0.553806	PD	8.7707	CCRI35	1.91893	83	L2	Gh_D03G1122	PP2A9	Protein PHLOEM PROTEIN 2-LIKE A9	37287588	37288271	-	Structure; Domain; Homology; GO; Pathway; Expression;	Gh_D03G1122	0	0	0	0	AT1G10155
FM	qD03FM_15	D03	mk12142_D03	mk12159_D03	36697656	38616587	125.137	134.584	130.21	7.52443	0.2667	0.1477	0.553806	PD	8.7707	CCRI35	1.91893	83	L2	Gh_D03G1123	NA	NA	37349094	37349369	+	Structure; Domain; Homology; GO; Pathway; Expression;	Gh_D03G1123	0	-0.13	-0.26	0	AT3G47070
FM	qD03FM_15	D03	mk12142_D03	mk12159_D03	36697656	38616587	125.137	134.584	130.21	7.52443	0.2667	0.1477	0.553806	PD	8.7707	CCRI35	1.91893	83	L2	Gh_D03G1124	At2g29640	Josephin-like protein	37351955	37352326	-	Structure; Domain; Homology; GO; Pathway; Expression;	Gh_D03G1124	-0.01	-0.03	0.94	0.54	AT1G07300
FM	qD03FM_15	D03	mk12142_D03	mk12159_D03	36697656	38616587	125.137	134.584	130.21	7.52443	0.2667	0.1477	0.553806	PD	8.7707	CCRI35	1.91893	83	L2	Gh_D03G1125	THIC	Phosphomethylpyrimidine synthase, chloroplastic	37361249	37363370	-	Structure; Domain; Homology; GO; Pathway; Expression;	Gh_D03G1125	0.57	0.16	0.86	0.86	AT2G29630
FM	qD03FM_15	D03	mk12142_D03	mk12159_D03	36697656	38616587	125.137	134.584	130.21	7.52443	0.2667	0.1477	0.553806	PD	8.7707	CCRI35	1.91893	83	L2	Gh_D03G1126	FTSH7	ATP-dependent zinc metalloprotease FTSH 7, chloroplastic	37367264	37372817	-	Structure; Domain; Homology; GO; Pathway; Expression;	Gh_D03G1126	0.47	0.2	0.65	0.71	AT3G47060
FM	qD03FM_15	D03	mk12142_D03	mk12159_D03	36697656	38616587	125.137	134.584	130.21	7.52443	0.2667	0.1477	0.553806	PD	8.7707	CCRI35	1.91893	83	L2	Gh_D03G1127	NA	NA	37397858	37404398	+	Structure; Domain; Homology; GO; Pathway; Expression;	Gh_D03G1127	-0.74	-0.57	-0.31	-0.57	AT5G58880
FM	qD03FM_15	D03	mk12142_D03	mk12159_D03	36697656	38616587	125.137	134.584	130.21	7.52443	0.2667	0.1477	0.553806	PD	8.7707	CCRI35	1.91893	83	L2	Gh_D03G1128	IRX12	Laccase-4	37433498	37436758	-	Structure; Domain; Homology; GO; Pathway; Expression;	Gh_D03G1128	-0.92	-0.85	-0.04	-0.54	AT2G38080
FM	qD03FM_15	D03	mk12142_D03	mk12159_D03	36697656	38616587	125.137	134.584	130.21	7.52443	0.2667	0.1477	0.553806	PD	8.7707	CCRI35	1.91893	83	L2	Gh_D03G1129	TL17	Thylakoid lumenal 17.4 kDa protein, chloroplastic	37458924	37460517	-	Structure; Domain; Homology; GO; Pathway; Expression;	Gh_D03G1129	0.22	0.18	-0.2	-0.07	AT5G53490
FM	qD03FM_15	D03	mk12142_D03	mk12159_D03	36697656	38616587	125.137	134.584	130.21	7.52443	0.2667	0.1477	0.553806	PD	8.7707	CCRI35	1.91893	83	L2	Gh_D03G1130	NPF8.1	Protein NRT1/ PTR FAMILY 8.1	37468747	37471277	+	Structure; Domain; Homology; GO; Pathway; Expression;	Gh_D03G1130	1.23	1.07	0.92	0.68	AT3G54140
FM	qD03FM_15	D03	mk12142_D03	mk12159_D03	36697656	38616587	125.137	134.584	130.21	7.52443	0.2667	0.1477	0.553806	PD	8.7707	CCRI35	1.91893	83	L2	Gh_D03G1131	ACOT13	Acyl-coenzyme A thioesterase 13	37473674	37474877	-	Structure; Domain; Homology; GO; Pathway; Expression;	Gh_D03G1131	0.9	1.12	1.45	1.29	AT2G29590
FM	qD03FM_15	D03	mk12142_D03	mk12159_D03	36697656	38616587	125.137	134.584	130.21	7.52443	0.2667	0.1477	0.553806	PD	8.7707	CCRI35	1.91893	83	L2	Gh_D03G1132	ANTR4	Probable anion transporter 4, chloroplastic	37494248	37497712	+	Structure; Domain; Homology; GO; Pathway; Expression;	Gh_D03G1132	1.06	1.1	0.94	0.93	AT3G46980
FM	qD03FM_15	D03	mk12142_D03	mk12159_D03	36697656	38616587	125.137	134.584	130.21	7.52443	0.2667	0.1477	0.553806	PD	8.7707	CCRI35	1.91893	83	L2	Gh_D03G1133	SR45A	Serine/arginine-rich splicing factor SR45a	37512635	37514562	-	Structure; Domain; Homology; GO; Pathway; Expression;	Gh_D03G1133	0.37	0.53	1.06	1.09	AT1G07350
FM	qD03FM_15	D03	mk12142_D03	mk12159_D03	36697656	38616587	125.137	134.584	130.21	7.52443	0.2667	0.1477	0.553806	PD	8.7707	CCRI35	1.91893	83	L2	Gh_D03G1134	SKI2	ATP-dependent RNA helicase SKI2	37527076	37538944	+	Structure; Domain; Homology; GO; Pathway; Expression;	Gh_D03G1134	0.42	0.25	0.36	0.53	AT3G46960
FM	qD03FM_15	D03	mk12142_D03	mk12159_D03	36697656	38616587	125.137	134.584	130.21	7.52443	0.2667	0.1477	0.553806	PD	8.7707	CCRI35	1.91893	83	L2	Gh_D03G1135	NA	NA	37539710	37541019	-	Structure; Domain; Homology; GO; Pathway; Expression;	Gh_D03G1135	1.17	0.84	0.77	0.93	AT4G37300
FM	qD03FM_15	D03	mk12142_D03	mk12159_D03	36697656	38616587	125.137	134.584	130.21	7.52443	0.2667	0.1477	0.553806	PD	8.7707	CCRI35	1.91893	83	L2	Gh_D03G1136	PCNA	Proliferating cell nuclear antigen	37562488	37563898	+	Structure; Domain; Homology; GO; Pathway; Expression;	Gh_D03G1136	1.01	1.14	0.4	0.8	AT2G29570
FM	qD03FM_15	D03	mk12142_D03	mk12159_D03	36697656	38616587	125.137	134.584	130.21	7.52443	0.2667	0.1477	0.553806	PD	8.7707	CCRI35	1.91893	83	L2	Gh_D03G1137	Os01g0624000	Neutral ceramidase	37572905	37576889	-	Structure; Domain; Homology; GO; Pathway; Expression;	Gh_D03G1137	1.41	1.29	1.21	1.21	AT1G07380
FM	qD03FM_15	D03	mk12142_D03	mk12159_D03	36697656	38616587	125.137	134.584	130.21	7.52443	0.2667	0.1477	0.553806	PD	8.7707	CCRI35	1.91893	83	L2	Gh_D03G1138	CYP87A3	Cytochrome P450 87A3	37703953	37708855	+	Structure; Domain; Homology; GO; Pathway; Expression;	Gh_D03G1138	2.05	1.82	-0.96	-0.12	AT1G12740
FM	qD03FM_15	D03	mk12142_D03	mk12159_D03	36697656	38616587	125.137	134.584	130.21	7.52443	0.2667	0.1477	0.553806	PD	8.7707	CCRI35	1.91893	83	L2	Gh_D03G1139	NA	NA	37743696	37750327	-	Structure; Domain; Homology; GO; Pathway; Expression;	Gh_D03G1139	-0.08	-0.14	0.4	0.11	AT5G01120
FM	qD03FM_15	D03	mk12142_D03	mk12159_D03	36697656	38616587	125.137	134.584	130.21	7.52443	0.2667	0.1477	0.553806	PD	8.7707	CCRI35	1.91893	83	L2	Gh_D03G1140	NA	NA	37764210	37768581	+	Structure; Domain; Homology; GO; Pathway; Expression;	Gh_D03G1140	0.63	0.27	0.57	0.79	0
FM	qD03FM_15	D03	mk12142_D03	mk12159_D03	36697656	38616587	125.137	134.584	130.21	7.52443	0.2667	0.1477	0.553806	PD	8.7707	CCRI35	1.91893	83	L2	Gh_D03G1141	NA	NA	37795113	37797104	+	Structure; Domain; Homology; GO; Pathway; Expression;	Gh_D03G1141	-0.21	-0.74	0.11	0.17	0
FM	qD03FM_15	D03	mk12142_D03	mk12159_D03	36697656	38616587	125.137	134.584	130.21	7.52443	0.2667	0.1477	0.553806	PD	8.7707	CCRI35	1.91893	83	L2	Gh_D03G1142	NA	NA	37797155	37798063	+	Structure; Domain; Homology; GO; Pathway; Expression;	Gh_D03G1142	0.09	-0.14	0.04	0.46	0
FM	qD03FM_15	D03	mk12142_D03	mk12159_D03	36697656	38616587	125.137	134.584	130.21	7.52443	0.2667	0.1477	0.553806	PD	8.7707	CCRI35	1.91893	83	L2	Gh_D03G1143	NA	NA	37798145	37799517	+	Structure; Domain; Homology; GO; Pathway; Expression;	Gh_D03G1143	-0.08	-0.31	0.19	0.39	0
FM	qD03FM_15	D03	mk12142_D03	mk12159_D03	36697656	38616587	125.137	134.584	130.21	7.52443	0.2667	0.1477	0.553806	PD	8.7707	CCRI35	1.91893	83	L2	Gh_D03G1144	At1g34300	G-type lectin S-receptor-like serine/threonine-protein kinase At1g34300	37807419	37809941	-	Structure; Domain; Homology; GO; Pathway; Expression;	Gh_D03G1144	0.2	-0.04	-0.04	0.1	AT1G34300
FM	qD03FM_15	D03	mk12142_D03	mk12159_D03	36697656	38616587	125.137	134.584	130.21	7.52443	0.2667	0.1477	0.553806	PD	8.7707	CCRI35	1.91893	83	L2	Gh_D03G1145	TUBB8	Tubulin beta-8 chain	37892901	37894780	+	Structure; Domain; Homology; GO; Pathway; Expression;	Gh_D03G1145	1.5	1.15	0.41	1.2	AT5G23860
FM	qD03FM_15	D03	mk12142_D03	mk12159_D03	36697656	38616587	125.137	134.584	130.21	7.52443	0.2667	0.1477	0.553806	PD	8.7707	CCRI35	1.91893	83	L2	Gh_D03G1146	Polr1d	DNA-directed RNA polymerases I and III subunit RPAC2	37896454	37896989	-	Structure; Domain; Homology; GO; Pathway; Expression;	Gh_D03G1146	1.31	0.98	0.85	0.55	AT2G29540
FM	qD03FM_15	D03	mk12142_D03	mk12159_D03	36697656	38616587	125.137	134.584	130.21	7.52443	0.2667	0.1477	0.553806	PD	8.7707	CCRI35	1.91893	83	L2	Gh_D03G1147	At5g41260	Probable serine/threonine-protein kinase At5g41260	37900154	37900548	-	Structure; Domain; Homology; GO; Pathway; Expression;	Gh_D03G1147	-0.51	-0.38	0.27	-0.47	AT5G59010
FM	qD03FM_15	D03	mk12142_D03	mk12159_D03	36697656	38616587	125.137	134.584	130.21	7.52443	0.2667	0.1477	0.553806	PD	8.7707	CCRI35	1.91893	83	L2	Gh_D03G1148	At5g41260	Probable serine/threonine-protein kinase At5g41260	37900559	37907871	-	Structure; Domain; Homology; GO; Pathway; Expression;	Gh_D03G1148	-0.37	-1.05	0	-1.4	AT5G59010
FM	qD03FM_15	D03	mk12142_D03	mk12159_D03	36697656	38616587	125.137	134.584	130.21	7.52443	0.2667	0.1477	0.553806	PD	8.7707	CCRI35	1.91893	83	L2	Gh_D03G1149	NA	NA	37911514	37914355	-	Structure; Domain; Homology; GO; Pathway; Expression;	Gh_D03G1149	0.96	0.89	0.62	0.6	AT5G59020
FM	qD03FM_15	D03	mk12142_D03	mk12159_D03	36697656	38616587	125.137	134.584	130.21	7.52443	0.2667	0.1477	0.553806	PD	8.7707	CCRI35	1.91893	83	L2	Gh_D03G1150	COPT6	Copper transporter 6	37965812	37966291	+	Structure; Domain; Homology; GO; Pathway; Expression;	Gh_D03G1150	1.3	1.85	1.92	1.62	AT5G59030
FM	qD03FM_15	D03	mk12142_D03	mk12159_D03	36697656	38616587	125.137	134.584	130.21	7.52443	0.2667	0.1477	0.553806	PD	8.7707	CCRI35	1.91893	83	L2	Gh_D03G1151	COPT6	Copper transporter 6	37971701	37972186	+	Structure; Domain; Homology; GO; Pathway; Expression;	Gh_D03G1151	0	0	-0.38	-0.57	AT5G59030
FM	qD03FM_15	D03	mk12142_D03	mk12159_D03	36697656	38616587	125.137	134.584	130.21	7.52443	0.2667	0.1477	0.553806	PD	8.7707	CCRI35	1.91893	83	L2	Gh_D03G1152	NA	NA	38015391	38017266	-	Structure; Domain; Homology; GO; Pathway; Expression;	Gh_D03G1152	0.34	-0.24	-0.14	-0.33	AT5G59050
FM	qD03FM_15	D03	mk12142_D03	mk12159_D03	36697656	38616587	125.137	134.584	130.21	7.52443	0.2667	0.1477	0.553806	PD	8.7707	CCRI35	1.91893	83	L2	Gh_D03G1153	At3g01520	Universal stress protein A-like protein	38028605	38029788	+	Structure; Domain; Homology; GO; Pathway; Expression;	Gh_D03G1153	0.83	0.26	1.29	1.01	AT3G53990
FM	qD03FM_15	D03	mk12142_D03	mk12159_D03	36697656	38616587	125.137	134.584	130.21	7.52443	0.2667	0.1477	0.553806	PD	8.7707	CCRI35	1.91893	83	L2	Gh_D03G1154	NA	NA	38032324	38033013	+	Structure; Domain; Homology; GO; Pathway; Expression;	Gh_D03G1154	1.62	1.63	1.29	1.13	AT3G53990
FM	qD03FM_15	D03	mk12142_D03	mk12159_D03	36697656	38616587	125.137	134.584	130.21	7.52443	0.2667	0.1477	0.553806	PD	8.7707	CCRI35	1.91893	83	L2	Gh_D03G1155	GSTU7	Glutathione S-transferase U7	38034586	38034963	-	Structure; Domain; Homology; GO; Pathway; Expression;	Gh_D03G1155	-0.85	-0.39	0	-0.19	AT2G29420
FM	qD03FM_15	D03	mk12142_D03	mk12159_D03	36697656	38616587	125.137	134.584	130.21	7.52443	0.2667	0.1477	0.553806	PD	8.7707	CCRI35	1.91893	83	L2	Gh_D03G1156	GSTU7	Glutathione S-transferase U7	38038961	38039957	-	Structure; Domain; Homology; GO; Pathway; Expression;	Gh_D03G1156	0	0	0	-1.22	AT2G29420
FM	qD03FM_15	D03	mk12142_D03	mk12159_D03	36697656	38616587	125.137	134.584	130.21	7.52443	0.2667	0.1477	0.553806	PD	8.7707	CCRI35	1.91893	83	L2	Gh_D03G1157	spr0982	Alpha-monoglucosyldiacylglycerol synthase	38044565	38045824	+	Structure; Domain; Homology; GO; Pathway; Expression;	Gh_D03G1157	0	0	0	-1.52	AT5G59070
FM	qD03FM_15	D03	mk12142_D03	mk12159_D03	36697656	38616587	125.137	134.584	130.21	7.52443	0.2667	0.1477	0.553806	PD	8.7707	CCRI35	1.91893	83	L2	Gh_D03G1158	MJ1607	Uncharacterized glycosyltransferase MJ1607	38046785	38048233	+	Structure; Domain; Homology; GO; Pathway; Expression;	Gh_D03G1158	0	-1.4	0	-0.89	AT5G59070
FM	qD03FM_15	D03	mk12142_D03	mk12159_D03	36697656	38616587	125.137	134.584	130.21	7.52443	0.2667	0.1477	0.553806	PD	8.7707	CCRI35	1.91893	83	L2	Gh_D03G1159	Tceb1	Transcription elongation factor B polypeptide 1	38107543	38107811	-	Structure; Domain; Homology; GO; Pathway; Expression;	Gh_D03G1159	0.89	1.23	0.6	0.91	AT5G59140
FM	qD03FM_15	D03	mk12142_D03	mk12159_D03	36697656	38616587	125.137	134.584	130.21	7.52443	0.2667	0.1477	0.553806	PD	8.7707	CCRI35	1.91893	83	L2	Gh_D03G1160	COPT6	Copper transporter 6	38111050	38111529	-	Structure; Domain; Homology; GO; Pathway; Expression;	Gh_D03G1160	-0.31	0	-0.2	-0.25	AT5G59030
FM	qD03FM_15	D03	mk12142_D03	mk12159_D03	36697656	38616587	125.137	134.584	130.21	7.52443	0.2667	0.1477	0.553806	PD	8.7707	CCRI35	1.91893	83	L2	Gh_D03G1161	RAB11C	Ras-related protein Rab11C	38115268	38117614	+	Structure; Domain; Homology; GO; Pathway; Expression;	Gh_D03G1161	0.34	0.47	0.73	0.39	AT3G46830
FM	qD03FM_15	D03	mk12142_D03	mk12159_D03	36697656	38616587	125.137	134.584	130.21	7.52443	0.2667	0.1477	0.553806	PD	8.7707	CCRI35	1.91893	83	L2	Gh_D03G1162	MTP1	Metal tolerance protein 1	38119405	38120634	-	Structure; Domain; Homology; GO; Pathway; Expression;	Gh_D03G1162	0.56	0.45	0.76	0.48	AT2G29410
FM	qD03FM_15	D03	mk12142_D03	mk12159_D03	36697656	38616587	125.137	134.584	130.21	7.52443	0.2667	0.1477	0.553806	PD	8.7707	CCRI35	1.91893	83	L2	Gh_D03G1163	TOPP2	Serine/threonine-protein phosphatase PP1 isozyme 2	38138001	38140647	+	Structure; Domain; Homology; GO; Pathway; Expression;	Gh_D03G1163	-0.1	-0.39	-0.06	-0.12	AT5G59160
FM	qD03FM_15	D03	mk12142_D03	mk12159_D03	36697656	38616587	125.137	134.584	130.21	7.52443	0.2667	0.1477	0.553806	PD	8.7707	CCRI35	1.91893	83	L2	Gh_D03G1164	fam91a1	Protein FAM91A1	38158945	38167287	-	Structure; Domain; Homology; GO; Pathway; Expression;	Gh_D03G1164	1.02	0.94	0.82	0.69	AT1G35220
FM	qD03FM_15	D03	mk12142_D03	mk12159_D03	36697656	38616587	125.137	134.584	130.21	7.52443	0.2667	0.1477	0.553806	PD	8.7707	CCRI35	1.91893	83	L2	Gh_D03G1165	CRR2	Pentatricopeptide repeat-containing protein At3g46790, chloroplastic	38240707	38242662	+	Structure; Domain; Homology; GO; Pathway; Expression;	Gh_D03G1165	0.45	0.09	0.48	0.44	AT3G09040
FM	qD03FM_15	D03	mk12142_D03	mk12159_D03	36697656	38616587	125.137	134.584	130.21	7.52443	0.2667	0.1477	0.553806	PD	8.7707	CCRI35	1.91893	83	L2	Gh_D03G1166	NA	NA	38249355	38253009	-	Structure; Domain; Homology; GO; Pathway; Expression;	Gh_D03G1166	1.15	1.08	0.99	0.8	AT5G59210
FM	qD03FM_15	D03	mk12142_D03	mk12159_D03	36697656	38616587	125.137	134.584	130.21	7.52443	0.2667	0.1477	0.553806	PD	8.7707	CCRI35	1.91893	83	L2	Gh_D03G1167	eif3g	Eukaryotic translation initiation factor 3 subunit G	38265345	38266664	+	Structure; Domain; Homology; GO; Pathway; Expression;	Gh_D03G1167	0.86	0.72	0.79	1.02	AT3G11400
FM	qD03FM_15	D03	mk12142_D03	mk12159_D03	36697656	38616587	125.137	134.584	130.21	7.52443	0.2667	0.1477	0.553806	PD	8.7707	CCRI35	1.91893	83	L2	Gh_D03G1168	SMO2-2	Methylsterol monooxygenase 2-2	38268349	38271475	+	Structure; Domain; Homology; GO; Pathway; Expression;	Gh_D03G1168	1.82	1.88	1.03	1.07	AT1G07420
FM	qD03FM_15	D03	mk12142_D03	mk12159_D03	36697656	38616587	125.137	134.584	130.21	7.52443	0.2667	0.1477	0.553806	PD	8.7707	CCRI35	1.91893	83	L2	Gh_D03G1169	At2g29380	Probable protein phosphatase 2C 24	38278786	38279695	-	Structure; Domain; Homology; GO; Pathway; Expression;	Gh_D03G1169	-1.52	0	0.03	0.18	AT2G29380
FM	qD03FM_15	D03	mk12142_D03	mk12159_D03	36697656	38616587	125.137	134.584	130.21	7.52443	0.2667	0.1477	0.553806	PD	8.7707	CCRI35	1.91893	83	L2	Gh_D03G1170	At5g59250	D-xylose-proton symporter-like 3, chloroplastic	38291695	38295068	+	Structure; Domain; Homology; GO; Pathway; Expression;	Gh_D03G1170	0.68	0.74	1.28	1.08	AT5G59250
FM	qD03FM_15	D03	mk12142_D03	mk12159_D03	36697656	38616587	125.137	134.584	130.21	7.52443	0.2667	0.1477	0.553806	PD	8.7707	CCRI35	1.91893	83	L2	Gh_D03G1171	LUX	Transcription factor LUX	38325355	38327856	-	Structure; Domain; Homology; GO; Pathway; Expression;	Gh_D03G1171	0.38	0.29	0.36	0.33	AT3G46640
FM	qD03FM_15	D03	mk12142_D03	mk12159_D03	36697656	38616587	125.137	134.584	130.21	7.52443	0.2667	0.1477	0.553806	PD	8.7707	CCRI35	1.91893	83	L2	Gh_D03G1172	APUM2	Pumilio homolog 2	38333966	38339539	-	Structure; Domain; Homology; GO; Pathway; Expression;	Gh_D03G1172	1.25	1.09	1	0.99	AT2G29190
FM	qD03FM_15	D03	mk12142_D03	mk12159_D03	36697656	38616587	125.137	134.584	130.21	7.52443	0.2667	0.1477	0.553806	PD	8.7707	CCRI35	1.91893	83	L2	Gh_D03G1173	NA	NA	38367888	38369655	+	Structure; Domain; Homology; GO; Pathway; Expression;	Gh_D03G1173	0	0	0	0	AT2G01050
FM	qD03FM_15	D03	mk12142_D03	mk12159_D03	36697656	38616587	125.137	134.584	130.21	7.52443	0.2667	0.1477	0.553806	PD	8.7707	CCRI35	1.91893	83	L2	Gh_D03G1174	VPS29	Vacuolar protein sorting-associated protein 29	38380378	38382211	-	Structure; Domain; Homology; GO; Pathway; Expression;	Gh_D03G1174	0.5	0.38	0.31	0.32	AT3G47810
FM	qD03FM_15	D03	mk12142_D03	mk12159_D03	36697656	38616587	125.137	134.584	130.21	7.52443	0.2667	0.1477	0.553806	PD	8.7707	CCRI35	1.91893	83	L2	Gh_D03G1175	RING1	E3 ubiquitin-protein ligase RING1	38487186	38488271	+	Structure; Domain; Homology; GO; Pathway; Expression;	Gh_D03G1175	0.93	0.9	1.2	1.39	AT3G46620
FM	qD03FM_15	D03	mk12142_D03	mk12159_D03	36697656	38616587	125.137	134.584	130.21	7.52443	0.2667	0.1477	0.553806	PD	8.7707	CCRI35	1.91893	83	L2	Gh_D03G1176	SDIR1	E3 ubiquitin-protein ligase SDIR1	38504476	38507107	+	Structure; Domain; Homology; GO; Pathway; Expression;	Gh_D03G1176	0.54	0.18	1.17	1.04	AT3G55530
FM	qD03FM_15	D03	mk12142_D03	mk12159_D03	36697656	38616587	125.137	134.584	130.21	7.52443	0.2667	0.1477	0.553806	PD	8.7707	CCRI35	1.91893	83	L2	Gh_D03G1177	LAC17	Laccase-17	38510035	38516942	+	Structure; Domain; Homology; GO; Pathway; Expression;	Gh_D03G1177	0	0	0	-1.22	AT5G60020
FM	qD03FM_15	D03	mk12142_D03	mk12159_D03	36697656	38616587	125.137	134.584	130.21	7.52443	0.2667	0.1477	0.553806	PD	8.7707	CCRI35	1.91893	83	L2	Gh_D03G1178	NA	Chitinase 2	38517635	38518555	-	Structure; Domain; Homology; GO; Pathway; Expression;	Gh_D03G1178	0	0	0	-1.05	0
FM	qD03FM_15	D03	mk12142_D03	mk12159_D03	36697656	38616587	125.137	134.584	130.21	7.52443	0.2667	0.1477	0.553806	PD	8.7707	CCRI35	1.91893	83	L2	Gh_D03G1179	At3g12260	NADH dehydrogenase [ubiquinone] 1 alpha subcomplex subunit 6	38529828	38530770	-	Structure; Domain; Homology; GO; Pathway; Expression;	Gh_D03G1179	-0.55	0	0	-0.51	AT3G12260
FM	qD03FM_15	D03	mk12142_D03	mk12159_D03	36697656	38616587	125.137	134.584	130.21	7.52443	0.2667	0.1477	0.553806	PD	8.7707	CCRI35	1.91893	83	L2	Gh_D03G1180	LAC2	Laccase-2	38536987	38539552	+	Structure; Domain; Homology; GO; Pathway; Expression;	Gh_D03G1180	0	0	0	-2	AT2G29130
FM	qD03FM_15	D03	mk12142_D03	mk12159_D03	36697656	38616587	125.137	134.584	130.21	7.52443	0.2667	0.1477	0.553806	PD	8.7707	CCRI35	1.91893	83	L2	Gh_D03G1181	LAC2	Laccase-2	38563246	38565399	+	Structure; Domain; Homology; GO; Pathway; Expression;	Gh_D03G1181	0	0	0	-1.3	AT2G29130
FM	qD03FM_15	D03	mk12152_D03	mk12159_D03	37665167	38616587	134.584	141.665	136.01	7.68513	0.2661	0.0664	0.24953	PD	10.0325	CCRI35	0.95142	0	L3									#N/A	#N/A	#N/A	#N/A	#N/A
FM	qD03FM_15	D03	mk12153_D03	mk12158_D03	37668262	37938158	143.823	145.337	144.81	6.30402	0.2329	0.0922	0.395878	PD	7.4939	CCRI35	0.269896	0	L4									#N/A	#N/A	#N/A	#N/A	#N/A
FM	qD03FM_cb	D03	mk12085_D03	mk12086_D03	25573334	25700132	87.285	87.516	87.31	4.95114	0.0975	0.0212	0.217436	PD	6.3845	CCRI35	0.126798	8	L5	Gh_D03G0730	TBL23	Protein trichome birefringence-like 23	25579282	25581525	+	Structure; Domain; Homology; GO; Pathway; Expression;	Gh_D03G0730	1.7	1.88	0.31	0.37	AT4G11090
FM	qD03FM_cb	D03	mk12085_D03	mk12086_D03	25573334	25700132	87.285	87.516	87.31	4.95114	0.0975	0.0212	0.217436	PD	6.3845	CCRI35	0.126798	8	L5	Gh_D03G0731	NA	NA	25598355	25599068	+	Structure; Domain; Homology; GO; Pathway; Expression;	Gh_D03G0731	1.21	1.22	1.43	1.35	AT3G04950
FM	qD03FM_cb	D03	mk12085_D03	mk12086_D03	25573334	25700132	87.285	87.516	87.31	4.95114	0.0975	0.0212	0.217436	PD	6.3845	CCRI35	0.126798	8	L5	Gh_D03G0732	At5g41800	Probable GABA transporter 2	25600646	25603356	+	Structure; Domain; Homology; GO; Pathway; Expression;	Gh_D03G0732	0.5	0.37	0.59	0.36	AT5G41800
FM	qD03FM_cb	D03	mk12085_D03	mk12086_D03	25573334	25700132	87.285	87.516	87.31	4.95114	0.0975	0.0212	0.217436	PD	6.3845	CCRI35	0.126798	8	L5	Gh_D03G0733	NA	NA	25631856	25632230	+	Structure; Domain; Homology; GO; Pathway; Expression;	Gh_D03G0733	1.13	-0.07	-0.68	-0.6	AT5G41810
FM	qD03FM_cb	D03	mk12085_D03	mk12086_D03	25573334	25700132	87.285	87.516	87.31	4.95114	0.0975	0.0212	0.217436	PD	6.3845	CCRI35	0.126798	8	L5	Gh_D03G0734	NA	NA	25645250	25645603	+	Structure; Domain; Homology; GO; Pathway; Expression;	Gh_D03G0734	0	0	0	0	0
FM	qD03FM_cb	D03	mk12085_D03	mk12086_D03	25573334	25700132	87.285	87.516	87.31	4.95114	0.0975	0.0212	0.217436	PD	6.3845	CCRI35	0.126798	8	L5	Gh_D03G0735	NA	NA	25659840	25660729	-	Structure; Domain; Homology; GO; Pathway; Expression;	Gh_D03G0735	0	0	0	0	0
FM	qD03FM_cb	D03	mk12085_D03	mk12086_D03	25573334	25700132	87.285	87.516	87.31	4.95114	0.0975	0.0212	0.217436	PD	6.3845	CCRI35	0.126798	8	L5	Gh_D03G0736	NA	NA	25664594	25665274	+	Structure; Domain; Homology; GO; Pathway; Expression;	Gh_D03G0736	0	0	0	0	0
FM	qD03FM_cb	D03	mk12085_D03	mk12086_D03	25573334	25700132	87.285	87.516	87.31	4.95114	0.0975	0.0212	0.217436	PD	6.3845	CCRI35	0.126798	8	L5	Gh_D03G0737	NA	NA	25683401	25686049	+	Structure; Domain; Homology; GO; Pathway; Expression;	Gh_D03G0737	1.31	1.36	0.84	0.8	AT1G64385
FM	qD03FM_cb	D03	mk12119_D03	mk12123_D03	30535745	30566883	95.393	95.724	95.41	6.64495	0.1133	0.0204	0.180053	A	8.5806	CCRI35	0.031138	1	L6	Gh_D03G0889	NA	Eukaryotic translation initiation factor 5A	30547760	30549496	-	Structure; Domain; Homology; GO; Pathway; Expression;	Gh_D03G0889	2.41	2.57	2.25	2.13	AT1G13950
FM	qD03FM_cb	D03	mk12108_D03	mk12115_D03	27638133	29511299	101.991	103.218	101.31	4.82736	0.095	0.061	0.642105	PD	5.0024	CCRI35	1.87317	41	L7	Gh_D03G0807	At2g29880	Uncharacterized protein At2g29880	27638248	27640668	+	Structure; Domain; Homology; GO; Pathway; Expression;	Gh_D03G0807	-0.6	-0.64	-0.72	-0.15	AT2G24960
FM	qD03FM_cb	D03	mk12108_D03	mk12115_D03	27638133	29511299	101.991	103.218	101.31	4.82736	0.095	0.061	0.642105	PD	5.0024	CCRI35	1.87317	41	L7	Gh_D03G0808	NA	NA	27742612	27745700	-	Structure; Domain; Homology; GO; Pathway; Expression;	Gh_D03G0808	-1.52	0	-0.24	0.43	0
FM	qD03FM_cb	D03	mk12108_D03	mk12115_D03	27638133	29511299	101.991	103.218	101.31	4.82736	0.095	0.061	0.642105	PD	5.0024	CCRI35	1.87317	41	L7	Gh_D03G0809	NA	NA	27747494	27750790	+	Structure; Domain; Homology; GO; Pathway; Expression;	Gh_D03G0809	0.49	0.68	0.71	0.44	0
FM	qD03FM_cb	D03	mk12108_D03	mk12115_D03	27638133	29511299	101.991	103.218	101.31	4.82736	0.095	0.061	0.642105	PD	5.0024	CCRI35	1.87317	41	L7	Gh_D03G0810	At4g31240	Probable nucleoredoxin 3	27751038	27752435	-	Structure; Domain; Homology; GO; Pathway; Expression;	Gh_D03G0810	-0.59	-1.3	0.01	0.41	AT1G60420
FM	qD03FM_cb	D03	mk12108_D03	mk12115_D03	27638133	29511299	101.991	103.218	101.31	4.82736	0.095	0.061	0.642105	PD	5.0024	CCRI35	1.87317	41	L7	Gh_D03G0811	BIP5	Luminal-binding protein 5	27753247	27756364	-	Structure; Domain; Homology; GO; Pathway; Expression;	Gh_D03G0811	2.35	1.93	1.47	1.78	AT5G42020
FM	qD03FM_cb	D03	mk12108_D03	mk12115_D03	27638133	29511299	101.991	103.218	101.31	4.82736	0.095	0.061	0.642105	PD	5.0024	CCRI35	1.87317	41	L7	Gh_D03G0812	SWEET7	Bidirectional sugar transporter SWEET7	27825277	27828205	+	Structure; Domain; Homology; GO; Pathway; Expression;	Gh_D03G0812	0.1	0.56	0.63	0.44	AT4G10850
FM	qD03FM_cb	D03	mk12108_D03	mk12115_D03	27638133	29511299	101.991	103.218	101.31	4.82736	0.095	0.061	0.642105	PD	5.0024	CCRI35	1.87317	41	L7	Gh_D03G0813	NLP7	Protein NLP7	27828859	27832737	-	Structure; Domain; Homology; GO; Pathway; Expression;	Gh_D03G0813	0.7	0.61	1.04	0.91	AT4G24020
FM	qD03FM_cb	D03	mk12108_D03	mk12115_D03	27638133	29511299	101.991	103.218	101.31	4.82736	0.095	0.061	0.642105	PD	5.0024	CCRI35	1.87317	41	L7	Gh_D03G0814	ABIL2	Protein ABIL2	27856363	27858314	-	Structure; Domain; Homology; GO; Pathway; Expression;	Gh_D03G0814	1.61	1.59	-0.22	-0.21	AT3G49290
FM	qD03FM_cb	D03	mk12108_D03	mk12115_D03	27638133	29511299	101.991	103.218	101.31	4.82736	0.095	0.061	0.642105	PD	5.0024	CCRI35	1.87317	41	L7	Gh_D03G0815	SBT3.5	Subtilisin-like protease SBT3.5	27863734	27866813	+	Structure; Domain; Homology; GO; Pathway; Expression;	Gh_D03G0815	-0.82	-0.82	-1.15	-1.15	AT4G10540
FM	qD03FM_cb	D03	mk12108_D03	mk12115_D03	27638133	29511299	101.991	103.218	101.31	4.82736	0.095	0.061	0.642105	PD	5.0024	CCRI35	1.87317	41	L7	Gh_D03G0816	At1g79260	UPF0678 fatty acid-binding protein-like protein At1g79260	27868294	27870003	-	Structure; Domain; Homology; GO; Pathway; Expression;	Gh_D03G0816	0.1	-0.72	-0.36	-0.42	AT2G01060
FM	qD03FM_cb	D03	mk12108_D03	mk12115_D03	27638133	29511299	101.991	103.218	101.31	4.82736	0.095	0.061	0.642105	PD	5.0024	CCRI35	1.87317	41	L7	Gh_D03G0817	pol	Retrovirus-related Pol polyprotein from transposon 17.6	27900793	27901611	-	Structure; Domain; Homology; GO; Pathway; Expression;	Gh_D03G0817	0	0	0	0	ATMG00860
FM	qD03FM_cb	D03	mk12108_D03	mk12115_D03	27638133	29511299	101.991	103.218	101.31	4.82736	0.095	0.061	0.642105	PD	5.0024	CCRI35	1.87317	41	L7	Gh_D03G0818	MTP1	Metal tolerance protein 1	27934859	27937310	+	Structure; Domain; Homology; GO; Pathway; Expression;	Gh_D03G0818	0.42	0.34	-0.16	0.31	AT2G46800
FM	qD03FM_cb	D03	mk12108_D03	mk12115_D03	27638133	29511299	101.991	103.218	101.31	4.82736	0.095	0.061	0.642105	PD	5.0024	CCRI35	1.87317	41	L7	Gh_D03G0819	NA	Retrovirus-related Pol polyprotein from transposon TNT 1-94	27950198	27951616	+	Structure; Domain; Homology; GO; Pathway; Expression;	Gh_D03G0819	-0.64	-0.77	-0.35	-0.01	ATMG00300
FM	qD03FM_cb	D03	mk12108_D03	mk12115_D03	27638133	29511299	101.991	103.218	101.31	4.82736	0.095	0.061	0.642105	PD	5.0024	CCRI35	1.87317	41	L7	Gh_D03G0820	At3g44326	F-box protein At3g44326	27954072	27955139	+	Structure; Domain; Homology; GO; Pathway; Expression;	Gh_D03G0820	-0.85	-0.37	-0.52	-0.11	AT3G44326
FM	qD03FM_cb	D03	mk12108_D03	mk12115_D03	27638133	29511299	101.991	103.218	101.31	4.82736	0.095	0.061	0.642105	PD	5.0024	CCRI35	1.87317	41	L7	Gh_D03G0821	NGA1	B3 domain-containing transcription factor NGA1	28029685	28030881	+	Structure; Domain; Homology; GO; Pathway; Expression;	Gh_D03G0821	-0.96	-1.05	-0.05	0.1	AT2G46870
FM	qD03FM_cb	D03	mk12108_D03	mk12115_D03	27638133	29511299	101.991	103.218	101.31	4.82736	0.095	0.061	0.642105	PD	5.0024	CCRI35	1.87317	41	L7	Gh_D03G0822	NA	NA	28064379	28064672	+	Structure; Domain; Homology; GO; Pathway; Expression;	Gh_D03G0822	0	0	0	0	AT2G18196
FM	qD03FM_cb	D03	mk12108_D03	mk12115_D03	27638133	29511299	101.991	103.218	101.31	4.82736	0.095	0.061	0.642105	PD	5.0024	CCRI35	1.87317	41	L7	Gh_D03G0823	NA	NA	28122799	28122972	-	Structure; Domain; Homology; GO; Pathway; Expression;	Gh_D03G0823	0.52	0	0	1.02	AT1G33055
FM	qD03FM_cb	D03	mk12108_D03	mk12115_D03	27638133	29511299	101.991	103.218	101.31	4.82736	0.095	0.061	0.642105	PD	5.0024	CCRI35	1.87317	41	L7	Gh_D03G0824	NTL9	Protein NTM1-like 9	28123997	28126688	-	Structure; Domain; Homology; GO; Pathway; Expression;	Gh_D03G0824	0.48	0.11	0.44	0.44	AT1G33060
FM	qD03FM_cb	D03	mk12108_D03	mk12115_D03	27638133	29511299	101.991	103.218	101.31	4.82736	0.095	0.061	0.642105	PD	5.0024	CCRI35	1.87317	41	L7	Gh_D03G0825	2009-03-01	E3 ubiquitin-protein ligase MARCH9	28196449	28199303	-	Structure; Domain; Homology; GO; Pathway; Expression;	Gh_D03G0825	0.28	-0.08	0.53	0.44	AT2G45530
FM	qD03FM_cb	D03	mk12108_D03	mk12115_D03	27638133	29511299	101.991	103.218	101.31	4.82736	0.095	0.061	0.642105	PD	5.0024	CCRI35	1.87317	41	L7	Gh_D03G0826	NA	NA	28259568	28260038	+	Structure; Domain; Homology; GO; Pathway; Expression;	Gh_D03G0826	-0.09	-0.37	0	0	AT1G63310
FM	qD03FM_cb	D03	mk12108_D03	mk12115_D03	27638133	29511299	101.991	103.218	101.31	4.82736	0.095	0.061	0.642105	PD	5.0024	CCRI35	1.87317	41	L7	Gh_D03G0827	NUP98A	Nuclear pore complex protein NUP98A	28316403	28325055	+	Structure; Domain; Homology; GO; Pathway; Expression;	Gh_D03G0827	0.67	0.62	0.65	0.69	AT1G10390
FM	qD03FM_cb	D03	mk12108_D03	mk12115_D03	27638133	29511299	101.991	103.218	101.31	4.82736	0.095	0.061	0.642105	PD	5.0024	CCRI35	1.87317	41	L7	Gh_D03G0828	RPL9	60S ribosomal protein L9	28334898	28336047	+	Structure; Domain; Homology; GO; Pathway; Expression;	Gh_D03G0828	2.2	1.94	1.79	1.75	AT1G33120
FM	qD03FM_cb	D03	mk12108_D03	mk12115_D03	27638133	29511299	101.991	103.218	101.31	4.82736	0.095	0.061	0.642105	PD	5.0024	CCRI35	1.87317	41	L7	Gh_D03G0829	At4g10440	Probable methyltransferase PMT17	28420459	28422901	+	Structure; Domain; Homology; GO; Pathway; Expression;	Gh_D03G0829	1.21	0.84	0.04	0.04	AT1G33170
FM	qD03FM_cb	D03	mk12108_D03	mk12115_D03	27638133	29511299	101.991	103.218	101.31	4.82736	0.095	0.061	0.642105	PD	5.0024	CCRI35	1.87317	41	L7	Gh_D03G0830	Tmem120b	Transmembrane protein 120B	28431455	28440059	+	Structure; Domain; Homology; GO; Pathway; Expression;	Gh_D03G0830	0.31	0.51	-0.47	0.11	AT4G10430
FM	qD03FM_cb	D03	mk12108_D03	mk12115_D03	27638133	29511299	101.991	103.218	101.31	4.82736	0.095	0.061	0.642105	PD	5.0024	CCRI35	1.87317	41	L7	Gh_D03G0831	GT-2	Trihelix transcription factor GT-2	28483032	28485561	-	Structure; Domain; Homology; GO; Pathway; Expression;	Gh_D03G0831	0.59	1.13	0.52	0.8	AT1G33240
FM	qD03FM_cb	D03	mk12108_D03	mk12115_D03	27638133	29511299	101.991	103.218	101.31	4.82736	0.095	0.061	0.642105	PD	5.0024	CCRI35	1.87317	41	L7	Gh_D03G0832	FAX4	Protein FATTY ACID EXPORT 4, chloroplastic	28743000	28744287	+	Structure; Domain; Homology; GO; Pathway; Expression;	Gh_D03G0832	0.28	-0.24	0	0.13	AT1G33265
FM	qD03FM_cb	D03	mk12108_D03	mk12115_D03	27638133	29511299	101.991	103.218	101.31	4.82736	0.095	0.061	0.642105	PD	5.0024	CCRI35	1.87317	41	L7	Gh_D03G0833	TOR1	Microtubule-associated protein TORTIFOLIA1	28850818	28853533	+	Structure; Domain; Homology; GO; Pathway; Expression;	Gh_D03G0833	0.55	0.54	0.28	0.58	AT5G62580
FM	qD03FM_cb	D03	mk12108_D03	mk12115_D03	27638133	29511299	101.991	103.218	101.31	4.82736	0.095	0.061	0.642105	PD	5.0024	CCRI35	1.87317	41	L7	Gh_D03G0834	NA	NA	28893759	28896406	-	Structure; Domain; Homology; GO; Pathway; Expression;	Gh_D03G0834	0.54	0.18	0.24	0.55	AT1G74860
FM	qD03FM_cb	D03	mk12108_D03	mk12115_D03	27638133	29511299	101.991	103.218	101.31	4.82736	0.095	0.061	0.642105	PD	5.0024	CCRI35	1.87317	41	L7	Gh_D03G0835	NA	NA	28996031	28996303	-	Structure; Domain; Homology; GO; Pathway; Expression;	Gh_D03G0835	0.59	1.22	0	0	0
FM	qD03FM_cb	D03	mk12108_D03	mk12115_D03	27638133	29511299	101.991	103.218	101.31	4.82736	0.095	0.061	0.642105	PD	5.0024	CCRI35	1.87317	41	L7	Gh_D03G0836	NA	Transcription factor MYB1R1	29007422	29008446	+	Structure; Domain; Homology; GO; Pathway; Expression;	Gh_D03G0836	-0.77	-0.18	-0.21	-0.04	AT1G19000
FM	qD03FM_cb	D03	mk12108_D03	mk12115_D03	27638133	29511299	101.991	103.218	101.31	4.82736	0.095	0.061	0.642105	PD	5.0024	CCRI35	1.87317	41	L7	Gh_D03G0837	ATPK2	Serine/threonine-protein kinase AtPK2/AtPK19	29032390	29034991	-	Structure; Domain; Homology; GO; Pathway; Expression;	Gh_D03G0837	0.75	0.5	0.79	0.77	AT3G08720
FM	qD03FM_cb	D03	mk12108_D03	mk12115_D03	27638133	29511299	101.991	103.218	101.31	4.82736	0.095	0.061	0.642105	PD	5.0024	CCRI35	1.87317	41	L7	Gh_D03G0838	NA	NA	29169198	29169530	+	Structure; Domain; Homology; GO; Pathway; Expression;	Gh_D03G0838	1.4	1.13	1.42	1.44	AT3G03790
FM	qD03FM_cb	D03	mk12108_D03	mk12115_D03	27638133	29511299	101.991	103.218	101.31	4.82736	0.095	0.061	0.642105	PD	5.0024	CCRI35	1.87317	41	L7	Gh_D03G0839	UBP21	Ubiquitin carboxyl-terminal hydrolase 21	29176312	29177678	+	Structure; Domain; Homology; GO; Pathway; Expression;	Gh_D03G0839	0.75	0.78	0.78	0.89	AT5G46740
FM	qD03FM_cb	D03	mk12108_D03	mk12115_D03	27638133	29511299	101.991	103.218	101.31	4.82736	0.095	0.061	0.642105	PD	5.0024	CCRI35	1.87317	41	L7	Gh_D03G0840	B3GALT19	Probable beta-1,3-galactosyltransferase 19	29215029	29218573	+	Structure; Domain; Homology; GO; Pathway; Expression;	Gh_D03G0840	0.69	0.7	0.66	1.03	AT5G62620
FM	qD03FM_cb	D03	mk12108_D03	mk12115_D03	27638133	29511299	101.991	103.218	101.31	4.82736	0.095	0.061	0.642105	PD	5.0024	CCRI35	1.87317	41	L7	Gh_D03G0841	NSE4A	Non-structural maintenance of chromosomes element 4 homolog A	29226407	29227316	+	Structure; Domain; Homology; GO; Pathway; Expression;	Gh_D03G0841	-0.24	0	-0.43	-0.11	AT1G51130
FM	qD03FM_cb	D03	mk12108_D03	mk12115_D03	27638133	29511299	101.991	103.218	101.31	4.82736	0.095	0.061	0.642105	PD	5.0024	CCRI35	1.87317	41	L7	Gh_D03G0842	NSE4A	Non-structural maintenance of chromosomes element 4 homolog A	29228086	29228514	+	Structure; Domain; Homology; GO; Pathway; Expression;	Gh_D03G0842	-0.77	0	0	-0.19	AT1G51130
FM	qD03FM_cb	D03	mk12108_D03	mk12115_D03	27638133	29511299	101.991	103.218	101.31	4.82736	0.095	0.061	0.642105	PD	5.0024	CCRI35	1.87317	41	L7	Gh_D03G0843	HIPL1	HIPL1 protein	29234667	29237350	-	Structure; Domain; Homology; GO; Pathway; Expression;	Gh_D03G0843	0.23	-0.07	-0.92	-0.23	AT1G74790
FM	qD03FM_cb	D03	mk12108_D03	mk12115_D03	27638133	29511299	101.991	103.218	101.31	4.82736	0.095	0.061	0.642105	PD	5.0024	CCRI35	1.87317	41	L7	Gh_D03G0844	NFD4	Protein NUCLEAR FUSION DEFECTIVE 4	29326947	29329502	-	Structure; Domain; Homology; GO; Pathway; Expression;	Gh_D03G0844	0.87	0.44	0.24	0.15	AT1G74780
FM	qD03FM_cb	D03	mk12108_D03	mk12115_D03	27638133	29511299	101.991	103.218	101.31	4.82736	0.095	0.061	0.642105	PD	5.0024	CCRI35	1.87317	41	L7	Gh_D03G0845	LBD27	LOB domain-containing protein 27	29390992	29391984	-	Structure; Domain; Homology; GO; Pathway; Expression;	Gh_D03G0845	0	0	0	-1.7	AT3G47870
FM	qD03FM_cb	D03	mk12108_D03	mk12115_D03	27638133	29511299	101.991	103.218	101.31	4.82736	0.095	0.061	0.642105	PD	5.0024	CCRI35	1.87317	41	L7	Gh_D03G0846	Usp54	Inactive ubiquitin carboxyl-terminal hydrolase 54	29418431	29425858	-	Structure; Domain; Homology; GO; Pathway; Expression;	Gh_D03G0846	0.64	0.2	0.39	0.55	AT3G47910
FM	qD03FM_cb	D03	mk12108_D03	mk12115_D03	27638133	29511299	101.991	103.218	101.31	4.82736	0.095	0.061	0.642105	PD	5.0024	CCRI35	1.87317	41	L7	Gh_D03G0847	Dnajb4	DnaJ homolog subfamily B member 4	29466747	29469938	+	Structure; Domain; Homology; GO; Pathway; Expression;	Gh_D03G0847	0.51	0.46	0.37	0.39	AT3G47940
FY	qD03FY_15	D03	mk12142_D03	mk12159_D03	36697656	38616587	125.137	134.584	130.21	2.61021	0.1828	-0.0298	0.16302	A	4.7288	CCRI35	1.91893	0	L8									#N/A	#N/A	#N/A	#N/A	#N/A
FY	qD03FY_15	D03	mk12158_D03	mk12161_D03	37938158	39407242	145.337	150.198	148.31	4.21064	0.2038	-0.2276	1.11678	D	8.0817	CCRI35	1.46908	37	L9	Gh_D03G1182	CYP707A2	Abscisic acid 8'-hydroxylase 2	38689071	38691955	+	Structure; Domain; Homology; GO; Pathway; Expression;	Gh_D03G1182	-1.7	0	-0.39	-0.28	AT2G29090
FY	qD03FY_15	D03	mk12158_D03	mk12161_D03	37938158	39407242	145.337	150.198	148.31	4.21064	0.2038	-0.2276	1.11678	D	8.0817	CCRI35	1.46908	37	L9	Gh_D03G1183	NA	NA	38695214	38702468	-	Structure; Domain; Homology; GO; Pathway; Expression;	Gh_D03G1183	0	0	0	0	AT5G59500
FY	qD03FY_15	D03	mk12158_D03	mk12161_D03	37938158	39407242	145.337	150.198	148.31	4.21064	0.2038	-0.2276	1.11678	D	8.0817	CCRI35	1.46908	37	L9	Gh_D03G1184	SPAC24B11.05	Uncharacterized protein C24B11.05	38710550	38712192	+	Structure; Domain; Homology; GO; Pathway; Expression;	Gh_D03G1184	1.48	1.41	0	0.18	AT5G59480
FY	qD03FY_15	D03	mk12158_D03	mk12161_D03	37938158	39407242	145.337	150.198	148.31	4.21064	0.2038	-0.2276	1.11678	D	8.0817	CCRI35	1.46908	37	L9	Gh_D03G1185	SPAC24B11.05	Uncharacterized protein C24B11.05	38715366	38717958	+	Structure; Domain; Homology; GO; Pathway; Expression;	Gh_D03G1185	-0.27	0.19	0.54	0.52	AT5G59480
FY	qD03FY_15	D03	mk12158_D03	mk12161_D03	37938158	39407242	145.337	150.198	148.31	4.21064	0.2038	-0.2276	1.11678	D	8.0817	CCRI35	1.46908	37	L9	Gh_D03G1186	UFD1L	Ubiquitin fusion degradation protein 1 homolog	38718343	38719547	-	Structure; Domain; Homology; GO; Pathway; Expression;	Gh_D03G1186	-0.85	-0.89	-0.54	0	AT2G29070
FY	qD03FY_15	D03	mk12158_D03	mk12161_D03	37938158	39407242	145.337	150.198	148.31	4.21064	0.2038	-0.2276	1.11678	D	8.0817	CCRI35	1.46908	37	L9	Gh_D03G1187	NA	NA	38720449	38722127	+	Structure; Domain; Homology; GO; Pathway; Expression;	Gh_D03G1187	0.16	-0.37	0.15	0.08	AT5G59460
FY	qD03FY_15	D03	mk12158_D03	mk12161_D03	37938158	39407242	145.337	150.198	148.31	4.21064	0.2038	-0.2276	1.11678	D	8.0817	CCRI35	1.46908	37	L9	Gh_D03G1188	SCL33	Scarecrow-like protein 33	38723076	38724995	-	Structure; Domain; Homology; GO; Pathway; Expression;	Gh_D03G1188	1.07	1.19	1.03	1.48	AT1G07530
FY	qD03FY_15	D03	mk12158_D03	mk12161_D03	37938158	39407242	145.337	150.198	148.31	4.21064	0.2038	-0.2276	1.11678	D	8.0817	CCRI35	1.46908	37	L9	Gh_D03G1189	SCL14	Scarecrow-like protein 14	38736186	38738465	-	Structure; Domain; Homology; GO; Pathway; Expression;	Gh_D03G1189	0.29	0.26	0.28	1.25	AT1G07530
FY	qD03FY_15	D03	mk12158_D03	mk12161_D03	37938158	39407242	145.337	150.198	148.31	4.21064	0.2038	-0.2276	1.11678	D	8.0817	CCRI35	1.46908	37	L9	Gh_D03G1190	SCL14	Scarecrow-like protein 14	38749215	38751524	-	Structure; Domain; Homology; GO; Pathway; Expression;	Gh_D03G1190	0.18	-0.15	0.48	0.59	AT1G07530
FY	qD03FY_15	D03	mk12158_D03	mk12161_D03	37938158	39407242	145.337	150.198	148.31	4.21064	0.2038	-0.2276	1.11678	D	8.0817	CCRI35	1.46908	37	L9	Gh_D03G1191	TRP5	Telomere repeat-binding protein 5	38754776	38758679	-	Structure; Domain; Homology; GO; Pathway; Expression;	Gh_D03G1191	0.77	0.65	0.53	0.55	AT1G07540
FY	qD03FY_15	D03	mk12158_D03	mk12161_D03	37938158	39407242	145.337	150.198	148.31	4.21064	0.2038	-0.2276	1.11678	D	8.0817	CCRI35	1.46908	37	L9	Gh_D03G1192	NA	Uncharacterized protein C20orf24 homolog	38800848	38801569	+	Structure; Domain; Homology; GO; Pathway; Expression;	Gh_D03G1192	0.82	0.16	0	0.34	AT5G59410
FY	qD03FY_15	D03	mk12158_D03	mk12161_D03	37938158	39407242	145.337	150.198	148.31	4.21064	0.2038	-0.2276	1.11678	D	8.0817	CCRI35	1.46908	37	L9	Gh_D03G1193	RBL1	RHOMBOID-like protein 1	38823933	38826773	+	Structure; Domain; Homology; GO; Pathway; Expression;	Gh_D03G1193	0	0	0	-1.52	AT2G29050
FY	qD03FY_15	D03	mk12158_D03	mk12161_D03	37938158	39407242	145.337	150.198	148.31	4.21064	0.2038	-0.2276	1.11678	D	8.0817	CCRI35	1.46908	37	L9	Gh_D03G1194	EXPA4	Expansin-A4	38878249	38879817	+	Structure; Domain; Homology; GO; Pathway; Expression;	Gh_D03G1194	0.96	1.22	-0.59	0.31	AT2G39700
FY	qD03FY_15	D03	mk12158_D03	mk12161_D03	37938158	39407242	145.337	150.198	148.31	4.21064	0.2038	-0.2276	1.11678	D	8.0817	CCRI35	1.46908	37	L9	Gh_D03G1195	EXPA6	Expansin-A6	38881911	38882700	+	Structure; Domain; Homology; GO; Pathway; Expression;	Gh_D03G1195	0.71	0.94	-0.64	-0.01	AT2G28950
FY	qD03FY_15	D03	mk12158_D03	mk12161_D03	37938158	39407242	145.337	150.198	148.31	4.21064	0.2038	-0.2276	1.11678	D	8.0817	CCRI35	1.46908	37	L9	Gh_D03G1196	NA	NA	38912697	38914332	+	Structure; Domain; Homology; GO; Pathway; Expression;	Gh_D03G1196	-0.49	-0.64	0.39	-1.05	AT5G59930
FY	qD03FY_15	D03	mk12158_D03	mk12161_D03	37938158	39407242	145.337	150.198	148.31	4.21064	0.2038	-0.2276	1.11678	D	8.0817	CCRI35	1.46908	37	L9	Gh_D03G1197	NA	NA	38947201	38950013	+	Structure; Domain; Homology; GO; Pathway; Expression;	Gh_D03G1197	-1.7	0	-0.68	-1	AT5G03360
FY	qD03FY_15	D03	mk12158_D03	mk12161_D03	37938158	39407242	145.337	150.198	148.31	4.21064	0.2038	-0.2276	1.11678	D	8.0817	CCRI35	1.46908	37	L9	Gh_D03G1198	CPX	Cycloartenol synthase	38961861	38963361	-	Structure; Domain; Homology; GO; Pathway; Expression;	Gh_D03G1198	0	0	0	0	AT2G07050
FY	qD03FY_15	D03	mk12158_D03	mk12161_D03	37938158	39407242	145.337	150.198	148.31	4.21064	0.2038	-0.2276	1.11678	D	8.0817	CCRI35	1.46908	37	L9	Gh_D03G1199	NA	NA	38967339	38969384	+	Structure; Domain; Homology; GO; Pathway; Expression;	Gh_D03G1199	-0.74	-1.15	0.25	-0.37	AT5G03360
FY	qD03FY_15	D03	mk12158_D03	mk12161_D03	37938158	39407242	145.337	150.198	148.31	4.21064	0.2038	-0.2276	1.11678	D	8.0817	CCRI35	1.46908	37	L9	Gh_D03G1200	KCR1	Very-long-chain 3-oxoacyl-CoA reductase 1	38983481	38985524	+	Structure; Domain; Homology; GO; Pathway; Expression;	Gh_D03G1200	2.04	2.12	1.91	1.62	AT1G67730
FY	qD03FY_15	D03	mk12158_D03	mk12161_D03	37938158	39407242	145.337	150.198	148.31	4.21064	0.2038	-0.2276	1.11678	D	8.0817	CCRI35	1.46908	37	L9	Gh_D03G1201	Isy1	Pre-mRNA-splicing factor ISY1 homolog	39021452	39021760	+	Structure; Domain; Homology; GO; Pathway; Expression;	Gh_D03G1201	0	0	0	0	AT3G18790
FY	qD03FY_15	D03	mk12158_D03	mk12161_D03	37938158	39407242	145.337	150.198	148.31	4.21064	0.2038	-0.2276	1.11678	D	8.0817	CCRI35	1.46908	37	L9	Gh_D03G1202	NA	NA	39024911	39025651	-	Structure; Domain; Homology; GO; Pathway; Expression;	Gh_D03G1202	0	-0.04	0.01	0.07	AT4G05400
FY	qD03FY_15	D03	mk12158_D03	mk12161_D03	37938158	39407242	145.337	150.198	148.31	4.21064	0.2038	-0.2276	1.11678	D	8.0817	CCRI35	1.46908	37	L9	Gh_D03G1203	CTIMC	Triosephosphate isomerase, cytosolic	39026404	39028683	+	Structure; Domain; Homology; GO; Pathway; Expression;	Gh_D03G1203	1.84	1.71	1.48	1.49	AT3G55440
FY	qD03FY_15	D03	mk12158_D03	mk12161_D03	37938158	39407242	145.337	150.198	148.31	4.21064	0.2038	-0.2276	1.11678	D	8.0817	CCRI35	1.46908	37	L9	Gh_D03G1204	APK1A	Protein kinase APK1A, chloroplastic	39064495	39065774	+	Structure; Domain; Homology; GO; Pathway; Expression;	Gh_D03G1204	0.96	0.85	0.89	1.33	AT2G28930
FY	qD03FY_15	D03	mk12158_D03	mk12161_D03	37938158	39407242	145.337	150.198	148.31	4.21064	0.2038	-0.2276	1.11678	D	8.0817	CCRI35	1.46908	37	L9	Gh_D03G1205	KCR1	Very-long-chain 3-oxoacyl-CoA reductase 1	39070476	39072884	-	Structure; Domain; Homology; GO; Pathway; Expression;	Gh_D03G1205	2.13	2.05	1.54	1.33	AT1G67730
FY	qD03FY_15	D03	mk12158_D03	mk12161_D03	37938158	39407242	145.337	150.198	148.31	4.21064	0.2038	-0.2276	1.11678	D	8.0817	CCRI35	1.46908	37	L9	Gh_D03G1206	TIM9	Mitochondrial import inner membrane translocase subunit TIM9	39076558	39077989	-	Structure; Domain; Homology; GO; Pathway; Expression;	Gh_D03G1206	1.32	0.63	0.5	0.72	AT3G46560
FY	qD03FY_15	D03	mk12158_D03	mk12161_D03	37938158	39407242	145.337	150.198	148.31	4.21064	0.2038	-0.2276	1.11678	D	8.0817	CCRI35	1.46908	37	L9	Gh_D03G1207	TRM32	Protein TRM32	39091894	39093860	-	Structure; Domain; Homology; GO; Pathway; Expression;	Gh_D03G1207	-0.74	-0.51	2.12	2.01	AT1G07620
FY	qD03FY_15	D03	mk12158_D03	mk12161_D03	37938158	39407242	145.337	150.198	148.31	4.21064	0.2038	-0.2276	1.11678	D	8.0817	CCRI35	1.46908	37	L9	Gh_D03G1208	FLA4	Fasciclin-like arabinogalactan protein 4	39108513	39109787	+	Structure; Domain; Homology; GO; Pathway; Expression;	Gh_D03G1208	0.66	1.19	0.38	0.23	AT3G46550
FY	qD03FY_15	D03	mk12158_D03	mk12161_D03	37938158	39407242	145.337	150.198	148.31	4.21064	0.2038	-0.2276	1.11678	D	8.0817	CCRI35	1.46908	37	L9	Gh_D03G1209	PLL5	Probable protein phosphatase 2C 4	39154756	39157611	+	Structure; Domain; Homology; GO; Pathway; Expression;	Gh_D03G1209	0.49	0.38	0.16	0.16	AT2G28890
FY	qD03FY_15	D03	mk12158_D03	mk12161_D03	37938158	39407242	145.337	150.198	148.31	4.21064	0.2038	-0.2276	1.11678	D	8.0817	CCRI35	1.46908	37	L9	Gh_D03G1210	ENTHD1	ENTH domain-containing protein 1	39176344	39177911	+	Structure; Domain; Homology; GO; Pathway; Expression;	Gh_D03G1210	1.36	1.3	1.09	0.93	AT3G46540
FY	qD03FY_15	D03	mk12158_D03	mk12161_D03	37938158	39407242	145.337	150.198	148.31	4.21064	0.2038	-0.2276	1.11678	D	8.0817	CCRI35	1.46908	37	L9	Gh_D03G1211	NA	Actin	39179136	39181308	-	Structure; Domain; Homology; GO; Pathway; Expression;	Gh_D03G1211	0.13	0.63	0.8	0.63	AT3G12110
FY	qD03FY_15	D03	mk12158_D03	mk12161_D03	37938158	39407242	145.337	150.198	148.31	4.21064	0.2038	-0.2276	1.11678	D	8.0817	CCRI35	1.46908	37	L9	Gh_D03G1212	CESA6	Cellulose synthase A catalytic subunit 6 [UDP-forming]	39196504	39198621	+	Structure; Domain; Homology; GO; Pathway; Expression;	Gh_D03G1212	0.4	0.13	0.28	0.62	AT5G64740
FY	qD03FY_15	D03	mk12158_D03	mk12161_D03	37938158	39407242	145.337	150.198	148.31	4.21064	0.2038	-0.2276	1.11678	D	8.0817	CCRI35	1.46908	37	L9	Gh_D03G1213	SMR3	Cyclin-dependent protein kinase inhibitor SMR3	39237850	39238314	+	Structure; Domain; Homology; GO; Pathway; Expression;	Gh_D03G1213	0	-0.13	0	0.32	AT5G02420
FY	qD03FY_15	D03	mk12158_D03	mk12161_D03	37938158	39407242	145.337	150.198	148.31	4.21064	0.2038	-0.2276	1.11678	D	8.0817	CCRI35	1.46908	37	L9	Gh_D03G1214	XBAT31	Putative E3 ubiquitin-protein ligase XBAT31	39266844	39269291	-	Structure; Domain; Homology; GO; Pathway; Expression;	Gh_D03G1214	1.48	1.2	1.3	1.66	AT2G28840
FY	qD03FY_15	D03	mk12158_D03	mk12161_D03	37938158	39407242	145.337	150.198	148.31	4.21064	0.2038	-0.2276	1.11678	D	8.0817	CCRI35	1.46908	37	L9	Gh_D03G1215	NA	NA	39322097	39322396	+	Structure; Domain; Homology; GO; Pathway; Expression;	Gh_D03G1215	0.67	0.27	0.44	0.54	0
FY	qD03FY_15	D03	mk12158_D03	mk12161_D03	37938158	39407242	145.337	150.198	148.31	4.21064	0.2038	-0.2276	1.11678	D	8.0817	CCRI35	1.46908	37	L9	Gh_D03G1216	DDB_G0275097	Putative ZDHHC-type palmitoyltransferase 5	39323972	39329059	-	Structure; Domain; Homology; GO; Pathway; Expression;	Gh_D03G1216	0.36	-0.1	0.12	0.14	AT3G56930
FY	qD03FY_15	D03	mk12158_D03	mk12161_D03	37938158	39407242	145.337	150.198	148.31	4.21064	0.2038	-0.2276	1.11678	D	8.0817	CCRI35	1.46908	37	L9	Gh_D03G1217	PUB13	U-box domain-containing protein 13	39348317	39352067	+	Structure; Domain; Homology; GO; Pathway; Expression;	Gh_D03G1217	0.8	0.74	0.65	0.65	AT3G46510
FY	qD03FY_15	D03	mk12158_D03	mk12161_D03	37938158	39407242	145.337	150.198	148.31	4.21064	0.2038	-0.2276	1.11678	D	8.0817	CCRI35	1.46908	37	L9	Gh_D03G1218	DOF3.6	Dof zinc finger protein DOF3.6	39359020	39360018	-	Structure; Domain; Homology; GO; Pathway; Expression;	Gh_D03G1218	0.11	-0.29	0.78	0.52	AT5G02460
FY	qD03FY_cb	D03	mk12109_D03	mk12111_D03	27707667	29136194	105.804	106.491	105.81	2.57112	0.0879	-0.0931	1.05916	D	4.7115	CCRI35	1.42853	0	L10									#N/A	#N/A	#N/A	#N/A	#N/A
																	0											#N/A	#N/A	#N/A	#N/A	#N/A
LP	qD03LP_15	D03	mk12142_D03	mk12159_D03	36697656	38616587	125.137	134.584	129.21	9.23344	1.7674	-0.2922	0.165328	A	15.4584	CCRI35	1.91893	0	L11									#N/A	#N/A	#N/A	#N/A	#N/A
																	0											#N/A	#N/A	#N/A	#N/A	#N/A
LP	qD03LP_15	D03	mk12152_D03	mk12160_D03	37665167	38832736	134.986	141.665	138.01	8.21498	1.6425	-0.399	0.242922	PD	13.9321	CCRI35	1.16757	0	L12									#N/A	#N/A	#N/A	#N/A	#N/A
																	0											#N/A	#N/A	#N/A	#N/A	#N/A
LP	qD03LP_16	D03	mk12152_D03	mk12160_D03	37665167	38832736	134.986	141.665	138.01	5.43974	1.4767	-0.9737	0.659376	PD	9.8343	CCRI35	1.16757	0	L13									#N/A	#N/A	#N/A	#N/A	#N/A
																	0											#N/A	#N/A	#N/A	#N/A	#N/A
LP	qD03LP_16	D03	mk12153_D03	mk12158_D03	37668262	37938158	143.823	145.337	144.81	4.62106	1.2806	-1.0766	0.8407	D	7.9495	CCRI35	0.269896	0	L14									#N/A	#N/A	#N/A	#N/A	#N/A
																	0											#N/A	#N/A	#N/A	#N/A	#N/A
LP	qD03LP_cb	D03	mk12152_D03	mk12160_D03	37665167	38832736	134.986	141.665	139.01	8.16938	1.2356	-0.1607	0.130058	A	13.3867	CCRI35	1.16757	0	L15									#N/A	#N/A	#N/A	#N/A	#N/A
																	0											#N/A	#N/A	#N/A	#N/A	#N/A
LP	qD03LP_cb	D03	mk12158_D03	mk12161_D03	37938158	39407242	145.337	150.198	147.31	7.09012	1.1317	-0.3152	0.278519	PD	12.0557	CCRI35	1.46908	0	L16									#N/A	#N/A	#N/A	#N/A	#N/A
																	0											#N/A	#N/A	#N/A	#N/A	#N/A
FS	qD12FS_14	D12	mk18221_D12	MulMa605_D12	50554371	51293378	148.99	160.984	153.01	3.27036	0.0077	0.8261	107.286	OD	0.6079	CCRI35	0.739007	66	M1	Gh_D12G1803	NA	NA	50562620	50567406	+	Structure; Domain; Homology; GO; Pathway; Expression;	Gh_D12G1803	0.26	0.03	0.27	0.22	AT5G61120
FS	qD12FS_14	D12	mk18221_D12	MulMa605_D12	50554371	51293378	148.99	160.984	153.01	3.27036	0.0077	0.8261	107.286	OD	0.6079	CCRI35	0.739007	66	M1	Gh_D12G1804	DNAJC21	DnaJ homolog subfamily C member 21	50570754	50573120	-	Structure; Domain; Homology; GO; Pathway; Expression;	Gh_D12G1804	0.93	0.85	0.52	0.63	AT1G74250
FS	qD12FS_14	D12	mk18221_D12	MulMa605_D12	50554371	51293378	148.99	160.984	153.01	3.27036	0.0077	0.8261	107.286	OD	0.6079	CCRI35	0.739007	66	M1	Gh_D12G1805	YMR166C	Uncharacterized mitochondrial carrier YMR166C	50575382	50579001	-	Structure; Domain; Homology; GO; Pathway; Expression;	Gh_D12G1805	0	-0.14	-0.66	-0.2	AT1G74240
FS	qD12FS_14	D12	mk18221_D12	MulMa605_D12	50554371	51293378	148.99	160.984	153.01	3.27036	0.0077	0.8261	107.286	OD	0.6079	CCRI35	0.739007	66	M1	Gh_D12G1806	ATPC	ATP synthase subunit gamma, mitochondrial	50579772	50584263	+	Structure; Domain; Homology; GO; Pathway; Expression;	Gh_D12G1806	2.08	1.66	1.54	1.54	AT2G33040
FS	qD12FS_14	D12	mk18221_D12	MulMa605_D12	50554371	51293378	148.99	160.984	153.01	3.27036	0.0077	0.8261	107.286	OD	0.6079	CCRI35	0.739007	66	M1	Gh_D12G1807	RBOHF	Respiratory burst oxidase homolog protein F	50585049	50592640	-	Structure; Domain; Homology; GO; Pathway; Expression;	Gh_D12G1807	-0.48	-0.92	-0.2	0.18	AT1G64060
FS	qD12FS_14	D12	mk18221_D12	MulMa605_D12	50554371	51293378	148.99	160.984	153.01	3.27036	0.0077	0.8261	107.286	OD	0.6079	CCRI35	0.739007	66	M1	Gh_D12G1808	NA	NA	50600388	50601783	-	Structure; Domain; Homology; GO; Pathway; Expression;	Gh_D12G1808	0.78	0.88	0.59	0.35	AT5G24710
FS	qD12FS_14	D12	mk18221_D12	MulMa605_D12	50554371	51293378	148.99	160.984	153.01	3.27036	0.0077	0.8261	107.286	OD	0.6079	CCRI35	0.739007	66	M1	Gh_D12G1809	NA	NA	50605289	50607803	+	Structure; Domain; Homology; GO; Pathway; Expression;	Gh_D12G1809	0.44	0.37	0.74	0.7	AT5G61040
FS	qD12FS_14	D12	mk18221_D12	MulMa605_D12	50554371	51293378	148.99	160.984	153.01	3.27036	0.0077	0.8261	107.286	OD	0.6079	CCRI35	0.739007	66	M1	Gh_D12G1810	EXO70B1	Exocyst complex component EXO70B1	50610382	50612325	+	Structure; Domain; Homology; GO; Pathway; Expression;	Gh_D12G1810	1.22	1.23	1.11	0.97	AT5G61010
FS	qD12FS_14	D12	mk18221_D12	MulMa605_D12	50554371	51293378	148.99	160.984	153.01	3.27036	0.0077	0.8261	107.286	OD	0.6079	CCRI35	0.739007	66	M1	Gh_D12G1811	NA	NA	50631664	50632699	+	Structure; Domain; Homology; GO; Pathway; Expression;	Gh_D12G1811	-0.13	0.1	-0.14	-0.28	AT1G74220
FS	qD12FS_14	D12	mk18221_D12	MulMa605_D12	50554371	51293378	148.99	160.984	153.01	3.27036	0.0077	0.8261	107.286	OD	0.6079	CCRI35	0.739007	66	M1	Gh_D12G1812	NA	NA	50634029	50634679	-	Structure; Domain; Homology; GO; Pathway; Expression;	Gh_D12G1812	0.13	-0.34	0.32	0.49	AT1G13740
FS	qD12FS_14	D12	mk18221_D12	MulMa605_D12	50554371	51293378	148.99	160.984	153.01	3.27036	0.0077	0.8261	107.286	OD	0.6079	CCRI35	0.739007	66	M1	Gh_D12G1813	nxt3	Putative G3BP-like protein	50650720	50654321	-	Structure; Domain; Homology; GO; Pathway; Expression;	Gh_D12G1813	1.14	1.04	1.06	0.98	AT5G60980
FS	qD12FS_14	D12	mk18221_D12	MulMa605_D12	50554371	51293378	148.99	160.984	153.01	3.27036	0.0077	0.8261	107.286	OD	0.6079	CCRI35	0.739007	66	M1	Gh_D12G1814	TCP5	Transcription factor TCP5	50669259	50670242	+	Structure; Domain; Homology; GO; Pathway; Expression;	Gh_D12G1814	0	-1.1	-0.3	0.14	AT5G60970
FS	qD12FS_14	D12	mk18221_D12	MulMa605_D12	50554371	51293378	148.99	160.984	153.01	3.27036	0.0077	0.8261	107.286	OD	0.6079	CCRI35	0.739007	66	M1	Gh_D12G1815	Klhdc3	Kelch domain-containing protein 3	50676128	50681461	-	Structure; Domain; Homology; GO; Pathway; Expression;	Gh_D12G1815	-0.13	0.03	0.09	-0.27	AT1G18610
FS	qD12FS_14	D12	mk18221_D12	MulMa605_D12	50554371	51293378	148.99	160.984	153.01	3.27036	0.0077	0.8261	107.286	OD	0.6079	CCRI35	0.739007	66	M1	Gh_D12G1816	PNM1	Pentatricopeptide repeat-containing protein PNM1, mitochondrial	50683839	50685362	+	Structure; Domain; Homology; GO; Pathway; Expression;	Gh_D12G1816	1.22	0.94	0.88	0.86	AT5G60960
FS	qD12FS_14	D12	mk18221_D12	MulMa605_D12	50554371	51293378	148.99	160.984	153.01	3.27036	0.0077	0.8261	107.286	OD	0.6079	CCRI35	0.739007	66	M1	Gh_D12G1817	VPS29	Vacuolar protein sorting-associated protein 29	50690149	50691982	+	Structure; Domain; Homology; GO; Pathway; Expression;	Gh_D12G1817	0.5	0.38	0.27	0.31	AT3G47810
FS	qD12FS_14	D12	mk18221_D12	MulMa605_D12	50554371	51293378	148.99	160.984	153.01	3.27036	0.0077	0.8261	107.286	OD	0.6079	CCRI35	0.739007	66	M1	Gh_D12G1818	COB	Protein COBRA	50693937	50697326	+	Structure; Domain; Homology; GO; Pathway; Expression;	Gh_D12G1818	1.66	1.71	1.6	1.47	AT5G60920
FS	qD12FS_14	D12	mk18221_D12	MulMa605_D12	50554371	51293378	148.99	160.984	153.01	3.27036	0.0077	0.8261	107.286	OD	0.6079	CCRI35	0.739007	66	M1	Gh_D12G1819	COBL4	COBRA-like protein 4	50697965	50699846	-	Structure; Domain; Homology; GO; Pathway; Expression;	Gh_D12G1819	-0.89	-0.77	-0.14	-0.39	AT5G15630
FS	qD12FS_14	D12	mk18221_D12	MulMa605_D12	50554371	51293378	148.99	160.984	153.01	3.27036	0.0077	0.8261	107.286	OD	0.6079	CCRI35	0.739007	66	M1	Gh_D12G1820	UPTG2	Alpha-1,4-glucan-protein synthase [UDP-forming] 2	50721980	50723951	+	Structure; Domain; Homology; GO; Pathway; Expression;	Gh_D12G1820	1.65	1.71	1.19	1.69	AT5G15650
FS	qD12FS_14	D12	mk18221_D12	MulMa605_D12	50554371	51293378	148.99	160.984	153.01	3.27036	0.0077	0.8261	107.286	OD	0.6079	CCRI35	0.739007	66	M1	Gh_D12G1821	SOT16	Cytosolic sulfotransferase 16	50730908	50737738	+	Structure; Domain; Homology; GO; Pathway; Expression;	Gh_D12G1821	0	0	-1.4	-1.7	AT1G74100
FS	qD12FS_14	D12	mk18221_D12	MulMa605_D12	50554371	51293378	148.99	160.984	153.01	3.27036	0.0077	0.8261	107.286	OD	0.6079	CCRI35	0.739007	66	M1	Gh_D12G1822	At5g08100	Isoaspartyl peptidase/L-asparaginase 1	50741423	50744440	-	Structure; Domain; Homology; GO; Pathway; Expression;	Gh_D12G1822	0.56	0.68	0.18	0.34	AT5G08100
FS	qD12FS_14	D12	mk18221_D12	MulMa605_D12	50554371	51293378	148.99	160.984	153.01	3.27036	0.0077	0.8261	107.286	OD	0.6079	CCRI35	0.739007	66	M1	Gh_D12G1823	At5g08100	Isoaspartyl peptidase/L-asparaginase 1	50750882	50753210	-	Structure; Domain; Homology; GO; Pathway; Expression;	Gh_D12G1823	0.83	0.95	0.75	0.76	AT5G08100
FS	qD12FS_14	D12	mk18221_D12	MulMa605_D12	50554371	51293378	148.99	160.984	153.01	3.27036	0.0077	0.8261	107.286	OD	0.6079	CCRI35	0.739007	66	M1	Gh_D12G1824	DIR23	Dirigent protein 23	50757318	50757944	+	Structure; Domain; Homology; GO; Pathway; Expression;	Gh_D12G1824	0	0	0	0	AT2G21100
FS	qD12FS_14	D12	mk18221_D12	MulMa605_D12	50554371	51293378	148.99	160.984	153.01	3.27036	0.0077	0.8261	107.286	OD	0.6079	CCRI35	0.739007	66	M1	Gh_D12G1825	BZIP43	Basic leucine zipper 43	50775694	50776266	+	Structure; Domain; Homology; GO; Pathway; Expression;	Gh_D12G1825	0.05	1.25	0.16	0.71	AT5G60830
FS	qD12FS_14	D12	mk18221_D12	MulMa605_D12	50554371	51293378	148.99	160.984	153.01	3.27036	0.0077	0.8261	107.286	OD	0.6079	CCRI35	0.739007	66	M1	Gh_D12G1826	NA	NA	50777673	50779845	-	Structure; Domain; Homology; GO; Pathway; Expression;	Gh_D12G1826	0.83	0.53	0.43	0.34	AT5G60840
FS	qD12FS_14	D12	mk18221_D12	MulMa605_D12	50554371	51293378	148.99	160.984	153.01	3.27036	0.0077	0.8261	107.286	OD	0.6079	CCRI35	0.739007	66	M1	Gh_D12G1827	SARD1	Protein SAR DEFICIENT 1	50798515	50877639	+	Structure; Domain; Homology; GO; Pathway; Expression;	Gh_D12G1827	0.21	-0.06	0.1	0.13	AT2G03340
FS	qD12FS_14	D12	mk18221_D12	MulMa605_D12	50554371	51293378	148.99	160.984	153.01	3.27036	0.0077	0.8261	107.286	OD	0.6079	CCRI35	0.739007	66	M1	Gh_D12G1828	NA	NA	50881455	50881874	-	Structure; Domain; Homology; GO; Pathway; Expression;	Gh_D12G1828	0.81	0.28	-0.11	-0.17	0
FS	qD12FS_14	D12	mk18221_D12	MulMa605_D12	50554371	51293378	148.99	160.984	153.01	3.27036	0.0077	0.8261	107.286	OD	0.6079	CCRI35	0.739007	66	M1	Gh_D12G1829	Stk16	Serine/threonine-protein kinase 16	50905401	50908285	-	Structure; Domain; Homology; GO; Pathway; Expression;	Gh_D12G1829	1.7	1.67	1.14	1.04	AT5G08160
FS	qD12FS_14	D12	mk18221_D12	MulMa605_D12	50554371	51293378	148.99	160.984	153.01	3.27036	0.0077	0.8261	107.286	OD	0.6079	CCRI35	0.739007	66	M1	Gh_D12G1830	udkC	Uridine-cytidine kinase C	50910816	50916324	+	Structure; Domain; Homology; GO; Pathway; Expression;	Gh_D12G1830	0.85	0.66	0.75	0.88	AT1G73980
FS	qD12FS_14	D12	mk18221_D12	MulMa605_D12	50554371	51293378	148.99	160.984	153.01	3.27036	0.0077	0.8261	107.286	OD	0.6079	CCRI35	0.739007	66	M1	Gh_D12G1831	At5g08180	H/ACA ribonucleoprotein complex subunit 2-like protein	50916921	50917638	-	Structure; Domain; Homology; GO; Pathway; Expression;	Gh_D12G1831	-0.21	-0.68	0	-0.47	AT5G08180
FS	qD12FS_14	D12	mk18221_D12	MulMa605_D12	50554371	51293378	148.99	160.984	153.01	3.27036	0.0077	0.8261	107.286	OD	0.6079	CCRI35	0.739007	66	M1	Gh_D12G1832	SSL12	Protein STRICTOSIDINE SYNTHASE-LIKE 12	50921280	50922763	+	Structure; Domain; Homology; GO; Pathway; Expression;	Gh_D12G1832	-1.7	0	0	0.33	AT1G74020
FS	qD12FS_14	D12	mk18221_D12	MulMa605_D12	50554371	51293378	148.99	160.984	153.01	3.27036	0.0077	0.8261	107.286	OD	0.6079	CCRI35	0.739007	66	M1	Gh_D12G1833	CML15	Probable calcium-binding protein CML15	50924603	50925085	+	Structure; Domain; Homology; GO; Pathway; Expression;	Gh_D12G1833	0	0	0	-0.96	AT1G18530
FS	qD12FS_14	D12	mk18221_D12	MulMa605_D12	50554371	51293378	148.99	160.984	153.01	3.27036	0.0077	0.8261	107.286	OD	0.6079	CCRI35	0.739007	66	M1	Gh_D12G1834	MIZ1	Protein MIZU-KUSSEI 1	50927607	50928380	+	Structure; Domain; Homology; GO; Pathway; Expression;	Gh_D12G1834	0.16	-0.28	0.16	-0.15	AT5G23100
FS	qD12FS_14	D12	mk18221_D12	MulMa605_D12	50554371	51293378	148.99	160.984	153.01	3.27036	0.0077	0.8261	107.286	OD	0.6079	CCRI35	0.739007	66	M1	Gh_D12G1835	RPL19	50S ribosomal protein L19, chloroplastic	50942165	50943272	-	Structure; Domain; Homology; GO; Pathway; Expression;	Gh_D12G1835	0	0	0	0	AT4G11630
FS	qD12FS_14	D12	mk18221_D12	MulMa605_D12	50554371	51293378	148.99	160.984	153.01	3.27036	0.0077	0.8261	107.286	OD	0.6079	CCRI35	0.739007	66	M1	Gh_D12G1836	NA	NA	50960535	50961476	+	Structure; Domain; Homology; GO; Pathway; Expression;	Gh_D12G1836	0.14	0.01	0.7	0.55	AT4G12690
FS	qD12FS_14	D12	mk18221_D12	MulMa605_D12	50554371	51293378	148.99	160.984	153.01	3.27036	0.0077	0.8261	107.286	OD	0.6079	CCRI35	0.739007	66	M1	Gh_D12G1837	At4g24730	Manganese-dependent ADP-ribose/CDP-alcohol diphosphatase	50962012	50964511	-	Structure; Domain; Homology; GO; Pathway; Expression;	Gh_D12G1837	0.31	-0.06	0.16	0.25	AT4G24730
FS	qD12FS_14	D12	mk18221_D12	MulMa605_D12	50554371	51293378	148.99	160.984	153.01	3.27036	0.0077	0.8261	107.286	OD	0.6079	CCRI35	0.739007	66	M1	Gh_D12G1838	Os07g0688000	Manganese-dependent ADP-ribose/CDP-alcohol diphosphatase	50966062	50967060	-	Structure; Domain; Homology; GO; Pathway; Expression;	Gh_D12G1838	-1.7	-1.52	0	0	AT4G24730
FS	qD12FS_14	D12	mk18221_D12	MulMa605_D12	50554371	51293378	148.99	160.984	153.01	3.27036	0.0077	0.8261	107.286	OD	0.6079	CCRI35	0.739007	66	M1	Gh_D12G1839	NA	NA	50992538	50996144	-	Structure; Domain; Homology; GO; Pathway; Expression;	Gh_D12G1839	-0.08	-0.08	0.03	-0.12	AT3G55020
FS	qD12FS_14	D12	mk18221_D12	MulMa605_D12	50554371	51293378	148.99	160.984	153.01	3.27036	0.0077	0.8261	107.286	OD	0.6079	CCRI35	0.739007	66	M1	Gh_D12G1840	CYP71A1	Cytochrome P450 71A1	51018366	51019728	-	Structure; Domain; Homology; GO; Pathway; Expression;	Gh_D12G1840	0.05	-0.25	-1.22	-1	AT3G26310
FS	qD12FS_14	D12	mk18221_D12	MulMa605_D12	50554371	51293378	148.99	160.984	153.01	3.27036	0.0077	0.8261	107.286	OD	0.6079	CCRI35	0.739007	66	M1	Gh_D12G1841	CYP71A26	Cytochrome P450 71A26	51040606	51042371	+	Structure; Domain; Homology; GO; Pathway; Expression;	Gh_D12G1841	-0.35	-0.03	-0.85	-0.54	AT3G48310
FS	qD12FS_14	D12	mk18221_D12	MulMa605_D12	50554371	51293378	148.99	160.984	153.01	3.27036	0.0077	0.8261	107.286	OD	0.6079	CCRI35	0.739007	66	M1	Gh_D12G1842	STR11	Rhodanese-like domain-containing protein 11, chloroplastic	51042745	51046008	-	Structure; Domain; Homology; GO; Pathway; Expression;	Gh_D12G1842	0.45	0.23	0.16	0.51	AT4G24750
FS	qD12FS_14	D12	mk18221_D12	MulMa605_D12	50554371	51293378	148.99	160.984	153.01	3.27036	0.0077	0.8261	107.286	OD	0.6079	CCRI35	0.739007	66	M1	Gh_D12G1843	RGLG2	E3 ubiquitin-protein ligase RGLG2	51048323	51051004	+	Structure; Domain; Homology; GO; Pathway; Expression;	Gh_D12G1843	1.27	1.13	1.14	1.45	AT5G14420
FS	qD12FS_14	D12	mk18221_D12	MulMa605_D12	50554371	51293378	148.99	160.984	153.01	3.27036	0.0077	0.8261	107.286	OD	0.6079	CCRI35	0.739007	66	M1	Gh_D12G1844	GAOA	Galactose oxidase	51052064	51053764	+	Structure; Domain; Homology; GO; Pathway; Expression;	Gh_D12G1844	-1.7	0	0	-0.92	AT1G14430
FS	qD12FS_14	D12	mk18221_D12	MulMa605_D12	50554371	51293378	148.99	160.984	153.01	3.27036	0.0077	0.8261	107.286	OD	0.6079	CCRI35	0.739007	66	M1	Gh_D12G1845	SOT16	Cytosolic sulfotransferase 16	51066067	51066894	-	Structure; Domain; Homology; GO; Pathway; Expression;	Gh_D12G1845	0	0	0	0	AT1G74100
FS	qD12FS_14	D12	mk18221_D12	MulMa605_D12	50554371	51293378	148.99	160.984	153.01	3.27036	0.0077	0.8261	107.286	OD	0.6079	CCRI35	0.739007	66	M1	Gh_D12G1846	SOT16	Cytosolic sulfotransferase 16	51079212	51080138	-	Structure; Domain; Homology; GO; Pathway; Expression;	Gh_D12G1846	0	0	0	0	AT1G74100
FS	qD12FS_14	D12	mk18221_D12	MulMa605_D12	50554371	51293378	148.99	160.984	153.01	3.27036	0.0077	0.8261	107.286	OD	0.6079	CCRI35	0.739007	66	M1	Gh_D12G1847	NA	Flavonol 3-sulfotransferase	51104612	51105031	+	Structure; Domain; Homology; GO; Pathway; Expression;	Gh_D12G1847	0	-1.05	0	-0.09	AT1G74100
FS	qD12FS_14	D12	mk18221_D12	MulMa605_D12	50554371	51293378	148.99	160.984	153.01	3.27036	0.0077	0.8261	107.286	OD	0.6079	CCRI35	0.739007	66	M1	Gh_D12G1848	RFS2	Probable galactinol--sucrose galactosyltransferase 2	51120694	51124472	+	Structure; Domain; Homology; GO; Pathway; Expression;	Gh_D12G1848	0.47	0.47	0.48	1.19	AT3G57520
FS	qD12FS_14	D12	mk18221_D12	MulMa605_D12	50554371	51293378	148.99	160.984	153.01	3.27036	0.0077	0.8261	107.286	OD	0.6079	CCRI35	0.739007	66	M1	Gh_D12G1849	PIMT1	Protein-L-isoaspartate O-methyltransferase 1	51124827	51126637	-	Structure; Domain; Homology; GO; Pathway; Expression;	Gh_D12G1849	-0.43	-0.55	0.23	-0.31	AT3G48330
FS	qD12FS_14	D12	mk18221_D12	MulMa605_D12	50554371	51293378	148.99	160.984	153.01	3.27036	0.0077	0.8261	107.286	OD	0.6079	CCRI35	0.739007	66	M1	Gh_D12G1850	SOBIR1	Leucine-rich repeat receptor-like serine/threonine/tyrosine-protein kinase SOBIR1	51142734	51144836	+	Structure; Domain; Homology; GO; Pathway; Expression;	Gh_D12G1850	-0.12	-0.01	-0.08	0.78	AT1G35710
FS	qD12FS_14	D12	mk18221_D12	MulMa605_D12	50554371	51293378	148.99	160.984	153.01	3.27036	0.0077	0.8261	107.286	OD	0.6079	CCRI35	0.739007	66	M1	Gh_D12G1851	STRA13	Centromere protein X	51146792	51147555	-	Structure; Domain; Homology; GO; Pathway; Expression;	Gh_D12G1851	1.02	0.88	0.52	0.53	AT1G78790
FS	qD12FS_14	D12	mk18221_D12	MulMa605_D12	50554371	51293378	148.99	160.984	153.01	3.27036	0.0077	0.8261	107.286	OD	0.6079	CCRI35	0.739007	66	M1	Gh_D12G1852	NA	NA	51147935	51148342	+	Structure; Domain; Homology; GO; Pathway; Expression;	Gh_D12G1852	0.72	0.33	-0.57	-0.07	0
FS	qD12FS_14	D12	mk18221_D12	MulMa605_D12	50554371	51293378	148.99	160.984	153.01	3.27036	0.0077	0.8261	107.286	OD	0.6079	CCRI35	0.739007	66	M1	Gh_D12G1853	NA	NA	51150887	51152028	+	Structure; Domain; Homology; GO; Pathway; Expression;	Gh_D12G1853	0.98	0.81	-0.04	-0.57	0
FS	qD12FS_14	D12	mk18221_D12	MulMa605_D12	50554371	51293378	148.99	160.984	153.01	3.27036	0.0077	0.8261	107.286	OD	0.6079	CCRI35	0.739007	66	M1	Gh_D12G1854	ATG16	Autophagy-related protein 16	51154626	51157549	+	Structure; Domain; Homology; GO; Pathway; Expression;	Gh_D12G1854	0.35	0.24	0.64	0.12	AT5G50230
FS	qD12FS_14	D12	mk18221_D12	MulMa605_D12	50554371	51293378	148.99	160.984	153.01	3.27036	0.0077	0.8261	107.286	OD	0.6079	CCRI35	0.739007	66	M1	Gh_D12G1855	NA	Vignain	51157767	51160136	-	Structure; Domain; Homology; GO; Pathway; Expression;	Gh_D12G1855	-0.41	-0.21	2.25	1.98	AT5G50260
FS	qD12FS_14	D12	mk18221_D12	MulMa605_D12	50554371	51293378	148.99	160.984	153.01	3.27036	0.0077	0.8261	107.286	OD	0.6079	CCRI35	0.739007	66	M1	Gh_D12G1856	At1g67750	Probable pectate lyase 5	51182021	51183612	+	Structure; Domain; Homology; GO; Pathway; Expression;	Gh_D12G1856	2.2	2.28	0	-0.54	AT1G67750
FS	qD12FS_14	D12	mk18221_D12	MulMa605_D12	50554371	51293378	148.99	160.984	153.01	3.27036	0.0077	0.8261	107.286	OD	0.6079	CCRI35	0.739007	66	M1	Gh_D12G1857	BT2	BTB/POZ and TAZ domain-containing protein 2	51197505	51200239	+	Structure; Domain; Homology; GO; Pathway; Expression;	Gh_D12G1857	-1.22	0	0	-1.4	AT3G48360
FS	qD12FS_14	D12	mk18221_D12	MulMa605_D12	50554371	51293378	148.99	160.984	153.01	3.27036	0.0077	0.8261	107.286	OD	0.6079	CCRI35	0.739007	66	M1	Gh_D12G1858	TTC37	Tetratricopeptide repeat protein 37	51203417	51208306	+	Structure; Domain; Homology; GO; Pathway; Expression;	Gh_D12G1858	0.63	0.5	0.48	0.61	AT5G63200
FS	qD12FS_14	D12	mk18221_D12	MulMa605_D12	50554371	51293378	148.99	160.984	153.01	3.27036	0.0077	0.8261	107.286	OD	0.6079	CCRI35	0.739007	66	M1	Gh_D12G1859	NA	NA	51211131	51211925	+	Structure; Domain; Homology; GO; Pathway; Expression;	Gh_D12G1859	-0.3	-0.49	0.64	0.63	AT1G24480
FS	qD12FS_14	D12	mk18221_D12	MulMa605_D12	50554371	51293378	148.99	160.984	153.01	3.27036	0.0077	0.8261	107.286	OD	0.6079	CCRI35	0.739007	66	M1	Gh_D12G1860	APE1L	DNA-(apurinic or apyrimidinic site) lyase	51215379	51220712	+	Structure; Domain; Homology; GO; Pathway; Expression;	Gh_D12G1860	0.86	0.75	0.41	0.63	AT3G48425
FS	qD12FS_14	D12	mk18221_D12	MulMa605_D12	50554371	51293378	148.99	160.984	153.01	3.27036	0.0077	0.8261	107.286	OD	0.6079	CCRI35	0.739007	66	M1	Gh_D12G1861	At3g48440	Zinc finger CCCH domain-containing protein 43	51225671	51228739	+	Structure; Domain; Homology; GO; Pathway; Expression;	Gh_D12G1861	0.87	0.64	0.41	0.74	AT3G06410
FS	qD12FS_14	D12	mk18221_D12	MulMa605_D12	50554371	51293378	148.99	160.984	153.01	3.27036	0.0077	0.8261	107.286	OD	0.6079	CCRI35	0.739007	66	M1	Gh_D12G1862	RIN4	RPM1-interacting protein 4	51229231	51230776	-	Structure; Domain; Homology; GO; Pathway; Expression;	Gh_D12G1862	0	0	0	0	AT2G04410
FS	qD12FS_14	D12	mk18221_D12	MulMa605_D12	50554371	51293378	148.99	160.984	153.01	3.27036	0.0077	0.8261	107.286	OD	0.6079	CCRI35	0.739007	66	M1	Gh_D12G1863	At3g48460	GDSL esterase/lipase At3g48460	51238260	51239494	+	Structure; Domain; Homology; GO; Pathway; Expression;	Gh_D12G1863	2.18	2.32	-0.35	0.01	AT3G48460
FS	qD12FS_14	D12	mk18221_D12	MulMa605_D12	50554371	51293378	148.99	160.984	153.01	3.27036	0.0077	0.8261	107.286	OD	0.6079	CCRI35	0.739007	66	M1	Gh_D12G1864	Klhdc4	Kelch domain-containing protein 4	51242468	51248368	+	Structure; Domain; Homology; GO; Pathway; Expression;	Gh_D12G1864	1.05	0.9	0.67	0.76	AT5G50310
FS	qD12FS_14	D12	mk18221_D12	MulMa605_D12	50554371	51293378	148.99	160.984	153.01	3.27036	0.0077	0.8261	107.286	OD	0.6079	CCRI35	0.739007	66	M1	Gh_D12G1865	RPN7	26S proteasome non-ATPase regulatory subunit 6 homolog	51250404	51253796	+	Structure; Domain; Homology; GO; Pathway; Expression;	Gh_D12G1865	1.4	1.35	1.21	1.13	AT4G24820
FS	qD12FS_14	D12	mk18221_D12	MulMa605_D12	50554371	51293378	148.99	160.984	153.01	3.27036	0.0077	0.8261	107.286	OD	0.6079	CCRI35	0.739007	66	M1	Gh_D12G1866	NA	NA	51256056	51256283	-	Structure; Domain; Homology; GO; Pathway; Expression;	Gh_D12G1866	-0.37	0	-0.07	-0.8	AT5G50335
FS	qD12FS_14	D12	mk18221_D12	MulMa605_D12	50554371	51293378	148.99	160.984	153.01	3.27036	0.0077	0.8261	107.286	OD	0.6079	CCRI35	0.739007	66	M1	Gh_D12G1867	CDKG-2	Cyclin-dependent kinase G-2	51280460	51282677	+	Structure; Domain; Homology; GO; Pathway; Expression;	Gh_D12G1867	1.28	1.17	1.18	1.44	AT1G67580
FS	qD12FS_14	D12	mk18221_D12	MulMa605_D12	50554371	51293378	148.99	160.984	153.01	3.27036	0.0077	0.8261	107.286	OD	0.6079	CCRI35	0.739007	66	M1	Gh_D12G1868	ADK-B	Adenylate kinase 4	51286089	51288425	-	Structure; Domain; Homology; GO; Pathway; Expression;	Gh_D12G1868	0.16	0.14	-0.44	0.06	AT5G63400
FS	qD12FS_15	D12	mk17994_D12	mk17997_D12	37988313	38143957	65.608	66.056	65.61	3.74376	0.3487	-0.7277	2.08689	OD	5.7325	CCRI35	0.155644	7	M2	Gh_D12G1124	CNGC1	Cyclic nucleotide-gated ion channel 1	38003265	38008325	+	Structure; Domain; Homology; GO; Pathway; Expression;	Gh_D12G1124	-0.07	0.09	0.19	0.09	AT4G01010
FS	qD12FS_15	D12	mk17994_D12	mk17997_D12	37988313	38143957	65.608	66.056	65.61	3.74376	0.3487	-0.7277	2.08689	OD	5.7325	CCRI35	0.155644	7	M2	Gh_D12G1125	SDE2	Protein SDE2 homolog	38009882	38012056	+	Structure; Domain; Homology; GO; Pathway; Expression;	Gh_D12G1125	1.01	1.02	0.72	1.01	AT4G01000
FS	qD12FS_15	D12	mk17994_D12	mk17997_D12	37988313	38143957	65.608	66.056	65.61	3.74376	0.3487	-0.7277	2.08689	OD	5.7325	CCRI35	0.155644	7	M2	Gh_D12G1126	ATL21A	Putative RING-H2 finger protein ATL21A	38012328	38015987	-	Structure; Domain; Homology; GO; Pathway; Expression;	Gh_D12G1126	0	-1.05	0	-0.82	AT2G46495
FS	qD12FS_15	D12	mk17994_D12	mk17997_D12	37988313	38143957	65.608	66.056	65.61	3.74376	0.3487	-0.7277	2.08689	OD	5.7325	CCRI35	0.155644	7	M2	Gh_D12G1127	ATX3	Histone-lysine N-methyltransferase ATX3	38018289	38025553	-	Structure; Domain; Homology; GO; Pathway; Expression;	Gh_D12G1127	1.05	0.93	0.62	0.71	AT3G61740
FS	qD12FS_15	D12	mk17994_D12	mk17997_D12	37988313	38143957	65.608	66.056	65.61	3.74376	0.3487	-0.7277	2.08689	OD	5.7325	CCRI35	0.155644	7	M2	Gh_D12G1128	TSS	Protein TSS	38051449	38065880	+	Structure; Domain; Homology; GO; Pathway; Expression;	Gh_D12G1128	-0.43	-0.3	-0.64	0.02	AT1G01320
FS	qD12FS_15	D12	mk17994_D12	mk17997_D12	37988313	38143957	65.608	66.056	65.61	3.74376	0.3487	-0.7277	2.08689	OD	5.7325	CCRI35	0.155644	7	M2	Gh_D12G1129	At3g61750	Cytochrome b561 and DOMON domain-containing protein At3g61750	38067459	38069755	-	Structure; Domain; Homology; GO; Pathway; Expression;	Gh_D12G1129	-1.52	-1.15	1.89	1.54	AT3G61750
FS	qD12FS_15	D12	mk17994_D12	mk17997_D12	37988313	38143957	65.608	66.056	65.61	3.74376	0.3487	-0.7277	2.08689	OD	5.7325	CCRI35	0.155644	7	M2	Gh_D12G1130	NA	NA	38072095	38072442	+	Structure; Domain; Homology; GO; Pathway; Expression;	Gh_D12G1130	0	0	0.71	0.18	0
FS	qD12FS_cb	D12	mk19853	mk17913_D12	101319	13479261	16.392	16.946	16.41	4.04995	0.1807	-0.3037	1.68069	OD	6.3446	CCRI35	13.3779	655	M3	Gh_D12G0005	BGAL10	Beta-galactosidase 10	110758	130851	-	Structure; Domain; Homology; GO; Pathway; Expression;	Gh_D12G0005	1.45	1.06	0.5	0.68	AT5G63810
FS	qD12FS_cb	D12	mk19853	mk17913_D12	101319	13479261	16.392	16.946	16.41	4.04995	0.1807	-0.3037	1.68069	OD	6.3446	CCRI35	13.3779	655	M3	Gh_D12G0006	NA	ATP synthase subunit epsilon, mitochondrial	156457	156672	-	Structure; Domain; Homology; GO; Pathway; Expression;	Gh_D12G0006	2.24	1.74	1.49	1.45	AT1G51650
FS	qD12FS_cb	D12	mk19853	mk17913_D12	101319	13479261	16.392	16.946	16.41	4.04995	0.1807	-0.3037	1.68069	OD	6.3446	CCRI35	13.3779	655	M3	Gh_D12G0007	ATG13B	Autophagy-related protein 13b	168488	172354	-	Structure; Domain; Homology; GO; Pathway; Expression;	Gh_D12G0007	0.11	-0.03	0.8	0.58	AT3G18770
FS	qD12FS_cb	D12	mk19853	mk17913_D12	101319	13479261	16.392	16.946	16.41	4.04995	0.1807	-0.3037	1.68069	OD	6.3446	CCRI35	13.3779	655	M3	Gh_D12G0008	NA	NA	188121	195279	-	Structure; Domain; Homology; GO; Pathway; Expression;	Gh_D12G0008	0.95	1.28	1.09	0.84	AT2G47010
FS	qD12FS_cb	D12	mk19853	mk17913_D12	101319	13479261	16.392	16.946	16.41	4.04995	0.1807	-0.3037	1.68069	OD	6.3446	CCRI35	13.3779	655	M3	Gh_D12G0009	NDC1	Alternative NAD(P)H-ubiquinone oxidoreductase C1, chloroplastic/mitochondrial	201926	209455	+	Structure; Domain; Homology; GO; Pathway; Expression;	Gh_D12G0009	0.64	0.6	0.44	0.48	AT5G08740
FS	qD12FS_cb	D12	mk19853	mk17913_D12	101319	13479261	16.392	16.946	16.41	4.04995	0.1807	-0.3037	1.68069	OD	6.3446	CCRI35	13.3779	655	M3	Gh_D12G0010	CLC-C	Chloride channel protein CLC-c	220204	223553	+	Structure; Domain; Homology; GO; Pathway; Expression;	Gh_D12G0010	-0.85	-1.7	0	0.01	AT5G49890
FS	qD12FS_cb	D12	mk19853	mk17913_D12	101319	13479261	16.392	16.946	16.41	4.04995	0.1807	-0.3037	1.68069	OD	6.3446	CCRI35	13.3779	655	M3	Gh_D12G0011	ATG4	Cysteine protease ATG4	234385	242558	+	Structure; Domain; Homology; GO; Pathway; Expression;	Gh_D12G0011	0.96	0.91	1.21	1.07	AT2G44140
FS	qD12FS_cb	D12	mk19853	mk17913_D12	101319	13479261	16.392	16.946	16.41	4.04995	0.1807	-0.3037	1.68069	OD	6.3446	CCRI35	13.3779	655	M3	Gh_D12G0012	CLPTM1	Cleft lip and palate transmembrane protein 1	249840	255181	+	Structure; Domain; Homology; GO; Pathway; Expression;	Gh_D12G0012	1.13	1.07	1.09	1.14	AT5G08500
FS	qD12FS_cb	D12	mk19853	mk17913_D12	101319	13479261	16.392	16.946	16.41	4.04995	0.1807	-0.3037	1.68069	OD	6.3446	CCRI35	13.3779	655	M3	Gh_D12G0013	ACOT13	Acyl-coenzyme A thioesterase 13	271111	273353	-	Structure; Domain; Homology; GO; Pathway; Expression;	Gh_D12G0013	1.01	1.04	0.7	0.99	AT1G04290
FS	qD12FS_cb	D12	mk19853	mk17913_D12	101319	13479261	16.392	16.946	16.41	4.04995	0.1807	-0.3037	1.68069	OD	6.3446	CCRI35	13.3779	655	M3	Gh_D12G0014	CHLREDRAFT_111274	Ribosome biogenesis protein BOP1 homolog	295230	299706	-	Structure; Domain; Homology; GO; Pathway; Expression;	Gh_D12G0014	1.05	0.83	0.8	0.88	AT2G40360
FS	qD12FS_cb	D12	mk19853	mk17913_D12	101319	13479261	16.392	16.946	16.41	4.04995	0.1807	-0.3037	1.68069	OD	6.3446	CCRI35	13.3779	655	M3	Gh_D12G0015	TBL6	Protein trichome birefringence-like 6	305335	307242	+	Structure; Domain; Homology; GO; Pathway; Expression;	Gh_D12G0015	-1.7	0	-1.1	-1.15	AT3G62390
FS	qD12FS_cb	D12	mk19853	mk17913_D12	101319	13479261	16.392	16.946	16.41	4.04995	0.1807	-0.3037	1.68069	OD	6.3446	CCRI35	13.3779	655	M3	Gh_D12G0016	SPBC21H7.06c	Protein OPI10 homolog	310529	313235	-	Structure; Domain; Homology; GO; Pathway; Expression;	Gh_D12G0016	0.71	0.69	0.46	0.81	AT1G66080
FS	qD12FS_cb	D12	mk19853	mk17913_D12	101319	13479261	16.392	16.946	16.41	4.04995	0.1807	-0.3037	1.68069	OD	6.3446	CCRI35	13.3779	655	M3	Gh_D12G0017	NA	NA	321292	321555	+	Structure; Domain; Homology; GO; Pathway; Expression;	Gh_D12G0017	0	0.21	0	0	0
FS	qD12FS_cb	D12	mk19853	mk17913_D12	101319	13479261	16.392	16.946	16.41	4.04995	0.1807	-0.3037	1.68069	OD	6.3446	CCRI35	13.3779	655	M3	Gh_D12G0018	IDD12	Protein indeterminate-domain 12	351390	353955	-	Structure; Domain; Homology; GO; Pathway; Expression;	Gh_D12G0018	-0.02	-0.7	-0.41	-0.12	AT4G02670
FS	qD12FS_cb	D12	mk19853	mk17913_D12	101319	13479261	16.392	16.946	16.41	4.04995	0.1807	-0.3037	1.68069	OD	6.3446	CCRI35	13.3779	655	M3	Gh_D12G0019	HSFA2B	Heat stress transcription factor A-2b	365844	369418	-	Structure; Domain; Homology; GO; Pathway; Expression;	Gh_D12G0019	-1.22	-1.05	0	-1.15	AT3G22830
FS	qD12FS_cb	D12	mk19853	mk17913_D12	101319	13479261	16.392	16.946	16.41	4.04995	0.1807	-0.3037	1.68069	OD	6.3446	CCRI35	13.3779	655	M3	Gh_D12G0020	TIFY4B	Protein TIFY 4B	369642	374271	-	Structure; Domain; Homology; GO; Pathway; Expression;	Gh_D12G0020	0.48	0.23	0.91	0.66	AT4G14720
FS	qD12FS_cb	D12	mk19853	mk17913_D12	101319	13479261	16.392	16.946	16.41	4.04995	0.1807	-0.3037	1.68069	OD	6.3446	CCRI35	13.3779	655	M3	Gh_D12G0021	VAB	VAN3-binding protein	382077	384591	-	Structure; Domain; Homology; GO; Pathway; Expression;	Gh_D12G0021	-1.52	-1.1	-1.52	-0.59	AT3G63300
FS	qD12FS_cb	D12	mk19853	mk17913_D12	101319	13479261	16.392	16.946	16.41	4.04995	0.1807	-0.3037	1.68069	OD	6.3446	CCRI35	13.3779	655	M3	Gh_D12G0022	NA	NA	391908	393825	-	Structure; Domain; Homology; GO; Pathway; Expression;	Gh_D12G0022	0.81	0.44	0.6	0.94	AT3G63290
FS	qD12FS_cb	D12	mk19853	mk17913_D12	101319	13479261	16.392	16.946	16.41	4.04995	0.1807	-0.3037	1.68069	OD	6.3446	CCRI35	13.3779	655	M3	Gh_D12G0023	NEK2	Serine/threonine-protein kinase Nek2	395438	405660	-	Structure; Domain; Homology; GO; Pathway; Expression;	Gh_D12G0023	0.4	0.13	-1.05	-0.25	AT3G63280
FS	qD12FS_cb	D12	mk19853	mk17913_D12	101319	13479261	16.392	16.946	16.41	4.04995	0.1807	-0.3037	1.68069	OD	6.3446	CCRI35	13.3779	655	M3	Gh_D12G0024	FEN1	Flap endonuclease 1	407618	407939	-	Structure; Domain; Homology; GO; Pathway; Expression;	Gh_D12G0024	-0.92	-1.1	0	0	AT5G26680
FS	qD12FS_cb	D12	mk19853	mk17913_D12	101319	13479261	16.392	16.946	16.41	4.04995	0.1807	-0.3037	1.68069	OD	6.3446	CCRI35	13.3779	655	M3	Gh_D12G0025	NA	NA	409929	410241	-	Structure; Domain; Homology; GO; Pathway; Expression;	Gh_D12G0025	0	0	0	0	0
FS	qD12FS_cb	D12	mk19853	mk17913_D12	101319	13479261	16.392	16.946	16.41	4.04995	0.1807	-0.3037	1.68069	OD	6.3446	CCRI35	13.3779	655	M3	Gh_D12G0026	SULTR3	Sulfate transporter 3.1	422982	427943	+	Structure; Domain; Homology; GO; Pathway; Expression;	Gh_D12G0026	-0.57	0.22	-0.92	-0.82	AT3G51895
FS	qD12FS_cb	D12	mk19853	mk17913_D12	101319	13479261	16.392	16.946	16.41	4.04995	0.1807	-0.3037	1.68069	OD	6.3446	CCRI35	13.3779	655	M3	Gh_D12G0027	NET1D	Protein NETWORKED 1D	428564	434739	-	Structure; Domain; Homology; GO; Pathway; Expression;	Gh_D12G0027	1.11	1.01	0.51	0.49	AT1G03080
FS	qD12FS_cb	D12	mk19853	mk17913_D12	101319	13479261	16.392	16.946	16.41	4.04995	0.1807	-0.3037	1.68069	OD	6.3446	CCRI35	13.3779	655	M3	Gh_D12G0028	HT1	Serine/threonine-protein kinase HT1	454059	456953	+	Structure; Domain; Homology; GO; Pathway; Expression;	Gh_D12G0028	0.32	0.37	0.76	0.67	AT3G22750
FS	qD12FS_cb	D12	mk19853	mk17913_D12	101319	13479261	16.392	16.946	16.41	4.04995	0.1807	-0.3037	1.68069	OD	6.3446	CCRI35	13.3779	655	M3	Gh_D12G0029	TP53RK	TP53-regulating kinase	458763	460089	+	Structure; Domain; Homology; GO; Pathway; Expression;	Gh_D12G0029	1.29	1.14	1.17	1.1	AT5G26110
FS	qD12FS_cb	D12	mk19853	mk17913_D12	101319	13479261	16.392	16.946	16.41	4.04995	0.1807	-0.3037	1.68069	OD	6.3446	CCRI35	13.3779	655	M3	Gh_D12G0030	IP5P7	Type IV inositol polyphosphate 5-phosphatase 7	480678	483523	+	Structure; Domain; Homology; GO; Pathway; Expression;	Gh_D12G0030	-0.31	0.12	0.68	0.51	AT2G32010
FS	qD12FS_cb	D12	mk19853	mk17913_D12	101319	13479261	16.392	16.946	16.41	4.04995	0.1807	-0.3037	1.68069	OD	6.3446	CCRI35	13.3779	655	M3	Gh_D12G0031	AMP2-1	Vicilin-like antimicrobial peptides 2-1	503010	505058	-	Structure; Domain; Homology; GO; Pathway; Expression;	Gh_D12G0031	-0.72	-0.62	-0.47	2.52	AT3G22640
FS	qD12FS_cb	D12	mk19853	mk17913_D12	101319	13479261	16.392	16.946	16.41	4.04995	0.1807	-0.3037	1.68069	OD	6.3446	CCRI35	13.3779	655	M3	Gh_D12G0032	rplX	50S ribosomal protein L24	506936	508979	-	Structure; Domain; Homology; GO; Pathway; Expression;	Gh_D12G0032	1.58	1.34	1.13	1.15	AT5G23535
FS	qD12FS_cb	D12	mk19853	mk17913_D12	101319	13479261	16.392	16.946	16.41	4.04995	0.1807	-0.3037	1.68069	OD	6.3446	CCRI35	13.3779	655	M3	Gh_D12G0033	LTPG2	Non-specific lipid transfer protein GPI-anchored 2	518946	520451	-	Structure; Domain; Homology; GO; Pathway; Expression;	Gh_D12G0033	-0.85	0	1.91	1.38	AT2G48140
FS	qD12FS_cb	D12	mk19853	mk17913_D12	101319	13479261	16.392	16.946	16.41	4.04995	0.1807	-0.3037	1.68069	OD	6.3446	CCRI35	13.3779	655	M3	Gh_D12G0034	LTPG2	Non-specific lipid transfer protein GPI-anchored 2	521462	522179	+	Structure; Domain; Homology; GO; Pathway; Expression;	Gh_D12G0034	0	0	-0.05	0	AT2G48130
FS	qD12FS_cb	D12	mk19853	mk17913_D12	101319	13479261	16.392	16.946	16.41	4.04995	0.1807	-0.3037	1.68069	OD	6.3446	CCRI35	13.3779	655	M3	Gh_D12G0035	At2g13820	Non-specific lipid-transfer protein-like protein At2g13820	525843	526603	+	Structure; Domain; Homology; GO; Pathway; Expression;	Gh_D12G0035	0	0	1.42	0.64	AT3G22600
FS	qD12FS_cb	D12	mk19853	mk17913_D12	101319	13479261	16.392	16.946	16.41	4.04995	0.1807	-0.3037	1.68069	OD	6.3446	CCRI35	13.3779	655	M3	Gh_D12G0036	wdr4	tRNA (guanine-N(7)-)-methyltransferase non-catalytic subunit wdr4	527950	530965	+	Structure; Domain; Homology; GO; Pathway; Expression;	Gh_D12G0036	0.48	-0.03	0.32	0.22	AT1G03110
FS	qD12FS_cb	D12	mk19853	mk17913_D12	101319	13479261	16.392	16.946	16.41	4.04995	0.1807	-0.3037	1.68069	OD	6.3446	CCRI35	13.3779	655	M3	Gh_D12G0037	NA	NA	546612	547415	+	Structure; Domain; Homology; GO; Pathway; Expression;	Gh_D12G0037	-0.19	-0.62	-0.62	-0.22	AT3G22550
FS	qD12FS_cb	D12	mk19853	mk17913_D12	101319	13479261	16.392	16.946	16.41	4.04995	0.1807	-0.3037	1.68069	OD	6.3446	CCRI35	13.3779	655	M3	Gh_D12G0038	DDB_G0269284	UPF0396 protein	549507	551282	+	Structure; Domain; Homology; GO; Pathway; Expression;	Gh_D12G0038	0.98	0.82	0.87	0.92	AT4G02720
FS	qD12FS_cb	D12	mk19853	mk17913_D12	101319	13479261	16.392	16.946	16.41	4.04995	0.1807	-0.3037	1.68069	OD	6.3446	CCRI35	13.3779	655	M3	Gh_D12G0039	psaD	Photosystem I reaction center subunit II, chloroplastic	552980	553612	-	Structure; Domain; Homology; GO; Pathway; Expression;	Gh_D12G0039	-0.3	-0.77	0.28	-0.04	AT1G03130
FS	qD12FS_cb	D12	mk19853	mk17913_D12	101319	13479261	16.392	16.946	16.41	4.04995	0.1807	-0.3037	1.68069	OD	6.3446	CCRI35	13.3779	655	M3	Gh_D12G0040	TIC	Protein TIME FOR COFFEE	556561	561223	-	Structure; Domain; Homology; GO; Pathway; Expression;	Gh_D12G0040	0.97	0.84	1.27	1.52	AT3G22380
FS	qD12FS_cb	D12	mk19853	mk17913_D12	101319	13479261	16.392	16.946	16.41	4.04995	0.1807	-0.3037	1.68069	OD	6.3446	CCRI35	13.3779	655	M3	Gh_D12G0041	PLP9	Probable inactive patatin-like protein 9	577144	578491	+	Structure; Domain; Homology; GO; Pathway; Expression;	Gh_D12G0041	0.22	-0.09	0.95	0.89	AT3G63200
FS	qD12FS_cb	D12	mk19853	mk17913_D12	101319	13479261	16.392	16.946	16.41	4.04995	0.1807	-0.3037	1.68069	OD	6.3446	CCRI35	13.3779	655	M3	Gh_D12G0042	ARIA	ARM REPEAT PROTEIN INTERACTING WITH ABF2	606039	610420	+	Structure; Domain; Homology; GO; Pathway; Expression;	Gh_D12G0042	-0.59	-1.05	0	-0.74	AT5G19330
FS	qD12FS_cb	D12	mk19853	mk17913_D12	101319	13479261	16.392	16.946	16.41	4.04995	0.1807	-0.3037	1.68069	OD	6.3446	CCRI35	13.3779	655	M3	Gh_D12G0043	FAF1	Protein FANTASTIC FOUR 1	618160	619314	+	Structure; Domain; Homology; GO; Pathway; Expression;	Gh_D12G0043	0.48	0.11	-0.38	-0.6	AT4G02810
FS	qD12FS_cb	D12	mk19853	mk17913_D12	101319	13479261	16.392	16.946	16.41	4.04995	0.1807	-0.3037	1.68069	OD	6.3446	CCRI35	13.3779	655	M3	Gh_D12G0044	At4g02820	Pentatricopeptide repeat-containing protein At4g02820, mitochondrial	634119	636061	+	Structure; Domain; Homology; GO; Pathway; Expression;	Gh_D12G0044	0.47	0.02	0.2	-0.02	AT4G02820
FS	qD12FS_cb	D12	mk19853	mk17913_D12	101319	13479261	16.392	16.946	16.41	4.04995	0.1807	-0.3037	1.68069	OD	6.3446	CCRI35	13.3779	655	M3	Gh_D12G0045	SCY2	Preprotein translocase subunit SCY2, chloroplastic	636853	643792	+	Structure; Domain; Homology; GO; Pathway; Expression;	Gh_D12G0045	0.06	-0.11	0.35	0.27	AT2G31530
FS	qD12FS_cb	D12	mk19853	mk17913_D12	101319	13479261	16.392	16.946	16.41	4.04995	0.1807	-0.3037	1.68069	OD	6.3446	CCRI35	13.3779	655	M3	Gh_D12G0046	TBL11	Protein trichome birefringence-like 11	644083	646446	-	Structure; Domain; Homology; GO; Pathway; Expression;	Gh_D12G0046	-0.8	-0.64	0	-0.74	AT5G19160
FS	qD12FS_cb	D12	mk19853	mk17913_D12	101319	13479261	16.392	16.946	16.41	4.04995	0.1807	-0.3037	1.68069	OD	6.3446	CCRI35	13.3779	655	M3	Gh_D12G0047	SmD1	Probable small nuclear ribonucleoprotein Sm D1	648079	649544	-	Structure; Domain; Homology; GO; Pathway; Expression;	Gh_D12G0047	1.42	1.27	1.04	1.03	AT3G07590
FS	qD12FS_cb	D12	mk19853	mk17913_D12	101319	13479261	16.392	16.946	16.41	4.04995	0.1807	-0.3037	1.68069	OD	6.3446	CCRI35	13.3779	655	M3	Gh_D12G0048	BG	Basic 7S globulin	651544	652854	-	Structure; Domain; Homology; GO; Pathway; Expression;	Gh_D12G0048	-1.3	-1.4	0	0.39	AT1G03220
FS	qD12FS_cb	D12	mk19853	mk17913_D12	101319	13479261	16.392	16.946	16.41	4.04995	0.1807	-0.3037	1.68069	OD	6.3446	CCRI35	13.3779	655	M3	Gh_D12G0049	NA	NA	658440	658874	-	Structure; Domain; Homology; GO; Pathway; Expression;	Gh_D12G0049	0	-0.8	-0.31	0	AT3G63095
FS	qD12FS_cb	D12	mk19853	mk17913_D12	101319	13479261	16.392	16.946	16.41	4.04995	0.1807	-0.3037	1.68069	OD	6.3446	CCRI35	13.3779	655	M3	Gh_D12G0050	NA	NA	665817	669171	+	Structure; Domain; Homology; GO; Pathway; Expression;	Gh_D12G0050	0.92	0.85	1.01	0.94	AT4G02880
FS	qD12FS_cb	D12	mk19853	mk17913_D12	101319	13479261	16.392	16.946	16.41	4.04995	0.1807	-0.3037	1.68069	OD	6.3446	CCRI35	13.3779	655	M3	Gh_D12G0051	EDL3	EID1-like F-box protein 3	682546	683649	+	Structure; Domain; Homology; GO; Pathway; Expression;	Gh_D12G0051	-0.57	-0.17	-1.15	0.63	AT3G63060
FS	qD12FS_cb	D12	mk19853	mk17913_D12	101319	13479261	16.392	16.946	16.41	4.04995	0.1807	-0.3037	1.68069	OD	6.3446	CCRI35	13.3779	655	M3	Gh_D12G0052	MED33B	Mediator of RNA polymerase II transcription subunit 33B	684828	691358	-	Structure; Domain; Homology; GO; Pathway; Expression;	Gh_D12G0052	-0.72	-0.92	0.14	0.37	AT2G48110
FS	qD12FS_cb	D12	mk19853	mk17913_D12	101319	13479261	16.392	16.946	16.41	4.04995	0.1807	-0.3037	1.68069	OD	6.3446	CCRI35	13.3779	655	M3	Gh_D12G0053	NA	NA	692151	692552	-	Structure; Domain; Homology; GO; Pathway; Expression;	Gh_D12G0053	0	0	0	0.01	0
FS	qD12FS_cb	D12	mk19853	mk17913_D12	101319	13479261	16.392	16.946	16.41	4.04995	0.1807	-0.3037	1.68069	OD	6.3446	CCRI35	13.3779	655	M3	Gh_D12G0054	NA	NA	697966	700328	+	Structure; Domain; Homology; GO; Pathway; Expression;	Gh_D12G0054	0.98	0.71	1.51	1.36	AT4G02920
FS	qD12FS_cb	D12	mk19853	mk17913_D12	101319	13479261	16.392	16.946	16.41	4.04995	0.1807	-0.3037	1.68069	OD	6.3446	CCRI35	13.3779	655	M3	Gh_D12G0055	TUFA	Elongation factor Tu, mitochondrial	702245	706028	-	Structure; Domain; Homology; GO; Pathway; Expression;	Gh_D12G0055	1.52	1.13	1.17	1.16	AT4G02930
FS	qD12FS_cb	D12	mk19853	mk17913_D12	101319	13479261	16.392	16.946	16.41	4.04995	0.1807	-0.3037	1.68069	OD	6.3446	CCRI35	13.3779	655	M3	Gh_D12G0056	bsdc1	BSD domain-containing protein 1	711412	712812	-	Structure; Domain; Homology; GO; Pathway; Expression;	Gh_D12G0056	1.52	1.58	1.36	1.25	AT1G03350
FS	qD12FS_cb	D12	mk19853	mk17913_D12	101319	13479261	16.392	16.946	16.41	4.04995	0.1807	-0.3037	1.68069	OD	6.3446	CCRI35	13.3779	655	M3	Gh_D12G0057	T92	Auxin-binding protein T92	715003	715813	-	Structure; Domain; Homology; GO; Pathway; Expression;	Gh_D12G0057	0.74	0.63	0.51	0.44	AT4G02980
FS	qD12FS_cb	D12	mk19853	mk17913_D12	101319	13479261	16.392	16.946	16.41	4.04995	0.1807	-0.3037	1.68069	OD	6.3446	CCRI35	13.3779	655	M3	Gh_D12G0058	RF298	Putative E3 ubiquitin-protein ligase RF298	719156	724430	+	Structure; Domain; Homology; GO; Pathway; Expression;	Gh_D12G0058	0.41	0.09	0.23	0.24	AT4G03000
FS	qD12FS_cb	D12	mk19853	mk17913_D12	101319	13479261	16.392	16.946	16.41	4.04995	0.1807	-0.3037	1.68069	OD	6.3446	CCRI35	13.3779	655	M3	Gh_D12G0059	At2g48020	Sugar transporter ERD6-like 7	725483	728618	-	Structure; Domain; Homology; GO; Pathway; Expression;	Gh_D12G0059	0.36	0.22	0.35	0.51	AT2G48020
FS	qD12FS_cb	D12	mk19853	mk17913_D12	101319	13479261	16.392	16.946	16.41	4.04995	0.1807	-0.3037	1.68069	OD	6.3446	CCRI35	13.3779	655	M3	Gh_D12G0060	RKF3	Probable LRR receptor-like serine/threonine-protein kinase RKF3	734476	736362	-	Structure; Domain; Homology; GO; Pathway; Expression;	Gh_D12G0060	0.14	0.26	0.25	0.61	AT2G48010
FS	qD12FS_cb	D12	mk19853	mk17913_D12	101319	13479261	16.392	16.946	16.41	4.04995	0.1807	-0.3037	1.68069	OD	6.3446	CCRI35	13.3779	655	M3	Gh_D12G0061	RBK2	Receptor-like cytosolic serine/threonine-protein kinase RBK2	748538	752731	+	Structure; Domain; Homology; GO; Pathway; Expression;	Gh_D12G0061	-1.52	-1.1	-0.72	-1.3	AT5G35960
FS	qD12FS_cb	D12	mk19853	mk17913_D12	101319	13479261	16.392	16.946	16.41	4.04995	0.1807	-0.3037	1.68069	OD	6.3446	CCRI35	13.3779	655	M3	Gh_D12G0062	ATG18G	Autophagy-related protein 18g	758033	764578	+	Structure; Domain; Homology; GO; Pathway; Expression;	Gh_D12G0062	0.94	0.98	0.79	0.8	AT1G03380
FS	qD12FS_cb	D12	mk19853	mk17913_D12	101319	13479261	16.392	16.946	16.41	4.04995	0.1807	-0.3037	1.68069	OD	6.3446	CCRI35	13.3779	655	M3	Gh_D12G0063	AHP5	Histidine-containing phosphotransfer protein 5	766937	768148	+	Structure; Domain; Homology; GO; Pathway; Expression;	Gh_D12G0063	0	0	0	0	AT1G03430
FS	qD12FS_cb	D12	mk19853	mk17913_D12	101319	13479261	16.392	16.946	16.41	4.04995	0.1807	-0.3037	1.68069	OD	6.3446	CCRI35	13.3779	655	M3	Gh_D12G0064	IMK2	Probably inactive leucine-rich repeat receptor-like protein kinase IMK2	769919	771097	+	Structure; Domain; Homology; GO; Pathway; Expression;	Gh_D12G0064	-0.24	0.15	-0.57	0	AT1G35710
FS	qD12FS_cb	D12	mk19853	mk17913_D12	101319	13479261	16.392	16.946	16.41	4.04995	0.1807	-0.3037	1.68069	OD	6.3446	CCRI35	13.3779	655	M3	Gh_D12G0065	NA	LEC14B protein	777952	781249	-	Structure; Domain; Homology; GO; Pathway; Expression;	Gh_D12G0065	0.26	0.35	1.12	1.01	AT4G03020
FS	qD12FS_cb	D12	mk19853	mk17913_D12	101319	13479261	16.392	16.946	16.41	4.04995	0.1807	-0.3037	1.68069	OD	6.3446	CCRI35	13.3779	655	M3	Gh_D12G0066	GID1B	Gibberellin receptor GID1B	796545	797976	-	Structure; Domain; Homology; GO; Pathway; Expression;	Gh_D12G0066	0.46	0.31	0.82	1.06	AT3G63010
FS	qD12FS_cb	D12	mk19853	mk17913_D12	101319	13479261	16.392	16.946	16.41	4.04995	0.1807	-0.3037	1.68069	OD	6.3446	CCRI35	13.3779	655	M3	Gh_D12G0067	DDB_G0279223	SOSS complex subunit B homolog	808995	810027	+	Structure; Domain; Homology; GO; Pathway; Expression;	Gh_D12G0067	-0.46	-0.41	0	-0.46	AT5G63690
FS	qD12FS_cb	D12	mk19853	mk17913_D12	101319	13479261	16.392	16.946	16.41	4.04995	0.1807	-0.3037	1.68069	OD	6.3446	CCRI35	13.3779	655	M3	Gh_D12G0068	At3g63000	NPL4-like protein 1	810747	813118	-	Structure; Domain; Homology; GO; Pathway; Expression;	Gh_D12G0068	0.76	0.86	0.88	0.79	AT3G63000
FS	qD12FS_cb	D12	mk19853	mk17913_D12	101319	13479261	16.392	16.946	16.41	4.04995	0.1807	-0.3037	1.68069	OD	6.3446	CCRI35	13.3779	655	M3	Gh_D12G0069	PER3	Peroxidase 3	815867	853649	-	Structure; Domain; Homology; GO; Pathway; Expression;	Gh_D12G0069	0	0	0	-1.7	AT4G11290
FS	qD12FS_cb	D12	mk19853	mk17913_D12	101319	13479261	16.392	16.946	16.41	4.04995	0.1807	-0.3037	1.68069	OD	6.3446	CCRI35	13.3779	655	M3	Gh_D12G0070	PER3	Peroxidase 3	860573	861841	-	Structure; Domain; Homology; GO; Pathway; Expression;	Gh_D12G0070	0	0	0	0	AT5G15180
FS	qD12FS_cb	D12	mk19853	mk17913_D12	101319	13479261	16.392	16.946	16.41	4.04995	0.1807	-0.3037	1.68069	OD	6.3446	CCRI35	13.3779	655	M3	Gh_D12G0071	PER3	Peroxidase 3	866590	867867	-	Structure; Domain; Homology; GO; Pathway; Expression;	Gh_D12G0071	0	0	0	0	AT1G05260
FS	qD12FS_cb	D12	mk19853	mk17913_D12	101319	13479261	16.392	16.946	16.41	4.04995	0.1807	-0.3037	1.68069	OD	6.3446	CCRI35	13.3779	655	M3	Gh_D12G0072	PER3	Peroxidase 3	876401	877438	-	Structure; Domain; Homology; GO; Pathway; Expression;	Gh_D12G0072	0	0	0	0	AT1G05260
FS	qD12FS_cb	D12	mk19853	mk17913_D12	101319	13479261	16.392	16.946	16.41	4.04995	0.1807	-0.3037	1.68069	OD	6.3446	CCRI35	13.3779	655	M3	Gh_D12G0073	NA	NA	894620	895024	-	Structure; Domain; Homology; GO; Pathway; Expression;	Gh_D12G0073	-0.59	-0.74	0	-0.85	0
FS	qD12FS_cb	D12	mk19853	mk17913_D12	101319	13479261	16.392	16.946	16.41	4.04995	0.1807	-0.3037	1.68069	OD	6.3446	CCRI35	13.3779	655	M3	Gh_D12G0074	BRN1	RNA-binding protein BRN1	901263	905977	-	Structure; Domain; Homology; GO; Pathway; Expression;	Gh_D12G0074	0.07	-0.04	-0.12	0.58	AT4G03110
FS	qD12FS_cb	D12	mk19853	mk17913_D12	101319	13479261	16.392	16.946	16.41	4.04995	0.1807	-0.3037	1.68069	OD	6.3446	CCRI35	13.3779	655	M3	Gh_D12G0075	At1g57790	F-box/kelch-repeat protein At1g57790	914460	921495	+	Structure; Domain; Homology; GO; Pathway; Expression;	Gh_D12G0075	0	0	0	0	AT4G10695
FS	qD12FS_cb	D12	mk19853	mk17913_D12	101319	13479261	16.392	16.946	16.41	4.04995	0.1807	-0.3037	1.68069	OD	6.3446	CCRI35	13.3779	655	M3	Gh_D12G0076	DEGP2	Protease Do-like 2, chloroplastic	982035	995285	+	Structure; Domain; Homology; GO; Pathway; Expression;	Gh_D12G0076	0.35	0.09	0.25	0.29	AT2G47940
FS	qD12FS_cb	D12	mk19853	mk17913_D12	101319	13479261	16.392	16.946	16.41	4.04995	0.1807	-0.3037	1.68069	OD	6.3446	CCRI35	13.3779	655	M3	Gh_D12G0077	COL13	Zinc finger protein CONSTANS-LIKE 13	1018268	1020091	-	Structure; Domain; Homology; GO; Pathway; Expression;	Gh_D12G0077	0.2	0.68	0.47	0.47	AT2G47890
FS	qD12FS_cb	D12	mk19853	mk17913_D12	101319	13479261	16.392	16.946	16.41	4.04995	0.1807	-0.3037	1.68069	OD	6.3446	CCRI35	13.3779	655	M3	Gh_D12G0078	MUB3	Membrane-anchored ubiquitin-fold protein 3	1023348	1024972	-	Structure; Domain; Homology; GO; Pathway; Expression;	Gh_D12G0078	0.58	0.86	1.08	0.9	AT4G24990
FS	qD12FS_cb	D12	mk19853	mk17913_D12	101319	13479261	16.392	16.946	16.41	4.04995	0.1807	-0.3037	1.68069	OD	6.3446	CCRI35	13.3779	655	M3	Gh_D12G0079	GRXC13	Glutaredoxin-C13	1030760	1031065	-	Structure; Domain; Homology; GO; Pathway; Expression;	Gh_D12G0079	0	0	0	0	AT2G47880
FS	qD12FS_cb	D12	mk19853	mk17913_D12	101319	13479261	16.392	16.946	16.41	4.04995	0.1807	-0.3037	1.68069	OD	6.3446	CCRI35	13.3779	655	M3	Gh_D12G0080	otud6b	OTU domain-containing protein 6B	1041333	1042678	+	Structure; Domain; Homology; GO; Pathway; Expression;	Gh_D12G0080	-0.46	-0.36	0.4	0.25	AT3G62940
FS	qD12FS_cb	D12	mk19853	mk17913_D12	101319	13479261	16.392	16.946	16.41	4.04995	0.1807	-0.3037	1.68069	OD	6.3446	CCRI35	13.3779	655	M3	Gh_D12G0081	ZIFL2	Probable peptide/nitrate transporter At3g43790	1044707	1048217	-	Structure; Domain; Homology; GO; Pathway; Expression;	Gh_D12G0081	0.15	-0.08	0.3	0.29	AT3G43790
FS	qD12FS_cb	D12	mk19853	mk17913_D12	101319	13479261	16.392	16.946	16.41	4.04995	0.1807	-0.3037	1.68069	OD	6.3446	CCRI35	13.3779	655	M3	Gh_D12G0082	GRXS1	Monothiol glutaredoxin-S1	1060322	1060564	+	Structure; Domain; Homology; GO; Pathway; Expression;	Gh_D12G0082	0	0	0	0	AT1G03020
FS	qD12FS_cb	D12	mk19853	mk17913_D12	101319	13479261	16.392	16.946	16.41	4.04995	0.1807	-0.3037	1.68069	OD	6.3446	CCRI35	13.3779	655	M3	Gh_D12G0083	GRXS1	Monothiol glutaredoxin-S1	1062614	1062922	+	Structure; Domain; Homology; GO; Pathway; Expression;	Gh_D12G0083	0	-0.82	0	0	AT3G62930
FS	qD12FS_cb	D12	mk19853	mk17913_D12	101319	13479261	16.392	16.946	16.41	4.04995	0.1807	-0.3037	1.68069	OD	6.3446	CCRI35	13.3779	655	M3	Gh_D12G0084	NA	NA	1064748	1064924	-	Structure; Domain; Homology; GO; Pathway; Expression;	Gh_D12G0084	0.89	0.72	0	0.69	AT3G62920
FS	qD12FS_cb	D12	mk19853	mk17913_D12	101319	13479261	16.392	16.946	16.41	4.04995	0.1807	-0.3037	1.68069	OD	6.3446	CCRI35	13.3779	655	M3	Gh_D12G0085	At1g03010	BTB/POZ domain-containing protein At1g03010	1076427	1079629	-	Structure; Domain; Homology; GO; Pathway; Expression;	Gh_D12G0085	0.71	0.12	0.42	0.61	AT1G03010
FS	qD12FS_cb	D12	mk19853	mk17913_D12	101319	13479261	16.392	16.946	16.41	4.04995	0.1807	-0.3037	1.68069	OD	6.3446	CCRI35	13.3779	655	M3	Gh_D12G0086	At2g47850	Zinc finger CCCH domain-containing protein 32	1083214	1087210	-	Structure; Domain; Homology; GO; Pathway; Expression;	Gh_D12G0086	0.59	0.58	0.74	0.73	AT3G12680
FS	qD12FS_cb	D12	mk19853	mk17913_D12	101319	13479261	16.392	16.946	16.41	4.04995	0.1807	-0.3037	1.68069	OD	6.3446	CCRI35	13.3779	655	M3	Gh_D12G0087	Morc4	MORC family CW-type zinc finger protein 4	1123646	1131405	+	Structure; Domain; Homology; GO; Pathway; Expression;	Gh_D12G0087	0.43	0.15	0.44	0.76	AT3G62900
FS	qD12FS_cb	D12	mk19853	mk17913_D12	101319	13479261	16.392	16.946	16.41	4.04995	0.1807	-0.3037	1.68069	OD	6.3446	CCRI35	13.3779	655	M3	Gh_D12G0088	CUL1	Cullin-1	1137315	1142296	-	Structure; Domain; Homology; GO; Pathway; Expression;	Gh_D12G0088	1.46	1.33	1.4	1.37	AT4G02570
FS	qD12FS_cb	D12	mk19853	mk17913_D12	101319	13479261	16.392	16.946	16.41	4.04995	0.1807	-0.3037	1.68069	OD	6.3446	CCRI35	13.3779	655	M3	Gh_D12G0089	IDD2	Protein indeterminate-domain 2	1154618	1156440	-	Structure; Domain; Homology; GO; Pathway; Expression;	Gh_D12G0089	-0.24	-0.11	0.47	0.37	AT5G44160
FS	qD12FS_cb	D12	mk19853	mk17913_D12	101319	13479261	16.392	16.946	16.41	4.04995	0.1807	-0.3037	1.68069	OD	6.3446	CCRI35	13.3779	655	M3	Gh_D12G0090	POT5	Potassium transporter 5	1171844	1176101	-	Structure; Domain; Homology; GO; Pathway; Expression;	Gh_D12G0090	0	0	0	0	AT4G13420
FS	qD12FS_cb	D12	mk19853	mk17913_D12	101319	13479261	16.392	16.946	16.41	4.04995	0.1807	-0.3037	1.68069	OD	6.3446	CCRI35	13.3779	655	M3	Gh_D12G0091	SRC2	Protein SRC2	1184214	1185071	+	Structure; Domain; Homology; GO; Pathway; Expression;	Gh_D12G0091	0	0	0	0	AT4G15740
FS	qD12FS_cb	D12	mk19853	mk17913_D12	101319	13479261	16.392	16.946	16.41	4.04995	0.1807	-0.3037	1.68069	OD	6.3446	CCRI35	13.3779	655	M3	Gh_D12G0092	ATG18A	Autophagy-related protein 18a	1187682	1190384	+	Structure; Domain; Homology; GO; Pathway; Expression;	Gh_D12G0092	1.04	1.32	1.24	1.23	AT3G62770
FS	qD12FS_cb	D12	mk19853	mk17913_D12	101319	13479261	16.392	16.946	16.41	4.04995	0.1807	-0.3037	1.68069	OD	6.3446	CCRI35	13.3779	655	M3	Gh_D12G0093	PARB	Glutathione S-transferase PARB	1205559	1206949	+	Structure; Domain; Homology; GO; Pathway; Expression;	Gh_D12G0093	2.4	2.32	2.27	2.03	AT1G02930
FS	qD12FS_cb	D12	mk19853	mk17913_D12	101319	13479261	16.392	16.946	16.41	4.04995	0.1807	-0.3037	1.68069	OD	6.3446	CCRI35	13.3779	655	M3	Gh_D12G0094	COAE	Dephospho-CoA kinase	1208058	1209646	+	Structure; Domain; Homology; GO; Pathway; Expression;	Gh_D12G0094	0.32	-0.08	0.41	0.35	AT2G27490
FS	qD12FS_cb	D12	mk19853	mk17913_D12	101319	13479261	16.392	16.946	16.41	4.04995	0.1807	-0.3037	1.68069	OD	6.3446	CCRI35	13.3779	655	M3	Gh_D12G0095	ATX1	Copper transport protein ATX1	1217432	1218550	+	Structure; Domain; Homology; GO; Pathway; Expression;	Gh_D12G0095	-0.68	0	0	-0.31	AT5G27690
FS	qD12FS_cb	D12	mk19853	mk17913_D12	101319	13479261	16.392	16.946	16.41	4.04995	0.1807	-0.3037	1.68069	OD	6.3446	CCRI35	13.3779	655	M3	Gh_D12G0096	FOLD2	Bifunctional protein FolD 2	1225850	1227482	+	Structure; Domain; Homology; GO; Pathway; Expression;	Gh_D12G0096	1.24	1.11	1.08	1.21	AT3G12290
FS	qD12FS_cb	D12	mk19853	mk17913_D12	101319	13479261	16.392	16.946	16.41	4.04995	0.1807	-0.3037	1.68069	OD	6.3446	CCRI35	13.3779	655	M3	Gh_D12G0097	NA	Desiccation-related protein PCC13-62	1229862	1233763	+	Structure; Domain; Homology; GO; Pathway; Expression;	Gh_D12G0097	-1.1	-0.28	0	1.61	AT3G62730
FS	qD12FS_cb	D12	mk19853	mk17913_D12	101319	13479261	16.392	16.946	16.41	4.04995	0.1807	-0.3037	1.68069	OD	6.3446	CCRI35	13.3779	655	M3	Gh_D12G0098	NA	Desiccation-related protein PCC13-62	1256461	1258611	+	Structure; Domain; Homology; GO; Pathway; Expression;	Gh_D12G0098	0	0	-1	0	AT3G62730
FS	qD12FS_cb	D12	mk19853	mk17913_D12	101319	13479261	16.392	16.946	16.41	4.04995	0.1807	-0.3037	1.68069	OD	6.3446	CCRI35	13.3779	655	M3	Gh_D12G0099	NA	Desiccation-related protein PCC13-62	1277586	1285246	+	Structure; Domain; Homology; GO; Pathway; Expression;	Gh_D12G0099	0	0	-1.05	0	AT3G62730
FS	qD12FS_cb	D12	mk19853	mk17913_D12	101319	13479261	16.392	16.946	16.41	4.04995	0.1807	-0.3037	1.68069	OD	6.3446	CCRI35	13.3779	655	M3	Gh_D12G0100	NA	Desiccation-related protein PCC13-62	1294519	1295643	+	Structure; Domain; Homology; GO; Pathway; Expression;	Gh_D12G0100	-0.92	0.81	0	0	AT3G62730
FS	qD12FS_cb	D12	mk19853	mk17913_D12	101319	13479261	16.392	16.946	16.41	4.04995	0.1807	-0.3037	1.68069	OD	6.3446	CCRI35	13.3779	655	M3	Gh_D12G0101	ALG3	Dol-P-Man:Man(5)GlcNAc(2)-PP-Dol alpha-1,3-mannosyltransferase	1305603	1314736	-	Structure; Domain; Homology; GO; Pathway; Expression;	Gh_D12G0101	1.01	0.96	0.57	0.68	AT2G47760
FS	qD12FS_cb	D12	mk19853	mk17913_D12	101319	13479261	16.392	16.946	16.41	4.04995	0.1807	-0.3037	1.68069	OD	6.3446	CCRI35	13.3779	655	M3	Gh_D12G0102	NA	NA	1319072	1319359	+	Structure; Domain; Homology; GO; Pathway; Expression;	Gh_D12G0102	0	-0.47	0	0	0
FS	qD12FS_cb	D12	mk19853	mk17913_D12	101319	13479261	16.392	16.946	16.41	4.04995	0.1807	-0.3037	1.68069	OD	6.3446	CCRI35	13.3779	655	M3	Gh_D12G0103	wdr26	WD repeat-containing protein 26	1328500	1333297	+	Structure; Domain; Homology; GO; Pathway; Expression;	Gh_D12G0103	0.73	0.56	0.91	0.87	AT5G08560
FS	qD12FS_cb	D12	mk19853	mk17913_D12	101319	13479261	16.392	16.946	16.41	4.04995	0.1807	-0.3037	1.68069	OD	6.3446	CCRI35	13.3779	655	M3	Gh_D12G0104	LCBK1	Sphingoid long-chain bases kinase 1	1346962	1353031	+	Structure; Domain; Homology; GO; Pathway; Expression;	Gh_D12G0104	0.91	0.94	1.02	1.03	AT5G23450
FS	qD12FS_cb	D12	mk19853	mk17913_D12	101319	13479261	16.392	16.946	16.41	4.04995	0.1807	-0.3037	1.68069	OD	6.3446	CCRI35	13.3779	655	M3	Gh_D12G0105	NA	Ferredoxin-thioredoxin reductase, variable chain	1354386	1354877	+	Structure; Domain; Homology; GO; Pathway; Expression;	Gh_D12G0105	0.96	1.02	0.95	0.88	AT5G08410
FS	qD12FS_cb	D12	mk19853	mk17913_D12	101319	13479261	16.392	16.946	16.41	4.04995	0.1807	-0.3037	1.68069	OD	6.3446	CCRI35	13.3779	655	M3	Gh_D12G0106	At5g23430	Katanin p80 WD40 repeat-containing subunit B1 homolog	1356807	1365960	+	Structure; Domain; Homology; GO; Pathway; Expression;	Gh_D12G0106	0.11	-0.32	-0.26	0	AT5G08390
FS	qD12FS_cb	D12	mk19853	mk17913_D12	101319	13479261	16.392	16.946	16.41	4.04995	0.1807	-0.3037	1.68069	OD	6.3446	CCRI35	13.3779	655	M3	Gh_D12G0107	AKR2B	Ankyrin repeat domain-containing protein 2B	1369038	1371568	+	Structure; Domain; Homology; GO; Pathway; Expression;	Gh_D12G0107	0.39	0.36	0.81	0.83	AT2G17390
FS	qD12FS_cb	D12	mk19853	mk17913_D12	101319	13479261	16.392	16.946	16.41	4.04995	0.1807	-0.3037	1.68069	OD	6.3446	CCRI35	13.3779	655	M3	Gh_D12G0108	UDP-GALT2	UDP-galactose transporter 2	1372684	1374988	+	Structure; Domain; Homology; GO; Pathway; Expression;	Gh_D12G0108	0.24	0.03	0.03	-0.09	AT1G76670
FS	qD12FS_cb	D12	mk19853	mk17913_D12	101319	13479261	16.392	16.946	16.41	4.04995	0.1807	-0.3037	1.68069	OD	6.3446	CCRI35	13.3779	655	M3	Gh_D12G0109	CLC-E	Chloride channel protein CLC-e	1390011	1393342	+	Structure; Domain; Homology; GO; Pathway; Expression;	Gh_D12G0109	0.38	0.41	0.19	0.2	AT4G35440
FS	qD12FS_cb	D12	mk19853	mk17913_D12	101319	13479261	16.392	16.946	16.41	4.04995	0.1807	-0.3037	1.68069	OD	6.3446	CCRI35	13.3779	655	M3	Gh_D12G0110	TKPR1	Tetraketide alpha-pyrone reductase 1	1394593	1396333	+	Structure; Domain; Homology; GO; Pathway; Expression;	Gh_D12G0110	0	-0.27	0	-1.4	AT4G35420
FS	qD12FS_cb	D12	mk19853	mk17913_D12	101319	13479261	16.392	16.946	16.41	4.04995	0.1807	-0.3037	1.68069	OD	6.3446	CCRI35	13.3779	655	M3	Gh_D12G0111	PHOT2	Phototropin-2	1402840	1419186	+	Structure; Domain; Homology; GO; Pathway; Expression;	Gh_D12G0111	-1.3	-0.26	-0.82	-0.8	AT5G58140
FS	qD12FS_cb	D12	mk19853	mk17913_D12	101319	13479261	16.392	16.946	16.41	4.04995	0.1807	-0.3037	1.68069	OD	6.3446	CCRI35	13.3779	655	M3	Gh_D12G0112	AAP19-2	AP-1 complex subunit sigma-2	1419620	1421744	-	Structure; Domain; Homology; GO; Pathway; Expression;	Gh_D12G0112	0.8	0.86	0.49	0.06	AT4G35410
FS	qD12FS_cb	D12	mk19853	mk17913_D12	101319	13479261	16.392	16.946	16.41	4.04995	0.1807	-0.3037	1.68069	OD	6.3446	CCRI35	13.3779	655	M3	Gh_D12G0113	LECRKS5	Probable L-type lectin-domain containing receptor kinase S.5	1424689	1427763	-	Structure; Domain; Homology; GO; Pathway; Expression;	Gh_D12G0113	0	0	-0.23	-0.08	AT5G06740
FS	qD12FS_cb	D12	mk19853	mk17913_D12	101319	13479261	16.392	16.946	16.41	4.04995	0.1807	-0.3037	1.68069	OD	6.3446	CCRI35	13.3779	655	M3	Gh_D12G0114	NA	NA	1435499	1436227	-	Structure; Domain; Homology; GO; Pathway; Expression;	Gh_D12G0114	0	0	0	-1.52	AT2G16050
FS	qD12FS_cb	D12	mk19853	mk17913_D12	101319	13479261	16.392	16.946	16.41	4.04995	0.1807	-0.3037	1.68069	OD	6.3446	CCRI35	13.3779	655	M3	Gh_D12G0115	HMG1	3-hydroxy-3-methylglutaryl-coenzyme A reductase 1	1451036	1453088	-	Structure; Domain; Homology; GO; Pathway; Expression;	Gh_D12G0115	0.99	1.31	-0.23	-0.09	AT1G76490
FS	qD12FS_cb	D12	mk19853	mk17913_D12	101319	13479261	16.392	16.946	16.41	4.04995	0.1807	-0.3037	1.68069	OD	6.3446	CCRI35	13.3779	655	M3	Gh_D12G0116	BIG1	Brefeldin A-inhibited guanine nucleotide-exchange protein 1	1474047	1482966	-	Structure; Domain; Homology; GO; Pathway; Expression;	Gh_D12G0116	0.65	0.66	0.57	0.68	AT4G38200
FS	qD12FS_cb	D12	mk19853	mk17913_D12	101319	13479261	16.392	16.946	16.41	4.04995	0.1807	-0.3037	1.68069	OD	6.3446	CCRI35	13.3779	655	M3	Gh_D12G0117	EXPA20	Expansin-A20	1494089	1495003	-	Structure; Domain; Homology; GO; Pathway; Expression;	Gh_D12G0117	0	0	0	0	AT4G38210
FS	qD12FS_cb	D12	mk19853	mk17913_D12	101319	13479261	16.392	16.946	16.41	4.04995	0.1807	-0.3037	1.68069	OD	6.3446	CCRI35	13.3779	655	M3	Gh_D12G0118	NA	NA	1521225	1522799	+	Structure; Domain; Homology; GO; Pathway; Expression;	Gh_D12G0118	0.06	-0.25	-0.55	-0.1	AT1G65780
FS	qD12FS_cb	D12	mk19853	mk17913_D12	101319	13479261	16.392	16.946	16.41	4.04995	0.1807	-0.3037	1.68069	OD	6.3446	CCRI35	13.3779	655	M3	Gh_D12G0119	XCP1	Xylem cysteine proteinase 1	1563073	1564502	-	Structure; Domain; Homology; GO; Pathway; Expression;	Gh_D12G0119	-1.52	-0.47	0.72	0.66	AT4G35350
FS	qD12FS_cb	D12	mk19853	mk17913_D12	101319	13479261	16.392	16.946	16.41	4.04995	0.1807	-0.3037	1.68069	OD	6.3446	CCRI35	13.3779	655	M3	Gh_D12G0120	NA	NA	1580236	1580709	+	Structure; Domain; Homology; GO; Pathway; Expression;	Gh_D12G0120	0.23	0.33	1.23	0.92	AT4G35320
FS	qD12FS_cb	D12	mk19853	mk17913_D12	101319	13479261	16.392	16.946	16.41	4.04995	0.1807	-0.3037	1.68069	OD	6.3446	CCRI35	13.3779	655	M3	Gh_D12G0121	CPK4	Calcium-dependent protein kinase 4	1591928	1594742	-	Structure; Domain; Homology; GO; Pathway; Expression;	Gh_D12G0121	-1.15	-0.89	0.15	-0.57	AT2G17290
FS	qD12FS_cb	D12	mk19853	mk17913_D12	101319	13479261	16.392	16.946	16.41	4.04995	0.1807	-0.3037	1.68069	OD	6.3446	CCRI35	13.3779	655	M3	Gh_D12G0122	MPT1	Mitochondrial phosphate carrier protein 1, mitochondrial	1598881	1601560	-	Structure; Domain; Homology; GO; Pathway; Expression;	Gh_D12G0122	0.15	-0.13	-1.05	-0.72	AT2G17270
FS	qD12FS_cb	D12	mk19853	mk17913_D12	101319	13479261	16.392	16.946	16.41	4.04995	0.1807	-0.3037	1.68069	OD	6.3446	CCRI35	13.3779	655	M3	Gh_D12G0123	GLR3.2	Glutamate receptor 3.2	1609504	1613623	-	Structure; Domain; Homology; GO; Pathway; Expression;	Gh_D12G0123	-0.77	-1.4	0.53	0.03	AT4G35290
FS	qD12FS_cb	D12	mk19853	mk17913_D12	101319	13479261	16.392	16.946	16.41	4.04995	0.1807	-0.3037	1.68069	OD	6.3446	CCRI35	13.3779	655	M3	Gh_D12G0124	GNTI	Alpha-1,3-mannosyl-glycoprotein 2-beta-N-acetylglucosaminyltransferase	1644156	1649117	-	Structure; Domain; Homology; GO; Pathway; Expression;	Gh_D12G0124	1.21	1.15	0.92	0.81	AT4G38240
FS	qD12FS_cb	D12	mk19853	mk17913_D12	101319	13479261	16.392	16.946	16.41	4.04995	0.1807	-0.3037	1.68069	OD	6.3446	CCRI35	13.3779	655	M3	Gh_D12G0125	BRPF3	Bromodomain and PHD finger-containing protein 3	1657758	1662664	+	Structure; Domain; Homology; GO; Pathway; Expression;	Gh_D12G0125	0.6	0.31	0.75	0.69	AT1G20670
FS	qD12FS_cb	D12	mk19853	mk17913_D12	101319	13479261	16.392	16.946	16.41	4.04995	0.1807	-0.3037	1.68069	OD	6.3446	CCRI35	13.3779	655	M3	Gh_D12G0126	At4g35600	Probable serine/threonine-protein kinase Cx32, chloroplastic	1666422	1668461	+	Structure; Domain; Homology; GO; Pathway; Expression;	Gh_D12G0126	-0.38	-1.15	-0.57	-0.39	AT2G17220
FS	qD12FS_cb	D12	mk19853	mk17913_D12	101319	13479261	16.392	16.946	16.41	4.04995	0.1807	-0.3037	1.68069	OD	6.3446	CCRI35	13.3779	655	M3	Gh_D12G0127	PCMP-E77	Pentatricopeptide repeat-containing protein At2g17210	1670733	1672964	+	Structure; Domain; Homology; GO; Pathway; Expression;	Gh_D12G0127	-0.41	-0.46	-0.36	-0.36	AT3G09040
FS	qD12FS_cb	D12	mk19853	mk17913_D12	101319	13479261	16.392	16.946	16.41	4.04995	0.1807	-0.3037	1.68069	OD	6.3446	CCRI35	13.3779	655	M3	Gh_D12G0128	NRPB3	DNA-directed RNA polymerases II, IV and V subunit 3	1678040	1680469	-	Structure; Domain; Homology; GO; Pathway; Expression;	Gh_D12G0128	0	-0.12	0.05	-0.7	AT2G15430
FS	qD12FS_cb	D12	mk19853	mk17913_D12	101319	13479261	16.392	16.946	16.41	4.04995	0.1807	-0.3037	1.68069	OD	6.3446	CCRI35	13.3779	655	M3	Gh_D12G0129	At1g03050	Putative clathrin assembly protein At1g03050	1684272	1686118	-	Structure; Domain; Homology; GO; Pathway; Expression;	Gh_D12G0129	-2	-1.52	0.37	0.02	AT1G03050
FS	qD12FS_cb	D12	mk19853	mk17913_D12	101319	13479261	16.392	16.946	16.41	4.04995	0.1807	-0.3037	1.68069	OD	6.3446	CCRI35	13.3779	655	M3	Gh_D12G0130	NA	NA	1687084	1687311	+	Structure; Domain; Homology; GO; Pathway; Expression;	Gh_D12G0130	0	0	0	0	0
FS	qD12FS_cb	D12	mk19853	mk17913_D12	101319	13479261	16.392	16.946	16.41	4.04995	0.1807	-0.3037	1.68069	OD	6.3446	CCRI35	13.3779	655	M3	Gh_D12G0131	PSD3	Phosphatidylserine decarboxylase proenzyme 3	1689161	1697143	-	Structure; Domain; Homology; GO; Pathway; Expression;	Gh_D12G0131	0.98	0.73	0.9	1.08	AT4G25970
FS	qD12FS_cb	D12	mk19853	mk17913_D12	101319	13479261	16.392	16.946	16.41	4.04995	0.1807	-0.3037	1.68069	OD	6.3446	CCRI35	13.3779	655	M3	Gh_D12G0132	NAM-B1	NAC transcription factor NAM-B1	1702825	1703611	-	Structure; Domain; Homology; GO; Pathway; Expression;	Gh_D12G0132	0.35	0.08	-0.33	0.18	AT5G64530
FS	qD12FS_cb	D12	mk19853	mk17913_D12	101319	13479261	16.392	16.946	16.41	4.04995	0.1807	-0.3037	1.68069	OD	6.3446	CCRI35	13.3779	655	M3	Gh_D12G0133	At1g22040	F-box/kelch-repeat protein At1g22040	1710449	1711714	-	Structure; Domain; Homology; GO; Pathway; Expression;	Gh_D12G0133	-0.32	-0.51	0.14	0.09	AT1G22040
FS	qD12FS_cb	D12	mk19853	mk17913_D12	101319	13479261	16.392	16.946	16.41	4.04995	0.1807	-0.3037	1.68069	OD	6.3446	CCRI35	13.3779	655	M3	Gh_D12G0134	ATX1	Copper transport protein ATX1	1727994	1729209	+	Structure; Domain; Homology; GO; Pathway; Expression;	Gh_D12G0134	0.51	0	0	-0.96	AT5G02600
FS	qD12FS_cb	D12	mk19853	mk17913_D12	101319	13479261	16.392	16.946	16.41	4.04995	0.1807	-0.3037	1.68069	OD	6.3446	CCRI35	13.3779	655	M3	Gh_D12G0135	At5g64080	Non-specific lipid-transfer protein-like protein At5g64080	1734668	1735760	-	Structure; Domain; Homology; GO; Pathway; Expression;	Gh_D12G0135	0.66	0.45	0.49	0.92	AT5G64080
FS	qD12FS_cb	D12	mk19853	mk17913_D12	101319	13479261	16.392	16.946	16.41	4.04995	0.1807	-0.3037	1.68069	OD	6.3446	CCRI35	13.3779	655	M3	Gh_D12G0136	FAM126A	Hyccin	1744778	1746100	+	Structure; Domain; Homology; GO; Pathway; Expression;	Gh_D12G0136	0.33	0.21	-0.35	0.16	AT5G64090
FS	qD12FS_cb	D12	mk19853	mk17913_D12	101319	13479261	16.392	16.946	16.41	4.04995	0.1807	-0.3037	1.68069	OD	6.3446	CCRI35	13.3779	655	M3	Gh_D12G0137	NA	NA	1749063	1750583	-	Structure; Domain; Homology; GO; Pathway; Expression;	Gh_D12G0137	1.42	1.4	1.68	1.65	AT5G64130
FS	qD12FS_cb	D12	mk19853	mk17913_D12	101319	13479261	16.392	16.946	16.41	4.04995	0.1807	-0.3037	1.68069	OD	6.3446	CCRI35	13.3779	655	M3	Gh_D12G0138	NA	NA	1765690	1770036	-	Structure; Domain; Homology; GO; Pathway; Expression;	Gh_D12G0138	0.46	0.42	0.24	1.16	AT5G64170
FS	qD12FS_cb	D12	mk19853	mk17913_D12	101319	13479261	16.392	16.946	16.41	4.04995	0.1807	-0.3037	1.68069	OD	6.3446	CCRI35	13.3779	655	M3	Gh_D12G0139	NA	NA	1780928	1781661	+	Structure; Domain; Homology; GO; Pathway; Expression;	Gh_D12G0139	1.29	1.23	1.24	1.19	AT5G64180
FS	qD12FS_cb	D12	mk19853	mk17913_D12	101319	13479261	16.392	16.946	16.41	4.04995	0.1807	-0.3037	1.68069	OD	6.3446	CCRI35	13.3779	655	M3	Gh_D12G0140	EMB2776	U4/U6 small nuclear ribonucleoprotein PRP4-like protein	1783874	1787017	-	Structure; Domain; Homology; GO; Pathway; Expression;	Gh_D12G0140	1.1	1.13	0.84	0.95	AT2G41500
FS	qD12FS_cb	D12	mk19853	mk17913_D12	101319	13479261	16.392	16.946	16.41	4.04995	0.1807	-0.3037	1.68069	OD	6.3446	CCRI35	13.3779	655	M3	Gh_D12G0141	POT7	Potassium transporter 7	1806108	1812312	+	Structure; Domain; Homology; GO; Pathway; Expression;	Gh_D12G0141	0.84	0.75	0.92	0.77	AT5G09400
FS	qD12FS_cb	D12	mk19853	mk17913_D12	101319	13479261	16.392	16.946	16.41	4.04995	0.1807	-0.3037	1.68069	OD	6.3446	CCRI35	13.3779	655	M3	Gh_D12G0142	OM64	Outer envelope protein 64, mitochondrial	1838891	1842350	+	Structure; Domain; Homology; GO; Pathway; Expression;	Gh_D12G0142	0.03	-0.09	-0.04	0	AT5G09420
FS	qD12FS_cb	D12	mk19853	mk17913_D12	101319	13479261	16.392	16.946	16.41	4.04995	0.1807	-0.3037	1.68069	OD	6.3446	CCRI35	13.3779	655	M3	Gh_D12G0143	Mb2734	Uncharacterized protein Mb2734	1850536	1852711	+	Structure; Domain; Homology; GO; Pathway; Expression;	Gh_D12G0143	0	0	0	0	AT5G09430
FS	qD12FS_cb	D12	mk19853	mk17913_D12	101319	13479261	16.392	16.946	16.41	4.04995	0.1807	-0.3037	1.68069	OD	6.3446	CCRI35	13.3779	655	M3	Gh_D12G0144	dnaJ	Chaperone protein DnaJ	1854051	1857042	+	Structure; Domain; Homology; GO; Pathway; Expression;	Gh_D12G0144	-1.3	0	-0.74	-1.52	AT2G22360
FS	qD12FS_cb	D12	mk19853	mk17913_D12	101319	13479261	16.392	16.946	16.41	4.04995	0.1807	-0.3037	1.68069	OD	6.3446	CCRI35	13.3779	655	M3	Gh_D12G0145	UGT85A8	UDP-glycosyltransferase 85A8	1862851	1863066	+	Structure; Domain; Homology; GO; Pathway; Expression;	Gh_D12G0145	0	0	0	0	AT1G22370
FS	qD12FS_cb	D12	mk19853	mk17913_D12	101319	13479261	16.392	16.946	16.41	4.04995	0.1807	-0.3037	1.68069	OD	6.3446	CCRI35	13.3779	655	M3	Gh_D12G0146	yrpB	Probable nitronate monooxygenase	1864221	1867291	-	Structure; Domain; Homology; GO; Pathway; Expression;	Gh_D12G0146	0.71	0.76	0.54	1.09	AT5G64250
FS	qD12FS_cb	D12	mk19853	mk17913_D12	101319	13479261	16.392	16.946	16.41	4.04995	0.1807	-0.3037	1.68069	OD	6.3446	CCRI35	13.3779	655	M3	Gh_D12G0147	PABN2	Polyadenylate-binding protein 2	1869716	1872520	-	Structure; Domain; Homology; GO; Pathway; Expression;	Gh_D12G0147	1.07	0.96	1.09	1.16	AT5G65260
FS	qD12FS_cb	D12	mk19853	mk17913_D12	101319	13479261	16.392	16.946	16.41	4.04995	0.1807	-0.3037	1.68069	OD	6.3446	CCRI35	13.3779	655	M3	Gh_D12G0148	sf3b1	Splicing factor 3B subunit 1	1891908	1895717	+	Structure; Domain; Homology; GO; Pathway; Expression;	Gh_D12G0148	1.27	1.12	1.26	1.34	AT5G64270
FS	qD12FS_cb	D12	mk19853	mk17913_D12	101319	13479261	16.392	16.946	16.41	4.04995	0.1807	-0.3037	1.68069	OD	6.3446	CCRI35	13.3779	655	M3	Gh_D12G0149	DDB_G0284019	LMBR1 domain-containing protein 2 homolog A	1896959	1903985	+	Structure; Domain; Homology; GO; Pathway; Expression;	Gh_D12G0149	0.51	0.43	-0.37	-0.42	AT5G65290
FS	qD12FS_cb	D12	mk19853	mk17913_D12	101319	13479261	16.392	16.946	16.41	4.04995	0.1807	-0.3037	1.68069	OD	6.3446	CCRI35	13.3779	655	M3	Gh_D12G0150	MCM9	Probable DNA helicase MCM9	1908129	1922857	+	Structure; Domain; Homology; GO; Pathway; Expression;	Gh_D12G0150	0.66	0.47	-0.13	0.23	AT2G14050
FS	qD12FS_cb	D12	mk19853	mk17913_D12	101319	13479261	16.392	16.946	16.41	4.04995	0.1807	-0.3037	1.68069	OD	6.3446	CCRI35	13.3779	655	M3	Gh_D12G0151	ATL54	RING-H2 finger protein ATL54	1935432	1936604	+	Structure; Domain; Homology; GO; Pathway; Expression;	Gh_D12G0151	0.29	0.43	0.52	0.37	AT4G33565
FS	qD12FS_cb	D12	mk19853	mk17913_D12	101319	13479261	16.392	16.946	16.41	4.04995	0.1807	-0.3037	1.68069	OD	6.3446	CCRI35	13.3779	655	M3	Gh_D12G0152	PEPKR2	Serine/threonine-protein kinase PEPKR2	1941763	1944196	+	Structure; Domain; Homology; GO; Pathway; Expression;	Gh_D12G0152	0.85	0.81	1.08	0.9	AT1G12680
FS	qD12FS_cb	D12	mk19853	mk17913_D12	101319	13479261	16.392	16.946	16.41	4.04995	0.1807	-0.3037	1.68069	OD	6.3446	CCRI35	13.3779	655	M3	Gh_D12G0153	NA	NA	1964937	1965290	+	Structure; Domain; Homology; GO; Pathway; Expression;	Gh_D12G0153	0	-0.64	0	-0.74	0
FS	qD12FS_cb	D12	mk19853	mk17913_D12	101319	13479261	16.392	16.946	16.41	4.04995	0.1807	-0.3037	1.68069	OD	6.3446	CCRI35	13.3779	655	M3	Gh_D12G0154	NA	NA	1965956	1966258	-	Structure; Domain; Homology; GO; Pathway; Expression;	Gh_D12G0154	0	0	0	0	0
FS	qD12FS_cb	D12	mk19853	mk17913_D12	101319	13479261	16.392	16.946	16.41	4.04995	0.1807	-0.3037	1.68069	OD	6.3446	CCRI35	13.3779	655	M3	Gh_D12G0155	NA	NA	1968740	1969081	-	Structure; Domain; Homology; GO; Pathway; Expression;	Gh_D12G0155	-0.77	0	0	0	0
FS	qD12FS_cb	D12	mk19853	mk17913_D12	101319	13479261	16.392	16.946	16.41	4.04995	0.1807	-0.3037	1.68069	OD	6.3446	CCRI35	13.3779	655	M3	Gh_D12G0156	SVP	MADS-box protein SVP	1988003	1993542	+	Structure; Domain; Homology; GO; Pathway; Expression;	Gh_D12G0156	-1.22	0	0	-0.85	AT2G22540
FS	qD12FS_cb	D12	mk19853	mk17913_D12	101319	13479261	16.392	16.946	16.41	4.04995	0.1807	-0.3037	1.68069	OD	6.3446	CCRI35	13.3779	655	M3	Gh_D12G0157	MDP1	Magnesium-dependent phosphatase 1	1999420	2000856	+	Structure; Domain; Homology; GO; Pathway; Expression;	Gh_D12G0157	0.51	0.49	-0.03	-0.16	AT2G14110
FS	qD12FS_cb	D12	mk19853	mk17913_D12	101319	13479261	16.392	16.946	16.41	4.04995	0.1807	-0.3037	1.68069	OD	6.3446	CCRI35	13.3779	655	M3	Gh_D12G0158	PYD3	Beta-ureidopropionase	2003668	2006254	+	Structure; Domain; Homology; GO; Pathway; Expression;	Gh_D12G0158	1.71	1.73	1.78	1.64	AT5G64370
FS	qD12FS_cb	D12	mk19853	mk17913_D12	101319	13479261	16.392	16.946	16.41	4.04995	0.1807	-0.3037	1.68069	OD	6.3446	CCRI35	13.3779	655	M3	Gh_D12G0159	NIC1	Nicotinamidase 1	2006878	2008234	-	Structure; Domain; Homology; GO; Pathway; Expression;	Gh_D12G0159	0.85	0.44	1.46	1.17	AT2G22570
FS	qD12FS_cb	D12	mk19853	mk17913_D12	101319	13479261	16.392	16.946	16.41	4.04995	0.1807	-0.3037	1.68069	OD	6.3446	CCRI35	13.3779	655	M3	Gh_D12G0160	FBP	Fructose-1,6-bisphosphatase, chloroplastic	2017513	2019330	+	Structure; Domain; Homology; GO; Pathway; Expression;	Gh_D12G0160	0.28	0.09	0.95	0.71	AT5G64380
FS	qD12FS_cb	D12	mk19853	mk17913_D12	101319	13479261	16.392	16.946	16.41	4.04995	0.1807	-0.3037	1.68069	OD	6.3446	CCRI35	13.3779	655	M3	Gh_D12G0161	GATA28	GATA transcription factor 28	2028735	2030994	+	Structure; Domain; Homology; GO; Pathway; Expression;	Gh_D12G0161	0.73	0.58	0.74	0.88	AT1G51600
FS	qD12FS_cb	D12	mk19853	mk17913_D12	101319	13479261	16.392	16.946	16.41	4.04995	0.1807	-0.3037	1.68069	OD	6.3446	CCRI35	13.3779	655	M3	Gh_D12G0162	DRP3A	Dynamin-related protein 3A	2032725	2040344	-	Structure; Domain; Homology; GO; Pathway; Expression;	Gh_D12G0162	0.36	0.29	0.53	0.49	AT4G33650
FS	qD12FS_cb	D12	mk19853	mk17913_D12	101319	13479261	16.392	16.946	16.41	4.04995	0.1807	-0.3037	1.68069	OD	6.3446	CCRI35	13.3779	655	M3	Gh_D12G0163	MADS27	MADS-box transcription factor 27	2078670	2093157	+	Structure; Domain; Homology; GO; Pathway; Expression;	Gh_D12G0163	0	-1.4	-0.6	-1	AT4G37940
FS	qD12FS_cb	D12	mk19853	mk17913_D12	101319	13479261	16.392	16.946	16.41	4.04995	0.1807	-0.3037	1.68069	OD	6.3446	CCRI35	13.3779	655	M3	Gh_D12G0164	NA	Heat shock 70 kDa protein, mitochondrial	2116044	2119093	+	Structure; Domain; Homology; GO; Pathway; Expression;	Gh_D12G0164	1.86	1.43	1.11	1.28	AT5G09590
FS	qD12FS_cb	D12	mk19853	mk17913_D12	101319	13479261	16.392	16.946	16.41	4.04995	0.1807	-0.3037	1.68069	OD	6.3446	CCRI35	13.3779	655	M3	Gh_D12G0165	NA	Heat shock 70 kDa protein, mitochondrial	2130556	2132570	+	Structure; Domain; Homology; GO; Pathway; Expression;	Gh_D12G0165	1.61	1.22	0.94	0.94	AT5G09590
FS	qD12FS_cb	D12	mk19853	mk17913_D12	101319	13479261	16.392	16.946	16.41	4.04995	0.1807	-0.3037	1.68069	OD	6.3446	CCRI35	13.3779	655	M3	Gh_D12G0166	FAAH	Fatty acid amide hydrolase	2155078	2161394	+	Structure; Domain; Homology; GO; Pathway; Expression;	Gh_D12G0166	1.39	1.54	1.19	1.04	AT5G64440
FS	qD12FS_cb	D12	mk19853	mk17913_D12	101319	13479261	16.392	16.946	16.41	4.04995	0.1807	-0.3037	1.68069	OD	6.3446	CCRI35	13.3779	655	M3	Gh_D12G0167	NUS1	Dehydrodolichyl diphosphate syntase complex subunit NUS1	2162535	2164807	-	Structure; Domain; Homology; GO; Pathway; Expression;	Gh_D12G0167	0.77	0.67	0.77	0.56	AT1G11755
FS	qD12FS_cb	D12	mk19853	mk17913_D12	101319	13479261	16.392	16.946	16.41	4.04995	0.1807	-0.3037	1.68069	OD	6.3446	CCRI35	13.3779	655	M3	Gh_D12G0168	NA	NA	2166767	2167921	+	Structure; Domain; Homology; GO; Pathway; Expression;	Gh_D12G0168	0.18	-0.08	-0.18	0.01	AT5G07900
FS	qD12FS_cb	D12	mk19853	mk17913_D12	101319	13479261	16.392	16.946	16.41	4.04995	0.1807	-0.3037	1.68069	OD	6.3446	CCRI35	13.3779	655	M3	Gh_D12G0169	MED32	Mediator of RNA polymerase II transcription subunit 32	2170719	2171156	-	Structure; Domain; Homology; GO; Pathway; Expression;	Gh_D12G0169	0.26	0.18	0.25	0.46	AT1G11760
FS	qD12FS_cb	D12	mk19853	mk17913_D12	101319	13479261	16.392	16.946	16.41	4.04995	0.1807	-0.3037	1.68069	OD	6.3446	CCRI35	13.3779	655	M3	Gh_D12G0170	NA	NA	2213504	2214513	+	Structure; Domain; Homology; GO; Pathway; Expression;	Gh_D12G0170	1.92	1.95	1.87	1.69	0
FS	qD12FS_cb	D12	mk19853	mk17913_D12	101319	13479261	16.392	16.946	16.41	4.04995	0.1807	-0.3037	1.68069	OD	6.3446	CCRI35	13.3779	655	M3	Gh_D12G0171	xlnC	Endo-1,4-beta-xylanase C	2218631	2220967	-	Structure; Domain; Homology; GO; Pathway; Expression;	Gh_D12G0171	-0.92	-1.52	-1.15	-0.8	AT4G33840
FS	qD12FS_cb	D12	mk19853	mk17913_D12	101319	13479261	16.392	16.946	16.41	4.04995	0.1807	-0.3037	1.68069	OD	6.3446	CCRI35	13.3779	655	M3	Gh_D12G0172	NA	NA	2237656	2238504	+	Structure; Domain; Homology; GO; Pathway; Expression;	Gh_D12G0172	0.16	-0.4	0.16	0.22	0
FS	qD12FS_cb	D12	mk19853	mk17913_D12	101319	13479261	16.392	16.946	16.41	4.04995	0.1807	-0.3037	1.68069	OD	6.3446	CCRI35	13.3779	655	M3	Gh_D12G0173	NA	NA	2241460	2243562	+	Structure; Domain; Homology; GO; Pathway; Expression;	Gh_D12G0173	1.37	1.31	1.15	1.12	AT3G19650
FS	qD12FS_cb	D12	mk19853	mk17913_D12	101319	13479261	16.392	16.946	16.41	4.04995	0.1807	-0.3037	1.68069	OD	6.3446	CCRI35	13.3779	655	M3	Gh_D12G0174	NA	NA	2255385	2255657	-	Structure; Domain; Homology; GO; Pathway; Expression;	Gh_D12G0174	-0.55	-0.42	0.05	-0.04	AT3G19615
FS	qD12FS_cb	D12	mk19853	mk17913_D12	101319	13479261	16.392	16.946	16.41	4.04995	0.1807	-0.3037	1.68069	OD	6.3446	CCRI35	13.3779	655	M3	Gh_D12G0175	Y45G12B.2	Zinc finger protein-like 1 homolog	2258449	2266052	-	Structure; Domain; Homology; GO; Pathway; Expression;	Gh_D12G0175	0.93	0.99	0.86	0.79	AT2G14835
FS	qD12FS_cb	D12	mk19853	mk17913_D12	101319	13479261	16.392	16.946	16.41	4.04995	0.1807	-0.3037	1.68069	OD	6.3446	CCRI35	13.3779	655	M3	Gh_D12G0176	ZAT10	Zinc finger protein ZAT10	2275187	2275888	+	Structure; Domain; Homology; GO; Pathway; Expression;	Gh_D12G0176	-1.22	-0.34	0.53	1.35	AT1G49900
FS	qD12FS_cb	D12	mk19853	mk17913_D12	101319	13479261	16.392	16.946	16.41	4.04995	0.1807	-0.3037	1.68069	OD	6.3446	CCRI35	13.3779	655	M3	Gh_D12G0177	RPS29A	40S ribosomal protein S29	2278257	2279129	-	Structure; Domain; Homology; GO; Pathway; Expression;	Gh_D12G0177	2.03	1.72	1.37	1.16	AT3G43980
FS	qD12FS_cb	D12	mk19853	mk17913_D12	101319	13479261	16.392	16.946	16.41	4.04995	0.1807	-0.3037	1.68069	OD	6.3446	CCRI35	13.3779	655	M3	Gh_D12G0178	NA	NA	2307786	2311027	-	Structure; Domain; Homology; GO; Pathway; Expression;	Gh_D12G0178	-0.02	-0.66	0	-0.15	AT1G49870
FS	qD12FS_cb	D12	mk19853	mk17913_D12	101319	13479261	16.392	16.946	16.41	4.04995	0.1807	-0.3037	1.68069	OD	6.3446	CCRI35	13.3779	655	M3	Gh_D12G0179	ATL47	RING-H2 finger protein ATL47	2319969	2322543	+	Structure; Domain; Homology; GO; Pathway; Expression;	Gh_D12G0179	0.64	0.63	0.74	1.12	AT2G15580
FS	qD12FS_cb	D12	mk19853	mk17913_D12	101319	13479261	16.392	16.946	16.41	4.04995	0.1807	-0.3037	1.68069	OD	6.3446	CCRI35	13.3779	655	M3	Gh_D12G0180	TRI1	Protein TRI1	2326949	2328267	-	Structure; Domain; Homology; GO; Pathway; Expression;	Gh_D12G0180	0.84	0.76	0.55	0.82	AT3G19080
FS	qD12FS_cb	D12	mk19853	mk17913_D12	101319	13479261	16.392	16.946	16.41	4.04995	0.1807	-0.3037	1.68069	OD	6.3446	CCRI35	13.3779	655	M3	Gh_D12G0181	NA	NA	2335072	2337145	-	Structure; Domain; Homology; GO; Pathway; Expression;	Gh_D12G0181	0.63	0.47	0.29	0.5	AT3G19540
FS	qD12FS_cb	D12	mk19853	mk17913_D12	101319	13479261	16.392	16.946	16.41	4.04995	0.1807	-0.3037	1.68069	OD	6.3446	CCRI35	13.3779	655	M3	Gh_D12G0182	GH3.1	Probable indole-3-acetic acid-amido synthetase GH3.1	2358751	2360733	-	Structure; Domain; Homology; GO; Pathway; Expression;	Gh_D12G0182	-1.4	-2	0	-1.7	AT2G14960
FS	qD12FS_cb	D12	mk19853	mk17913_D12	101319	13479261	16.392	16.946	16.41	4.04995	0.1807	-0.3037	1.68069	OD	6.3446	CCRI35	13.3779	655	M3	Gh_D12G0183	HAT3.1	Homeobox protein HAT3.1	2383157	2386571	+	Structure; Domain; Homology; GO; Pathway; Expression;	Gh_D12G0183	0	-1.7	0	-1.22	AT3G19510
FS	qD12FS_cb	D12	mk19853	mk17913_D12	101319	13479261	16.392	16.946	16.41	4.04995	0.1807	-0.3037	1.68069	OD	6.3446	CCRI35	13.3779	655	M3	Gh_D12G0184	CYCA3-4	Cyclin-A3-4	2389968	2392715	+	Structure; Domain; Homology; GO; Pathway; Expression;	Gh_D12G0184	-0.22	-0.44	0	-1.15	AT1G47230
FS	qD12FS_cb	D12	mk19853	mk17913_D12	101319	13479261	16.392	16.946	16.41	4.04995	0.1807	-0.3037	1.68069	OD	6.3446	CCRI35	13.3779	655	M3	Gh_D12G0185	tiprl	TIP41-like protein	2393111	2395381	+	Structure; Domain; Homology; GO; Pathway; Expression;	Gh_D12G0185	0.76	0.43	0.75	0.84	AT4G34270
FS	qD12FS_cb	D12	mk19853	mk17913_D12	101319	13479261	16.392	16.946	16.41	4.04995	0.1807	-0.3037	1.68069	OD	6.3446	CCRI35	13.3779	655	M3	Gh_D12G0186	ZFP7	Zinc finger protein 7	2396305	2396928	-	Structure; Domain; Homology; GO; Pathway; Expression;	Gh_D12G0186	-0.57	-0.72	0.69	0.03	AT1G24625
FS	qD12FS_cb	D12	mk19853	mk17913_D12	101319	13479261	16.392	16.946	16.41	4.04995	0.1807	-0.3037	1.68069	OD	6.3446	CCRI35	13.3779	655	M3	Gh_D12G0187	FUC95A	Alpha-L-fucosidase 2	2438975	2444956	-	Structure; Domain; Homology; GO; Pathway; Expression;	Gh_D12G0187	0.77	0.28	0.42	0.36	AT4G34260
FS	qD12FS_cb	D12	mk19853	mk17913_D12	101319	13479261	16.392	16.946	16.41	4.04995	0.1807	-0.3037	1.68069	OD	6.3446	CCRI35	13.3779	655	M3	Gh_D12G0188	NA	NA	2445958	2446353	-	Structure; Domain; Homology; GO; Pathway; Expression;	Gh_D12G0188	0	0	0	0	0
FS	qD12FS_cb	D12	mk19853	mk17913_D12	101319	13479261	16.392	16.946	16.41	4.04995	0.1807	-0.3037	1.68069	OD	6.3446	CCRI35	13.3779	655	M3	Gh_D12G0189	FUC95A	Alpha-L-fucosidase 2	2448758	2486525	-	Structure; Domain; Homology; GO; Pathway; Expression;	Gh_D12G0189	0.85	0.85	0.19	0.55	AT4G34260
FS	qD12FS_cb	D12	mk19853	mk17913_D12	101319	13479261	16.392	16.946	16.41	4.04995	0.1807	-0.3037	1.68069	OD	6.3446	CCRI35	13.3779	655	M3	Gh_D12G0190	MTK	Methylthioribose kinase	2495820	2499107	-	Structure; Domain; Homology; GO; Pathway; Expression;	Gh_D12G0190	1.62	1.62	1.43	1.2	AT1G49820
FS	qD12FS_cb	D12	mk19853	mk17913_D12	101319	13479261	16.392	16.946	16.41	4.04995	0.1807	-0.3037	1.68069	OD	6.3446	CCRI35	13.3779	655	M3	Gh_D12G0191	MTK	Methylthioribose kinase	2514318	2517697	-	Structure; Domain; Homology; GO; Pathway; Expression;	Gh_D12G0191	0.53	0.41	0.31	-0.1	AT1G49820
FS	qD12FS_cb	D12	mk19853	mk17913_D12	101319	13479261	16.392	16.946	16.41	4.04995	0.1807	-0.3037	1.68069	OD	6.3446	CCRI35	13.3779	655	M3	Gh_D12G0192	NA	NA	2526769	2526990	+	Structure; Domain; Homology; GO; Pathway; Expression;	Gh_D12G0192	1.08	0.8	1.09	0.79	0
FS	qD12FS_cb	D12	mk19853	mk17913_D12	101319	13479261	16.392	16.946	16.41	4.04995	0.1807	-0.3037	1.68069	OD	6.3446	CCRI35	13.3779	655	M3	Gh_D12G0193	LIP1	Triacylglycerol lipase 1	2563719	2567792	+	Structure; Domain; Homology; GO; Pathway; Expression;	Gh_D12G0193	1.29	1.13	1.33	1.34	AT2G15230
FS	qD12FS_cb	D12	mk19853	mk17913_D12	101319	13479261	16.392	16.946	16.41	4.04995	0.1807	-0.3037	1.68069	OD	6.3446	CCRI35	13.3779	655	M3	Gh_D12G0194	NA	NA	2570054	2570332	-	Structure; Domain; Homology; GO; Pathway; Expression;	Gh_D12G0194	0	0	0	-0.54	0
FS	qD12FS_cb	D12	mk19853	mk17913_D12	101319	13479261	16.392	16.946	16.41	4.04995	0.1807	-0.3037	1.68069	OD	6.3446	CCRI35	13.3779	655	M3	Gh_D12G0195	CAD1	Cinnamyl alcohol dehydrogenase 1	2586457	2588035	+	Structure; Domain; Homology; GO; Pathway; Expression;	Gh_D12G0195	0.89	0.77	2.13	2.08	AT4G34230
FS	qD12FS_cb	D12	mk19853	mk17913_D12	101319	13479261	16.392	16.946	16.41	4.04995	0.1807	-0.3037	1.68069	OD	6.3446	CCRI35	13.3779	655	M3	Gh_D12G0196	RTNLB11	Reticulon-like protein B11	2605363	2607207	+	Structure; Domain; Homology; GO; Pathway; Expression;	Gh_D12G0196	1.11	1.16	0.99	0.73	AT2G15280
FS	qD12FS_cb	D12	mk19853	mk17913_D12	101319	13479261	16.392	16.946	16.41	4.04995	0.1807	-0.3037	1.68069	OD	6.3446	CCRI35	13.3779	655	M3	Gh_D12G0197	NA	NA	2608049	2608390	-	Structure; Domain; Homology; GO; Pathway; Expression;	Gh_D12G0197	0.54	0.34	0.04	0.33	0
FS	qD12FS_cb	D12	mk19853	mk17913_D12	101319	13479261	16.392	16.946	16.41	4.04995	0.1807	-0.3037	1.68069	OD	6.3446	CCRI35	13.3779	655	M3	Gh_D12G0198	At4g34220	Receptor protein kinase-like protein At4g34220	2622589	2625763	+	Structure; Domain; Homology; GO; Pathway; Expression;	Gh_D12G0198	-0.11	-0.55	-0.29	0.74	AT4G20140
FS	qD12FS_cb	D12	mk19853	mk17913_D12	101319	13479261	16.392	16.946	16.41	4.04995	0.1807	-0.3037	1.68069	OD	6.3446	CCRI35	13.3779	655	M3	Gh_D12G0199	PGDH1	D-3-phosphoglycerate dehydrogenase 1, chloroplastic	2641215	2644312	+	Structure; Domain; Homology; GO; Pathway; Expression;	Gh_D12G0199	1.87	1.66	0.71	0.37	AT4G34200
FS	qD12FS_cb	D12	mk19853	mk17913_D12	101319	13479261	16.392	16.946	16.41	4.04995	0.1807	-0.3037	1.68069	OD	6.3446	CCRI35	13.3779	655	M3	Gh_D12G0200	kynB	Kynurenine formamidase	2645026	2646880	+	Structure; Domain; Homology; GO; Pathway; Expression;	Gh_D12G0200	0	0	0.14	-0.43	AT4G35220
FS	qD12FS_cb	D12	mk19853	mk17913_D12	101319	13479261	16.392	16.946	16.41	4.04995	0.1807	-0.3037	1.68069	OD	6.3446	CCRI35	13.3779	655	M3	Gh_D12G0201	ncl1	Nicalin-1	2649294	2652501	+	Structure; Domain; Homology; GO; Pathway; Expression;	Gh_D12G0201	0.38	0.3	0.82	0.7	AT3G44330
FS	qD12FS_cb	D12	mk19853	mk17913_D12	101319	13479261	16.392	16.946	16.41	4.04995	0.1807	-0.3037	1.68069	OD	6.3446	CCRI35	13.3779	655	M3	Gh_D12G0202	NRPB3	DNA-directed RNA polymerases II, IV and V subunit 3	2652638	2654477	+	Structure; Domain; Homology; GO; Pathway; Expression;	Gh_D12G0202	1.22	0.86	0.9	1.03	AT2G15430
FS	qD12FS_cb	D12	mk19853	mk17913_D12	101319	13479261	16.392	16.946	16.41	4.04995	0.1807	-0.3037	1.68069	OD	6.3446	CCRI35	13.3779	655	M3	Gh_D12G0203	pteN	Phosphatidylinositol 3,4,5-trisphosphate 3-phosphatase and dual-specificity protein phosphatase PTEN	2655528	2660512	-	Structure; Domain; Homology; GO; Pathway; Expression;	Gh_D12G0203	1.04	1.15	1.13	1.22	AT3G19420
FS	qD12FS_cb	D12	mk19853	mk17913_D12	101319	13479261	16.392	16.946	16.41	4.04995	0.1807	-0.3037	1.68069	OD	6.3446	CCRI35	13.3779	655	M3	Gh_D12G0204	TOGT1	Scopoletin glucosyltransferase	2689179	2690642	-	Structure; Domain; Homology; GO; Pathway; Expression;	Gh_D12G0204	-0.38	-0.92	0.02	-0.24	AT2G15490
FS	qD12FS_cb	D12	mk19853	mk17913_D12	101319	13479261	16.392	16.946	16.41	4.04995	0.1807	-0.3037	1.68069	OD	6.3446	CCRI35	13.3779	655	M3	Gh_D12G0205	TOGT1	Scopoletin glucosyltransferase	2700386	2701849	-	Structure; Domain; Homology; GO; Pathway; Expression;	Gh_D12G0205	-0.31	-0.8	0.21	-0.02	AT2G15490
FS	qD12FS_cb	D12	mk19853	mk17913_D12	101319	13479261	16.392	16.946	16.41	4.04995	0.1807	-0.3037	1.68069	OD	6.3446	CCRI35	13.3779	655	M3	Gh_D12G0206	CCOAOMT1	Caffeoyl-CoA O-methyltransferase 1	2730612	2731951	-	Structure; Domain; Homology; GO; Pathway; Expression;	Gh_D12G0206	1.15	0.5	-0.27	0.08	AT4G34050
FS	qD12FS_cb	D12	mk19853	mk17913_D12	101319	13479261	16.392	16.946	16.41	4.04995	0.1807	-0.3037	1.68069	OD	6.3446	CCRI35	13.3779	655	M3	Gh_D12G0207	MBR2	E3 ubiquitin-protein ligase MBR2	2753433	2757031	+	Structure; Domain; Homology; GO; Pathway; Expression;	Gh_D12G0207	0.96	0.97	1.28	1.15	AT4G34040
FS	qD12FS_cb	D12	mk19853	mk17913_D12	101319	13479261	16.392	16.946	16.41	4.04995	0.1807	-0.3037	1.68069	OD	6.3446	CCRI35	13.3779	655	M3	Gh_D12G0208	At5g67130	PI-PLC X domain-containing protein At5g67130	2769364	2772855	-	Structure; Domain; Homology; GO; Pathway; Expression;	Gh_D12G0208	0.41	0.08	-0.15	0.33	AT1G49740
FS	qD12FS_cb	D12	mk19853	mk17913_D12	101319	13479261	16.392	16.946	16.41	4.04995	0.1807	-0.3037	1.68069	OD	6.3446	CCRI35	13.3779	655	M3	Gh_D12G0209	At1g49730	Probable receptor-like protein kinase At1g49730	2783019	2787383	+	Structure; Domain; Homology; GO; Pathway; Expression;	Gh_D12G0209	-0.08	-0.68	-0.17	0.15	AT3G19300
FS	qD12FS_cb	D12	mk19853	mk17913_D12	101319	13479261	16.392	16.946	16.41	4.04995	0.1807	-0.3037	1.68069	OD	6.3446	CCRI35	13.3779	655	M3	Gh_D12G0210	SBT1.7	Subtilisin-like protease SBT1.7	2788215	2790419	+	Structure; Domain; Homology; GO; Pathway; Expression;	Gh_D12G0210	0	0	0	-1.22	AT5G67360
FS	qD12FS_cb	D12	mk19853	mk17913_D12	101319	13479261	16.392	16.946	16.41	4.04995	0.1807	-0.3037	1.68069	OD	6.3446	CCRI35	13.3779	655	M3	Gh_D12G0211	SBT1.7	Subtilisin-like protease SBT1.7	2801461	2803770	+	Structure; Domain; Homology; GO; Pathway; Expression;	Gh_D12G0211	0	0	0	-1.22	AT5G67360
FS	qD12FS_cb	D12	mk19853	mk17913_D12	101319	13479261	16.392	16.946	16.41	4.04995	0.1807	-0.3037	1.68069	OD	6.3446	CCRI35	13.3779	655	M3	Gh_D12G0212	GAT1	Thioredoxin M3, chloroplastic	2810687	2812502	-	Structure; Domain; Homology; GO; Pathway; Expression;	Gh_D12G0212	1.21	1	1.08	1.08	AT2G15570
FS	qD12FS_cb	D12	mk19853	mk17913_D12	101319	13479261	16.392	16.946	16.41	4.04995	0.1807	-0.3037	1.68069	OD	6.3446	CCRI35	13.3779	655	M3	Gh_D12G0213	MCCB	Methylcrotonoyl-CoA carboxylase beta chain, mitochondrial	2813918	2816991	-	Structure; Domain; Homology; GO; Pathway; Expression;	Gh_D12G0213	1.05	1.01	1.6	1.5	AT4G34030
FS	qD12FS_cb	D12	mk19853	mk17913_D12	101319	13479261	16.392	16.946	16.41	4.04995	0.1807	-0.3037	1.68069	OD	6.3446	CCRI35	13.3779	655	M3	Gh_D12G0214	ABF3	ABSCISIC ACID-INSENSITIVE 5-like protein 6	2834215	2837112	-	Structure; Domain; Homology; GO; Pathway; Expression;	Gh_D12G0214	1.19	1.01	1.26	1.21	AT4G34000
FS	qD12FS_cb	D12	mk19853	mk17913_D12	101319	13479261	16.392	16.946	16.41	4.04995	0.1807	-0.3037	1.68069	OD	6.3446	CCRI35	13.3779	655	M3	Gh_D12G0215	NA	NA	2840751	2844774	+	Structure; Domain; Homology; GO; Pathway; Expression;	Gh_D12G0215	0.12	-0.12	-0.42	0.43	AT5G42900
FS	qD12FS_cb	D12	mk19853	mk17913_D12	101319	13479261	16.392	16.946	16.41	4.04995	0.1807	-0.3037	1.68069	OD	6.3446	CCRI35	13.3779	655	M3	Gh_D12G0216	FUT11	Glycoprotein 3-alpha-L-fucosyltransferase A	2865860	2870038	+	Structure; Domain; Homology; GO; Pathway; Expression;	Gh_D12G0216	0.57	0.25	0.4	0.29	AT3G19280
FS	qD12FS_cb	D12	mk19853	mk17913_D12	101319	13479261	16.392	16.946	16.41	4.04995	0.1807	-0.3037	1.68069	OD	6.3446	CCRI35	13.3779	655	M3	Gh_D12G0217	LAG2	LAG1 longevity assurance homolog 2	2875956	2892130	+	Structure; Domain; Homology; GO; Pathway; Expression;	Gh_D12G0217	0.57	0.55	-0.54	0.6	AT3G19260
FS	qD12FS_cb	D12	mk19853	mk17913_D12	101319	13479261	16.392	16.946	16.41	4.04995	0.1807	-0.3037	1.68069	OD	6.3446	CCRI35	13.3779	655	M3	Gh_D12G0218	NA	Aquaporin PIP-type	2905237	2905395	-	Structure; Domain; Homology; GO; Pathway; Expression;	Gh_D12G0218	0.62	0.62	0	0.41	AT2G37170
FS	qD12FS_cb	D12	mk19853	mk17913_D12	101319	13479261	16.392	16.946	16.41	4.04995	0.1807	-0.3037	1.68069	OD	6.3446	CCRI35	13.3779	655	M3	Gh_D12G0219	At5g45840	Probable LRR receptor-like serine/threonine-protein kinase At5g45840	2906087	2906440	-	Structure; Domain; Homology; GO; Pathway; Expression;	Gh_D12G0219	-1.3	-0.04	-0.29	0.15	AT5G07150
FS	qD12FS_cb	D12	mk19853	mk17913_D12	101319	13479261	16.392	16.946	16.41	4.04995	0.1807	-0.3037	1.68069	OD	6.3446	CCRI35	13.3779	655	M3	Gh_D12G0220	CXE2	Probable carboxylesterase 2	2909185	2910096	-	Structure; Domain; Homology; GO; Pathway; Expression;	Gh_D12G0220	-0.6	-1.52	0.04	0.34	AT1G47480
FS	qD12FS_cb	D12	mk19853	mk17913_D12	101319	13479261	16.392	16.946	16.41	4.04995	0.1807	-0.3037	1.68069	OD	6.3446	CCRI35	13.3779	655	M3	Gh_D12G0221	NA	NA	2918984	2919210	-	Structure; Domain; Homology; GO; Pathway; Expression;	Gh_D12G0221	0	0	0	0	0
FS	qD12FS_cb	D12	mk19853	mk17913_D12	101319	13479261	16.392	16.946	16.41	4.04995	0.1807	-0.3037	1.68069	OD	6.3446	CCRI35	13.3779	655	M3	Gh_D12G0222	NA	NA	2922321	2925827	+	Structure; Domain; Homology; GO; Pathway; Expression;	Gh_D12G0222	0.51	0.39	0.33	0.3	AT2G15730
FS	qD12FS_cb	D12	mk19853	mk17913_D12	101319	13479261	16.392	16.946	16.41	4.04995	0.1807	-0.3037	1.68069	OD	6.3446	CCRI35	13.3779	655	M3	Gh_D12G0223	RBP47B	Polyadenylate-binding protein RBP47B	2928093	2931084	+	Structure; Domain; Homology; GO; Pathway; Expression;	Gh_D12G0223	0.78	0.26	0.18	1.23	AT3G19130
FS	qD12FS_cb	D12	mk19853	mk17913_D12	101319	13479261	16.392	16.946	16.41	4.04995	0.1807	-0.3037	1.68069	OD	6.3446	CCRI35	13.3779	655	M3	Gh_D12G0224	NA	NA	2943649	2944653	+	Structure; Domain; Homology; GO; Pathway; Expression;	Gh_D12G0224	0.26	0.41	0	-0.02	AT2G15760
FS	qD12FS_cb	D12	mk19853	mk17913_D12	101319	13479261	16.392	16.946	16.41	4.04995	0.1807	-0.3037	1.68069	OD	6.3446	CCRI35	13.3779	655	M3	Gh_D12G0225	NA	NA	2997649	2998247	-	Structure; Domain; Homology; GO; Pathway; Expression;	Gh_D12G0225	0	0	0	0	AT2G15780
FS	qD12FS_cb	D12	mk19853	mk17913_D12	101319	13479261	16.392	16.946	16.41	4.04995	0.1807	-0.3037	1.68069	OD	6.3446	CCRI35	13.3779	655	M3	Gh_D12G0226	NA	NA	3005995	3006570	-	Structure; Domain; Homology; GO; Pathway; Expression;	Gh_D12G0226	-1.05	-0.1	0	0	AT2G15780
FS	qD12FS_cb	D12	mk19853	mk17913_D12	101319	13479261	16.392	16.946	16.41	4.04995	0.1807	-0.3037	1.68069	OD	6.3446	CCRI35	13.3779	655	M3	Gh_D12G0227	CYP96A15	Alkane hydroxylase MAH1	3018553	3019590	-	Structure; Domain; Homology; GO; Pathway; Expression;	Gh_D12G0227	0	-1.4	0	-0.92	AT4G39490
FS	qD12FS_cb	D12	mk19853	mk17913_D12	101319	13479261	16.392	16.946	16.41	4.04995	0.1807	-0.3037	1.68069	OD	6.3446	CCRI35	13.3779	655	M3	Gh_D12G0228	CYP96A15	Alkane hydroxylase MAH1	3019635	3020087	-	Structure; Domain; Homology; GO; Pathway; Expression;	Gh_D12G0228	0	0	0	-0.92	AT4G39490
FS	qD12FS_cb	D12	mk19853	mk17913_D12	101319	13479261	16.392	16.946	16.41	4.04995	0.1807	-0.3037	1.68069	OD	6.3446	CCRI35	13.3779	655	M3	Gh_D12G0229	CYP96A15	Alkane hydroxylase MAH1	3052881	3054090	-	Structure; Domain; Homology; GO; Pathway; Expression;	Gh_D12G0229	0	0	0	-1.4	AT4G39490
FS	qD12FS_cb	D12	mk19853	mk17913_D12	101319	13479261	16.392	16.946	16.41	4.04995	0.1807	-0.3037	1.68069	OD	6.3446	CCRI35	13.3779	655	M3	Gh_D12G0230	CYP96A15	Alkane hydroxylase MAH1	3060158	3061693	-	Structure; Domain; Homology; GO; Pathway; Expression;	Gh_D12G0230	0	-1.52	0	-1.52	AT4G39490
FS	qD12FS_cb	D12	mk19853	mk17913_D12	101319	13479261	16.392	16.946	16.41	4.04995	0.1807	-0.3037	1.68069	OD	6.3446	CCRI35	13.3779	655	M3	Gh_D12G0231	LARP6C	La-related protein 6C	3068862	3072190	-	Structure; Domain; Homology; GO; Pathway; Expression;	Gh_D12G0231	0	0	0	0	AT3G19090
FS	qD12FS_cb	D12	mk19853	mk17913_D12	101319	13479261	16.392	16.946	16.41	4.04995	0.1807	-0.3037	1.68069	OD	6.3446	CCRI35	13.3779	655	M3	Gh_D12G0232	BOA	Transcription factor BOA	3082186	3084298	-	Structure; Domain; Homology; GO; Pathway; Expression;	Gh_D12G0232	0.69	0.61	0.85	1.12	AT2G03500
FS	qD12FS_cb	D12	mk19853	mk17913_D12	101319	13479261	16.392	16.946	16.41	4.04995	0.1807	-0.3037	1.68069	OD	6.3446	CCRI35	13.3779	655	M3	Gh_D12G0233	NA	NA	3145463	3147534	-	Structure; Domain; Homology; GO; Pathway; Expression;	Gh_D12G0233	1.03	0.91	0.85	0.95	AT1G49510
FS	qD12FS_cb	D12	mk19853	mk17913_D12	101319	13479261	16.392	16.946	16.41	4.04995	0.1807	-0.3037	1.68069	OD	6.3446	CCRI35	13.3779	655	M3	Gh_D12G0234	MES3	Methylesterase 3	3151039	3152452	-	Structure; Domain; Homology; GO; Pathway; Expression;	Gh_D12G0234	-1.05	-0.02	-0.89	-0.82	AT2G23610
FS	qD12FS_cb	D12	mk19853	mk17913_D12	101319	13479261	16.392	16.946	16.41	4.04995	0.1807	-0.3037	1.68069	OD	6.3446	CCRI35	13.3779	655	M3	Gh_D12G0235	NA	NA	3157195	3161759	-	Structure; Domain; Homology; GO; Pathway; Expression;	Gh_D12G0235	1.23	1.13	1.1	1.09	AT2G15860
FS	qD12FS_cb	D12	mk19853	mk17913_D12	101319	13479261	16.392	16.946	16.41	4.04995	0.1807	-0.3037	1.68069	OD	6.3446	CCRI35	13.3779	655	M3	Gh_D12G0236	NA	NA	3166366	3167594	-	Structure; Domain; Homology; GO; Pathway; Expression;	Gh_D12G0236	1.64	1.81	1.54	2.25	AT2G15890
FS	qD12FS_cb	D12	mk19853	mk17913_D12	101319	13479261	16.392	16.946	16.41	4.04995	0.1807	-0.3037	1.68069	OD	6.3446	CCRI35	13.3779	655	M3	Gh_D12G0237	Snx16	Sorting nexin-16	3179000	3185944	+	Structure; Domain; Homology; GO; Pathway; Expression;	Gh_D12G0237	-0.07	-0.19	0.05	-0.21	AT2G15900
FS	qD12FS_cb	D12	mk19853	mk17913_D12	101319	13479261	16.392	16.946	16.41	4.04995	0.1807	-0.3037	1.68069	OD	6.3446	CCRI35	13.3779	655	M3	Gh_D12G0238	NA	NA	3193653	3193997	-	Structure; Domain; Homology; GO; Pathway; Expression;	Gh_D12G0238	0.55	1.13	0.82	0.73	0
FS	qD12FS_cb	D12	mk19853	mk17913_D12	101319	13479261	16.392	16.946	16.41	4.04995	0.1807	-0.3037	1.68069	OD	6.3446	CCRI35	13.3779	655	M3	Gh_D12G0239	NA	NA	3201585	3201923	-	Structure; Domain; Homology; GO; Pathway; Expression;	Gh_D12G0239	0	0	0	0	0
FS	qD12FS_cb	D12	mk19853	mk17913_D12	101319	13479261	16.392	16.946	16.41	4.04995	0.1807	-0.3037	1.68069	OD	6.3446	CCRI35	13.3779	655	M3	Gh_D12G0240	COBL6	COBRA-like protein 6	3202139	3206015	+	Structure; Domain; Homology; GO; Pathway; Expression;	Gh_D12G0240	0	0	-1.15	0	AT1G09790
FS	qD12FS_cb	D12	mk19853	mk17913_D12	101319	13479261	16.392	16.946	16.41	4.04995	0.1807	-0.3037	1.68069	OD	6.3446	CCRI35	13.3779	655	M3	Gh_D12G0241	At4g06598	Uncharacterized protein At4g06598	3208771	3211554	-	Structure; Domain; Homology; GO; Pathway; Expression;	Gh_D12G0241	0.44	0.3	0.62	0.25	AT1G58110
FS	qD12FS_cb	D12	mk19853	mk17913_D12	101319	13479261	16.392	16.946	16.41	4.04995	0.1807	-0.3037	1.68069	OD	6.3446	CCRI35	13.3779	655	M3	Gh_D12G0242	PLDDELTA	Phospholipase D delta	3218723	3223600	-	Structure; Domain; Homology; GO; Pathway; Expression;	Gh_D12G0242	-1.7	0	-1.05	-0.6	AT4G35790
FS	qD12FS_cb	D12	mk19853	mk17913_D12	101319	13479261	16.392	16.946	16.41	4.04995	0.1807	-0.3037	1.68069	OD	6.3446	CCRI35	13.3779	655	M3	Gh_D12G0243	atpB	ATP synthase subunit beta, chloroplastic	3242352	3242561	-	Structure; Domain; Homology; GO; Pathway; Expression;	Gh_D12G0243	0	0	0	0	ATCG00480
FS	qD12FS_cb	D12	mk19853	mk17913_D12	101319	13479261	16.392	16.946	16.41	4.04995	0.1807	-0.3037	1.68069	OD	6.3446	CCRI35	13.3779	655	M3	Gh_D12G0244	MORF1	Multiple organellar RNA editing factor 1, mitochondrial	3244816	3246615	-	Structure; Domain; Homology; GO; Pathway; Expression;	Gh_D12G0244	1.2	0.96	0.76	0.76	AT4G20020
FS	qD12FS_cb	D12	mk19853	mk17913_D12	101319	13479261	16.392	16.946	16.41	4.04995	0.1807	-0.3037	1.68069	OD	6.3446	CCRI35	13.3779	655	M3	Gh_D12G0245	SEND33	Ferredoxin-1, chloroplastic	3254881	3255297	-	Structure; Domain; Homology; GO; Pathway; Expression;	Gh_D12G0245	0	-0.59	0.61	-0.47	AT1G60950
FS	qD12FS_cb	D12	mk19853	mk17913_D12	101319	13479261	16.392	16.946	16.41	4.04995	0.1807	-0.3037	1.68069	OD	6.3446	CCRI35	13.3779	655	M3	Gh_D12G0246	TMN1	Transmembrane 9 superfamily member 1	3257193	3262050	-	Structure; Domain; Homology; GO; Pathway; Expression;	Gh_D12G0246	1.42	1.48	1.38	1.28	AT1G10950
FS	qD12FS_cb	D12	mk19853	mk17913_D12	101319	13479261	16.392	16.946	16.41	4.04995	0.1807	-0.3037	1.68069	OD	6.3446	CCRI35	13.3779	655	M3	Gh_D12G0247	SRK2B	Serine/threonine-protein kinase SRK2B	3272445	3275139	+	Structure; Domain; Homology; GO; Pathway; Expression;	Gh_D12G0247	1.32	1.49	1.42	1.41	AT1G60940
FS	qD12FS_cb	D12	mk19853	mk17913_D12	101319	13479261	16.392	16.946	16.41	4.04995	0.1807	-0.3037	1.68069	OD	6.3446	CCRI35	13.3779	655	M3	Gh_D12G0248	UGGT	UDP-glucose:glycoprotein glucosyltransferase	3280053	3314711	-	Structure; Domain; Homology; GO; Pathway; Expression;	Gh_D12G0248	-0.19	-0.59	-1.15	-0.7	AT1G71220
FS	qD12FS_cb	D12	mk19853	mk17913_D12	101319	13479261	16.392	16.946	16.41	4.04995	0.1807	-0.3037	1.68069	OD	6.3446	CCRI35	13.3779	655	M3	Gh_D12G0249	At1g11050	Probable receptor-like protein kinase At1g11050	3329467	3331419	-	Structure; Domain; Homology; GO; Pathway; Expression;	Gh_D12G0249	0	0	0	-1	AT1G11050
FS	qD12FS_cb	D12	mk19853	mk17913_D12	101319	13479261	16.392	16.946	16.41	4.04995	0.1807	-0.3037	1.68069	OD	6.3446	CCRI35	13.3779	655	M3	Gh_D12G0250	PCMP-H77	Putative pentatricopeptide repeat-containing protein At3g49142	3334617	3336638	-	Structure; Domain; Homology; GO; Pathway; Expression;	Gh_D12G0250	-0.25	-0.52	-0.15	-0.3	AT3G09040
FS	qD12FS_cb	D12	mk19853	mk17913_D12	101319	13479261	16.392	16.946	16.41	4.04995	0.1807	-0.3037	1.68069	OD	6.3446	CCRI35	13.3779	655	M3	Gh_D12G0251	NA	Ras-related protein Rab7	3345685	3348071	-	Structure; Domain; Homology; GO; Pathway; Expression;	Gh_D12G0251	1.22	1.23	1.19	1.23	AT3G18820
FS	qD12FS_cb	D12	mk19853	mk17913_D12	101319	13479261	16.392	16.946	16.41	4.04995	0.1807	-0.3037	1.68069	OD	6.3446	CCRI35	13.3779	655	M3	Gh_D12G0252	At4g34450	Coatomer subunit gamma	3357819	3363328	+	Structure; Domain; Homology; GO; Pathway; Expression;	Gh_D12G0252	1.34	1.3	0.92	1.11	AT4G34450
FS	qD12FS_cb	D12	mk19853	mk17913_D12	101319	13479261	16.392	16.946	16.41	4.04995	0.1807	-0.3037	1.68069	OD	6.3446	CCRI35	13.3779	655	M3	Gh_D12G0253	At4g34500	Probable receptor-like serine/threonine-protein kinase At4g34500	3366309	3369157	-	Structure; Domain; Homology; GO; Pathway; Expression;	Gh_D12G0253	1.17	1.07	0.69	0.73	AT4G34500
FS	qD12FS_cb	D12	mk19853	mk17913_D12	101319	13479261	16.392	16.946	16.41	4.04995	0.1807	-0.3037	1.68069	OD	6.3446	CCRI35	13.3779	655	M3	Gh_D12G0254	At1g63850	BTB/POZ domain-containing protein At1g63850	3397058	3398014	+	Structure; Domain; Homology; GO; Pathway; Expression;	Gh_D12G0254	-0.15	-0.24	-0.37	-0.15	AT1G63850
FS	qD12FS_cb	D12	mk19853	mk17913_D12	101319	13479261	16.392	16.946	16.41	4.04995	0.1807	-0.3037	1.68069	OD	6.3446	CCRI35	13.3779	655	M3	Gh_D12G0255	NA	NA	3400385	3401101	-	Structure; Domain; Homology; GO; Pathway; Expression;	Gh_D12G0255	1.14	0.84	0.61	0.56	AT4G39300
FS	qD12FS_cb	D12	mk19853	mk17913_D12	101319	13479261	16.392	16.946	16.41	4.04995	0.1807	-0.3037	1.68069	OD	6.3446	CCRI35	13.3779	655	M3	Gh_D12G0256	At1g79010	NADH dehydrogenase [ubiquinone] iron-sulfur protein 8-A, mitochondrial	3401427	3403707	+	Structure; Domain; Homology; GO; Pathway; Expression;	Gh_D12G0256	-0.54	0	0	-0.48	AT1G79010
FS	qD12FS_cb	D12	mk19853	mk17913_D12	101319	13479261	16.392	16.946	16.41	4.04995	0.1807	-0.3037	1.68069	OD	6.3446	CCRI35	13.3779	655	M3	Gh_D12G0257	At2g16250	Probable LRR receptor-like serine/threonine-protein kinase At2g16250	3405140	3409096	-	Structure; Domain; Homology; GO; Pathway; Expression;	Gh_D12G0257	0.15	-0.17	-0.82	0.15	AT5G63930
FS	qD12FS_cb	D12	mk19853	mk17913_D12	101319	13479261	16.392	16.946	16.41	4.04995	0.1807	-0.3037	1.68069	OD	6.3446	CCRI35	13.3779	655	M3	Gh_D12G0258	NA	NA	3420665	3420976	+	Structure; Domain; Homology; GO; Pathway; Expression;	Gh_D12G0258	0	0	0	0	0
FS	qD12FS_cb	D12	mk19853	mk17913_D12	101319	13479261	16.392	16.946	16.41	4.04995	0.1807	-0.3037	1.68069	OD	6.3446	CCRI35	13.3779	655	M3	Gh_D12G0259	BHLH63	Transcription factor bHLH63	3511001	3513410	+	Structure; Domain; Homology; GO; Pathway; Expression;	Gh_D12G0259	0.15	0.61	0	-0.17	AT4G34530
FS	qD12FS_cb	D12	mk19853	mk17913_D12	101319	13479261	16.392	16.946	16.41	4.04995	0.1807	-0.3037	1.68069	OD	6.3446	CCRI35	13.3779	655	M3	Gh_D12G0260	At3g01520	Universal stress protein A-like protein	3516514	3518648	-	Structure; Domain; Homology; GO; Pathway; Expression;	Gh_D12G0260	0.63	0.7	0.35	0.88	AT2G21620
FS	qD12FS_cb	D12	mk19853	mk17913_D12	101319	13479261	16.392	16.946	16.41	4.04995	0.1807	-0.3037	1.68069	OD	6.3446	CCRI35	13.3779	655	M3	Gh_D12G0261	NA	Polyphenol oxidase, chloroplastic	3529833	3531708	-	Structure; Domain; Homology; GO; Pathway; Expression;	Gh_D12G0261	0.61	0.74	0.76	0.81	0
FS	qD12FS_cb	D12	mk19853	mk17913_D12	101319	13479261	16.392	16.946	16.41	4.04995	0.1807	-0.3037	1.68069	OD	6.3446	CCRI35	13.3779	655	M3	Gh_D12G0262	RER1A	Protein RER1A	3532434	3534047	-	Structure; Domain; Homology; GO; Pathway; Expression;	Gh_D12G0262	0.93	1.04	0.69	0.87	AT4G39220
FS	qD12FS_cb	D12	mk19853	mk17913_D12	101319	13479261	16.392	16.946	16.41	4.04995	0.1807	-0.3037	1.68069	OD	6.3446	CCRI35	13.3779	655	M3	Gh_D12G0263	At2g16365	F-box protein At2g16365	3592187	3594798	+	Structure; Domain; Homology; GO; Pathway; Expression;	Gh_D12G0263	0.65	0.6	1.04	0.98	AT2G16365
FS	qD12FS_cb	D12	mk19853	mk17913_D12	101319	13479261	16.392	16.946	16.41	4.04995	0.1807	-0.3037	1.68069	OD	6.3446	CCRI35	13.3779	655	M3	Gh_D12G0264	RPS25E	40S ribosomal protein S25-4	3596958	3598312	-	Structure; Domain; Homology; GO; Pathway; Expression;	Gh_D12G0264	1.46	1.46	0.34	1.1	AT4G39200
FS	qD12FS_cb	D12	mk19853	mk17913_D12	101319	13479261	16.392	16.946	16.41	4.04995	0.1807	-0.3037	1.68069	OD	6.3446	CCRI35	13.3779	655	M3	Gh_D12G0265	HSR4	Protein HYPER-SENSITIVITY-RELATED 4	3611855	3613543	+	Structure; Domain; Homology; GO; Pathway; Expression;	Gh_D12G0265	0	0.84	-1.15	-1.1	AT3G50930
FS	qD12FS_cb	D12	mk19853	mk17913_D12	101319	13479261	16.392	16.946	16.41	4.04995	0.1807	-0.3037	1.68069	OD	6.3446	CCRI35	13.3779	655	M3	Gh_D12G0266	LYSA2	Diaminopimelate decarboxylase 2, chloroplastic	3616470	3620241	-	Structure; Domain; Homology; GO; Pathway; Expression;	Gh_D12G0266	1.4	0.94	0.65	0.88	AT5G11880
FS	qD12FS_cb	D12	mk19853	mk17913_D12	101319	13479261	16.392	16.946	16.41	4.04995	0.1807	-0.3037	1.68069	OD	6.3446	CCRI35	13.3779	655	M3	Gh_D12G0267	NA	Genome polyprotein	3621003	3621725	-	Structure; Domain; Homology; GO; Pathway; Expression;	Gh_D12G0267	0	0	0	-1.22	0
FS	qD12FS_cb	D12	mk19853	mk17913_D12	101319	13479261	16.392	16.946	16.41	4.04995	0.1807	-0.3037	1.68069	OD	6.3446	CCRI35	13.3779	655	M3	Gh_D12G0268	SFH3	Phosphatidylinositol/phosphatidylcholine transfer protein SFH3	3643805	3646925	+	Structure; Domain; Homology; GO; Pathway; Expression;	Gh_D12G0268	-1.3	-1.4	-1.4	-1.15	AT2G21540
FS	qD12FS_cb	D12	mk19853	mk17913_D12	101319	13479261	16.392	16.946	16.41	4.04995	0.1807	-0.3037	1.68069	OD	6.3446	CCRI35	13.3779	655	M3	Gh_D12G0269	SFH8	Phosphatidylinositol/phosphatidylcholine transfer protein SFH8	3647543	3652095	-	Structure; Domain; Homology; GO; Pathway; Expression;	Gh_D12G0269	1.21	1.06	1.08	1.04	AT2G21520
FS	qD12FS_cb	D12	mk19853	mk17913_D12	101319	13479261	16.392	16.946	16.41	4.04995	0.1807	-0.3037	1.68069	OD	6.3446	CCRI35	13.3779	655	M3	Gh_D12G0270	ATJ10	Chaperone protein dnaJ 10	3658589	3661479	+	Structure; Domain; Homology; GO; Pathway; Expression;	Gh_D12G0270	1.24	1.16	0.84	1	AT4G39150
FS	qD12FS_cb	D12	mk19853	mk17913_D12	101319	13479261	16.392	16.946	16.41	4.04995	0.1807	-0.3037	1.68069	OD	6.3446	CCRI35	13.3779	655	M3	Gh_D12G0271	NA	NA	3663796	3665486	+	Structure; Domain; Homology; GO; Pathway; Expression;	Gh_D12G0271	-0.47	-1.15	-1.15	0.03	AT4G39140
FS	qD12FS_cb	D12	mk19853	mk17913_D12	101319	13479261	16.392	16.946	16.41	4.04995	0.1807	-0.3037	1.68069	OD	6.3446	CCRI35	13.3779	655	M3	Gh_D12G0272	NA	Late embryogenesis abundant protein	3670334	3671030	+	Structure; Domain; Homology; GO; Pathway; Expression;	Gh_D12G0272	-1.15	0	-0.49	1.79	AT2G21490
FS	qD12FS_cb	D12	mk19853	mk17913_D12	101319	13479261	16.392	16.946	16.41	4.04995	0.1807	-0.3037	1.68069	OD	6.3446	CCRI35	13.3779	655	M3	Gh_D12G0273	SAE2	SUMO-activating enzyme subunit 2	3682276	3687992	-	Structure; Domain; Homology; GO; Pathway; Expression;	Gh_D12G0273	0.42	0.05	0.43	0.7	AT2G21470
FS	qD12FS_cb	D12	mk19853	mk17913_D12	101319	13479261	16.392	16.946	16.41	4.04995	0.1807	-0.3037	1.68069	OD	6.3446	CCRI35	13.3779	655	M3	Gh_D12G0274	DRD1	Protein chromatin remodeling 35	3709247	3715907	+	Structure; Domain; Homology; GO; Pathway; Expression;	Gh_D12G0274	0.73	0.66	0.44	0.51	AT2G16390
FS	qD12FS_cb	D12	mk19853	mk17913_D12	101319	13479261	16.392	16.946	16.41	4.04995	0.1807	-0.3037	1.68069	OD	6.3446	CCRI35	13.3779	655	M3	Gh_D12G0275	BLH6	BEL1-like homeodomain protein 6	3716800	3719715	-	Structure; Domain; Homology; GO; Pathway; Expression;	Gh_D12G0275	0.43	0.25	1.02	0.94	AT4G34610
FS	qD12FS_cb	D12	mk19853	mk17913_D12	101319	13479261	16.392	16.946	16.41	4.04995	0.1807	-0.3037	1.68069	OD	6.3446	CCRI35	13.3779	655	M3	Gh_D12G0276	NA	NA	3742058	3742459	-	Structure; Domain; Homology; GO; Pathway; Expression;	Gh_D12G0276	0.23	-0.13	0.4	0.64	AT4G34630
FS	qD12FS_cb	D12	mk19853	mk17913_D12	101319	13479261	16.392	16.946	16.41	4.04995	0.1807	-0.3037	1.68069	OD	6.3446	CCRI35	13.3779	655	M3	Gh_D12G0277	At1g62020	Coatomer subunit alpha-1	3743534	3748907	-	Structure; Domain; Homology; GO; Pathway; Expression;	Gh_D12G0277	0.6	0.52	0.57	0.47	AT1G62020
FS	qD12FS_cb	D12	mk19853	mk17913_D12	101319	13479261	16.392	16.946	16.41	4.04995	0.1807	-0.3037	1.68069	OD	6.3446	CCRI35	13.3779	655	M3	Gh_D12G0278	At1g62020	Coatomer subunit alpha-1	3762588	3767297	-	Structure; Domain; Homology; GO; Pathway; Expression;	Gh_D12G0278	1.38	1.4	0.99	1.06	AT1G62020
FS	qD12FS_cb	D12	mk19853	mk17913_D12	101319	13479261	16.392	16.946	16.41	4.04995	0.1807	-0.3037	1.68069	OD	6.3446	CCRI35	13.3779	655	M3	Gh_D12G0279	NA	NA	3771234	3774550	-	Structure; Domain; Homology; GO; Pathway; Expression;	Gh_D12G0279	0.44	0.19	0.38	0.32	AT2G21385
FS	qD12FS_cb	D12	mk19853	mk17913_D12	101319	13479261	16.392	16.946	16.41	4.04995	0.1807	-0.3037	1.68069	OD	6.3446	CCRI35	13.3779	655	M3	Gh_D12G0280	PLA2	Protein terminal ear1 homolog	3800785	3802291	+	Structure; Domain; Homology; GO; Pathway; Expression;	Gh_D12G0280	0	0	0	-1.1	AT5G07930
FS	qD12FS_cb	D12	mk19853	mk17913_D12	101319	13479261	16.392	16.946	16.41	4.04995	0.1807	-0.3037	1.68069	OD	6.3446	CCRI35	13.3779	655	M3	Gh_D12G0281	yqeI	Probable RNA-binding protein YqeI	3803449	3805061	+	Structure; Domain; Homology; GO; Pathway; Expression;	Gh_D12G0281	0.83	0.67	0.24	0.52	AT2G21350
FS	qD12FS_cb	D12	mk19853	mk17913_D12	101319	13479261	16.392	16.946	16.41	4.04995	0.1807	-0.3037	1.68069	OD	6.3446	CCRI35	13.3779	655	M3	Gh_D12G0282	NA	NA	3810296	3811054	+	Structure; Domain; Homology; GO; Pathway; Expression;	Gh_D12G0282	-0.05	-0.35	-0.34	0.21	0
FS	qD12FS_cb	D12	mk19853	mk17913_D12	101319	13479261	16.392	16.946	16.41	4.04995	0.1807	-0.3037	1.68069	OD	6.3446	CCRI35	13.3779	655	M3	Gh_D12G0283	At4g39010	Endoglucanase 24	3848492	3850732	+	Structure; Domain; Homology; GO; Pathway; Expression;	Gh_D12G0283	-0.35	-1.05	0	-0.72	AT4G39010
FS	qD12FS_cb	D12	mk19853	mk17913_D12	101319	13479261	16.392	16.946	16.41	4.04995	0.1807	-0.3037	1.68069	OD	6.3446	CCRI35	13.3779	655	M3	Gh_D12G0284	NA	NA	3856772	3857722	+	Structure; Domain; Homology; GO; Pathway; Expression;	Gh_D12G0284	0.65	0.41	0.7	0.42	0
FS	qD12FS_cb	D12	mk19853	mk17913_D12	101319	13479261	16.392	16.946	16.41	4.04995	0.1807	-0.3037	1.68069	OD	6.3446	CCRI35	13.3779	655	M3	Gh_D12G0285	CIB22	NADH dehydrogenase [ubiquinone] 1 beta subcomplex subunit 9	3862510	3864522	+	Structure; Domain; Homology; GO; Pathway; Expression;	Gh_D12G0285	1.97	1.9	1.67	1.53	AT4G34700
FS	qD12FS_cb	D12	mk19853	mk17913_D12	101319	13479261	16.392	16.946	16.41	4.04995	0.1807	-0.3037	1.68069	OD	6.3446	CCRI35	13.3779	655	M3	Gh_D12G0286	NA	NA	3866065	3866771	+	Structure; Domain; Homology; GO; Pathway; Expression;	Gh_D12G0286	-0.6	-0.59	0	-1.1	0
FS	qD12FS_cb	D12	mk19853	mk17913_D12	101319	13479261	16.392	16.946	16.41	4.04995	0.1807	-0.3037	1.68069	OD	6.3446	CCRI35	13.3779	655	M3	Gh_D12G0287	Ufd1l	Ubiquitin fusion degradation protein 1 homolog	3867993	3870239	-	Structure; Domain; Homology; GO; Pathway; Expression;	Gh_D12G0287	1.43	1.43	1.32	1.25	AT2G21270
FS	qD12FS_cb	D12	mk19853	mk17913_D12	101319	13479261	16.392	16.946	16.41	4.04995	0.1807	-0.3037	1.68069	OD	6.3446	CCRI35	13.3779	655	M3	Gh_D12G0288	ASE1	Amidophosphoribosyltransferase 1, chloroplastic	3881576	3883336	-	Structure; Domain; Homology; GO; Pathway; Expression;	Gh_D12G0288	-1.1	-2	-0.41	-0.59	AT2G16570
FS	qD12FS_cb	D12	mk19853	mk17913_D12	101319	13479261	16.392	16.946	16.41	4.04995	0.1807	-0.3037	1.68069	OD	6.3446	CCRI35	13.3779	655	M3	Gh_D12G0289	SAUR71	Auxin-responsive protein SAUR71	3926856	3927341	+	Structure; Domain; Homology; GO; Pathway; Expression;	Gh_D12G0289	1.49	1.96	-0.38	-1.3	AT1G75590
FS	qD12FS_cb	D12	mk19853	mk17913_D12	101319	13479261	16.392	16.946	16.41	4.04995	0.1807	-0.3037	1.68069	OD	6.3446	CCRI35	13.3779	655	M3	Gh_D12G0290	Sec11a	Signal peptidase complex catalytic subunit SEC11A	3934523	3935694	-	Structure; Domain; Homology; GO; Pathway; Expression;	Gh_D12G0290	0.07	-0.51	0	0	AT1G52600
FS	qD12FS_cb	D12	mk19853	mk17913_D12	101319	13479261	16.392	16.946	16.41	4.04995	0.1807	-0.3037	1.68069	OD	6.3446	CCRI35	13.3779	655	M3	Gh_D12G0291	NA	Auxin-induced protein 15A	3980368	3980682	-	Structure; Domain; Homology; GO; Pathway; Expression;	Gh_D12G0291	-0.52	0.05	0	-0.1	AT2G21220
FS	qD12FS_cb	D12	mk19853	mk17913_D12	101319	13479261	16.392	16.946	16.41	4.04995	0.1807	-0.3037	1.68069	OD	6.3446	CCRI35	13.3779	655	M3	Gh_D12G0292	TAF14B	Transcription initiation factor TFIID subunit 14b	3984422	3986569	-	Structure; Domain; Homology; GO; Pathway; Expression;	Gh_D12G0292	0.71	0.28	0.46	0.68	AT5G45600
FS	qD12FS_cb	D12	mk19853	mk17913_D12	101319	13479261	16.392	16.946	16.41	4.04995	0.1807	-0.3037	1.68069	OD	6.3446	CCRI35	13.3779	655	M3	Gh_D12G0293	PCMP-H43	Pentatricopeptide repeat-containing protein At3g12770	3987204	3988619	-	Structure; Domain; Homology; GO; Pathway; Expression;	Gh_D12G0293	-0.74	-1.15	-0.39	-0.64	AT3G09040
FS	qD12FS_cb	D12	mk19853	mk17913_D12	101319	13479261	16.392	16.946	16.41	4.04995	0.1807	-0.3037	1.68069	OD	6.3446	CCRI35	13.3779	655	M3	Gh_D12G0294	NA	NA	3998086	3999385	+	Structure; Domain; Homology; GO; Pathway; Expression;	Gh_D12G0294	-1.05	-0.74	-0.33	0.45	AT4G38810
FS	qD12FS_cb	D12	mk19853	mk17913_D12	101319	13479261	16.392	16.946	16.41	4.04995	0.1807	-0.3037	1.68069	OD	6.3446	CCRI35	13.3779	655	M3	Gh_D12G0295	PIP2-6	Probable aquaporin PIP2-6	3999770	4000606	-	Structure; Domain; Homology; GO; Pathway; Expression;	Gh_D12G0295	0	0	0	-1.3	AT2G16850
FS	qD12FS_cb	D12	mk19853	mk17913_D12	101319	13479261	16.392	16.946	16.41	4.04995	0.1807	-0.3037	1.68069	OD	6.3446	CCRI35	13.3779	655	M3	Gh_D12G0296	PIP2-8	Probable aquaporin PIP2-8	4020393	4021376	-	Structure; Domain; Homology; GO; Pathway; Expression;	Gh_D12G0296	0	-1.4	0	0	AT2G45960
FS	qD12FS_cb	D12	mk19853	mk17913_D12	101319	13479261	16.392	16.946	16.41	4.04995	0.1807	-0.3037	1.68069	OD	6.3446	CCRI35	13.3779	655	M3	Gh_D12G0297	NA	NA	4034962	4035355	-	Structure; Domain; Homology; GO; Pathway; Expression;	Gh_D12G0297	0	0	0	0	0
FS	qD12FS_cb	D12	mk19853	mk17913_D12	101319	13479261	16.392	16.946	16.41	4.04995	0.1807	-0.3037	1.68069	OD	6.3446	CCRI35	13.3779	655	M3	Gh_D12G0298	BC1L2	COBRA-like protein 2	4046082	4047656	+	Structure; Domain; Homology; GO; Pathway; Expression;	Gh_D12G0298	0.09	0.57	-1.1	-1.1	AT3G29810
FS	qD12FS_cb	D12	mk19853	mk17913_D12	101319	13479261	16.392	16.946	16.41	4.04995	0.1807	-0.3037	1.68069	OD	6.3446	CCRI35	13.3779	655	M3	Gh_D12G0299	PKSB	Type III polyketide synthase B	4048590	4049916	+	Structure; Domain; Homology; GO; Pathway; Expression;	Gh_D12G0299	-0.57	0.05	-0.3	-0.06	AT4G34850
FS	qD12FS_cb	D12	mk19853	mk17913_D12	101319	13479261	16.392	16.946	16.41	4.04995	0.1807	-0.3037	1.68069	OD	6.3446	CCRI35	13.3779	655	M3	Gh_D12G0300	KdelR	ER lumen protein-retaining receptor	4050598	4053851	-	Structure; Domain; Homology; GO; Pathway; Expression;	Gh_D12G0300	1.46	1.41	1.55	1.21	AT4G38790
FS	qD12FS_cb	D12	mk19853	mk17913_D12	101319	13479261	16.392	16.946	16.41	4.04995	0.1807	-0.3037	1.68069	OD	6.3446	CCRI35	13.3779	655	M3	Gh_D12G0301	NA	NA	4070540	4070830	+	Structure; Domain; Homology; GO; Pathway; Expression;	Gh_D12G0301	1.01	1.27	0.97	0.99	0
FS	qD12FS_cb	D12	mk19853	mk17913_D12	101319	13479261	16.392	16.946	16.41	4.04995	0.1807	-0.3037	1.68069	OD	6.3446	CCRI35	13.3779	655	M3	Gh_D12G0302	RF_0381	Putative ankyrin repeat protein RF_0381	4141163	4142751	-	Structure; Domain; Homology; GO; Pathway; Expression;	Gh_D12G0302	-2	-0.46	0	-1.15	AT5G60070
FS	qD12FS_cb	D12	mk19853	mk17913_D12	101319	13479261	16.392	16.946	16.41	4.04995	0.1807	-0.3037	1.68069	OD	6.3446	CCRI35	13.3779	655	M3	Gh_D12G0303	At2g21120	Probable magnesium transporter NIPA6	4148279	4151323	+	Structure; Domain; Homology; GO; Pathway; Expression;	Gh_D12G0303	0.78	0.8	0.61	0.54	AT2G21120
FS	qD12FS_cb	D12	mk19853	mk17913_D12	101319	13479261	16.392	16.946	16.41	4.04995	0.1807	-0.3037	1.68069	OD	6.3446	CCRI35	13.3779	655	M3	Gh_D12G0304	EIF4B3	Eukaryotic translation initiation factor 4B3	4171580	4173298	+	Structure; Domain; Homology; GO; Pathway; Expression;	Gh_D12G0304	0.93	1.07	0.78	0.88	AT4G38710
FS	qD12FS_cb	D12	mk19853	mk17913_D12	101319	13479261	16.392	16.946	16.41	4.04995	0.1807	-0.3037	1.68069	OD	6.3446	CCRI35	13.3779	655	M3	Gh_D12G0305	TOC132	Translocase of chloroplast 132, chloroplastic	4175495	4179751	-	Structure; Domain; Homology; GO; Pathway; Expression;	Gh_D12G0305	0.76	0.55	0.63	0.89	AT3G16620
FS	qD12FS_cb	D12	mk19853	mk17913_D12	101319	13479261	16.392	16.946	16.41	4.04995	0.1807	-0.3037	1.68069	OD	6.3446	CCRI35	13.3779	655	M3	Gh_D12G0306	plcA	1-phosphatidylinositol phosphodiesterase	4217778	4218734	+	Structure; Domain; Homology; GO; Pathway; Expression;	Gh_D12G0306	-0.42	-0.34	-0.16	-0.66	AT4G38690
FS	qD12FS_cb	D12	mk19853	mk17913_D12	101319	13479261	16.392	16.946	16.41	4.04995	0.1807	-0.3037	1.68069	OD	6.3446	CCRI35	13.3779	655	M3	Gh_D12G0307	mettl16	Methyltransferase-like protein 16	4219179	4222424	-	Structure; Domain; Homology; GO; Pathway; Expression;	Gh_D12G0307	0.6	0.31	0.65	0.67	AT2G21070
FS	qD12FS_cb	D12	mk19853	mk17913_D12	101319	13479261	16.392	16.946	16.41	4.04995	0.1807	-0.3037	1.68069	OD	6.3446	CCRI35	13.3779	655	M3	Gh_D12G0308	TOC120	Translocase of chloroplast 120, chloroplastic	4226105	4230403	-	Structure; Domain; Homology; GO; Pathway; Expression;	Gh_D12G0308	0.93	0.7	0.85	0.86	AT3G16620
FS	qD12FS_cb	D12	mk19853	mk17913_D12	101319	13479261	16.392	16.946	16.41	4.04995	0.1807	-0.3037	1.68069	OD	6.3446	CCRI35	13.3779	655	M3	Gh_D12G0309	NA	NA	4248531	4250438	+	Structure; Domain; Homology; GO; Pathway; Expression;	Gh_D12G0309	-0.31	0.02	-0.57	-0.7	AT4G34940
FS	qD12FS_cb	D12	mk19853	mk17913_D12	101319	13479261	16.392	16.946	16.41	4.04995	0.1807	-0.3037	1.68069	OD	6.3446	CCRI35	13.3779	655	M3	Gh_D12G0310	TL1	Thaumatin-like protein 1	4259366	4261168	+	Structure; Domain; Homology; GO; Pathway; Expression;	Gh_D12G0310	0.21	0.35	0.51	0.45	AT4G38670
FS	qD12FS_cb	D12	mk19853	mk17913_D12	101319	13479261	16.392	16.946	16.41	4.04995	0.1807	-0.3037	1.68069	OD	6.3446	CCRI35	13.3779	655	M3	Gh_D12G0311	ADF5	Actin-depolymerizing factor 5	4263836	4266900	+	Structure; Domain; Homology; GO; Pathway; Expression;	Gh_D12G0311	1.06	1.54	1.28	0.96	AT2G16700
FS	qD12FS_cb	D12	mk19853	mk17913_D12	101319	13479261	16.392	16.946	16.41	4.04995	0.1807	-0.3037	1.68069	OD	6.3446	CCRI35	13.3779	655	M3	Gh_D12G0312	NA	NA	4289707	4292214	-	Structure; Domain; Homology; GO; Pathway; Expression;	Gh_D12G0312	0.23	0.05	0.17	0.08	AT1G65540
FS	qD12FS_cb	D12	mk19853	mk17913_D12	101319	13479261	16.392	16.946	16.41	4.04995	0.1807	-0.3037	1.68069	OD	6.3446	CCRI35	13.3779	655	M3	Gh_D12G0313	NA	NA	4295175	4295465	-	Structure; Domain; Homology; GO; Pathway; Expression;	Gh_D12G0313	0.49	0	0.59	0.12	0
FS	qD12FS_cb	D12	mk19853	mk17913_D12	101319	13479261	16.392	16.946	16.41	4.04995	0.1807	-0.3037	1.68069	OD	6.3446	CCRI35	13.3779	655	M3	Gh_D12G0314	NA	NA	4309189	4309542	-	Structure; Domain; Homology; GO; Pathway; Expression;	Gh_D12G0314	0.06	0	0.05	0	0
FS	qD12FS_cb	D12	mk19853	mk17913_D12	101319	13479261	16.392	16.946	16.41	4.04995	0.1807	-0.3037	1.68069	OD	6.3446	CCRI35	13.3779	655	M3	Gh_D12G0315	SPG20	Spartin	4313963	4315902	+	Structure; Domain; Homology; GO; Pathway; Expression;	Gh_D12G0315	1.07	1.35	0.73	1.16	AT2G17840
FS	qD12FS_cb	D12	mk19853	mk17913_D12	101319	13479261	16.392	16.946	16.41	4.04995	0.1807	-0.3037	1.68069	OD	6.3446	CCRI35	13.3779	655	M3	Gh_D12G0316	MYB308	Myb-related protein 308	4363550	4364408	-	Structure; Domain; Homology; GO; Pathway; Expression;	Gh_D12G0316	0.6	0.53	1.08	0.86	AT4G38620
FS	qD12FS_cb	D12	mk19853	mk17913_D12	101319	13479261	16.392	16.946	16.41	4.04995	0.1807	-0.3037	1.68069	OD	6.3446	CCRI35	13.3779	655	M3	Gh_D12G0317	UPL3	E3 ubiquitin-protein ligase UPL3	4452872	4460892	+	Structure; Domain; Homology; GO; Pathway; Expression;	Gh_D12G0317	0.95	0.65	0.91	1.03	AT4G38600
FS	qD12FS_cb	D12	mk19853	mk17913_D12	101319	13479261	16.392	16.946	16.41	4.04995	0.1807	-0.3037	1.68069	OD	6.3446	CCRI35	13.3779	655	M3	Gh_D12G0318	BGAL13	Beta-galactosidase 13	4480117	4484873	-	Structure; Domain; Homology; GO; Pathway; Expression;	Gh_D12G0318	0	0	0	-1.3	AT2G16730
FS	qD12FS_cb	D12	mk19853	mk17913_D12	101319	13479261	16.392	16.946	16.41	4.04995	0.1807	-0.3037	1.68069	OD	6.3446	CCRI35	13.3779	655	M3	Gh_D12G0319	ARAC3	Rac-like GTP-binding protein ARAC3	4501657	4505325	+	Structure; Domain; Homology; GO; Pathway; Expression;	Gh_D12G0319	1.21	1.1	1.08	1.08	AT1G75840
FS	qD12FS_cb	D12	mk19853	mk17913_D12	101319	13479261	16.392	16.946	16.41	4.04995	0.1807	-0.3037	1.68069	OD	6.3446	CCRI35	13.3779	655	M3	Gh_D12G0320	UBC10	Ubiquitin-conjugating enzyme E2 10	4506618	4507431	+	Structure; Domain; Homology; GO; Pathway; Expression;	Gh_D12G0320	-0.09	0.07	1.21	0.92	AT5G53300
FS	qD12FS_cb	D12	mk19853	mk17913_D12	101319	13479261	16.392	16.946	16.41	4.04995	0.1807	-0.3037	1.68069	OD	6.3446	CCRI35	13.3779	655	M3	Gh_D12G0321	RBK1	Receptor-like cytosolic serine/threonine-protein kinase RBK1	4545267	4547020	+	Structure; Domain; Homology; GO; Pathway; Expression;	Gh_D12G0321	-0.57	-0.21	0.75	0.26	AT4G35030
FS	qD12FS_cb	D12	mk19853	mk17913_D12	101319	13479261	16.392	16.946	16.41	4.04995	0.1807	-0.3037	1.68069	OD	6.3446	CCRI35	13.3779	655	M3	Gh_D12G0322	ASK4	SKP1-like protein 4	4563950	4564566	+	Structure; Domain; Homology; GO; Pathway; Expression;	Gh_D12G0322	0	0	0	0	AT1G20140
FS	qD12FS_cb	D12	mk19853	mk17913_D12	101319	13479261	16.392	16.946	16.41	4.04995	0.1807	-0.3037	1.68069	OD	6.3446	CCRI35	13.3779	655	M3	Gh_D12G0323	SKP1A	SKP1-like protein 1A	4585663	4586177	+	Structure; Domain; Homology; GO; Pathway; Expression;	Gh_D12G0323	0	0	0	0	AT1G75950
FS	qD12FS_cb	D12	mk19853	mk17913_D12	101319	13479261	16.392	16.946	16.41	4.04995	0.1807	-0.3037	1.68069	OD	6.3446	CCRI35	13.3779	655	M3	Gh_D12G0324	NA	NA	4603588	4603941	+	Structure; Domain; Homology; GO; Pathway; Expression;	Gh_D12G0324	0	0	0	0	0
FS	qD12FS_cb	D12	mk19853	mk17913_D12	101319	13479261	16.392	16.946	16.41	4.04995	0.1807	-0.3037	1.68069	OD	6.3446	CCRI35	13.3779	655	M3	Gh_D12G0325	ASK4	SKP1-like protein 4	4620903	4621477	+	Structure; Domain; Homology; GO; Pathway; Expression;	Gh_D12G0325	-0.41	-0.38	-1.15	-0.54	AT1G20140
FS	qD12FS_cb	D12	mk19853	mk17913_D12	101319	13479261	16.392	16.946	16.41	4.04995	0.1807	-0.3037	1.68069	OD	6.3446	CCRI35	13.3779	655	M3	Gh_D12G0326	At3g58360	MATH domain and coiled-coil domain-containing protein At3g58360	4622224	4625351	-	Structure; Domain; Homology; GO; Pathway; Expression;	Gh_D12G0326	1.08	1.15	1.25	1.11	AT4G35110
FS	qD12FS_cb	D12	mk19853	mk17913_D12	101319	13479261	16.392	16.946	16.41	4.04995	0.1807	-0.3037	1.68069	OD	6.3446	CCRI35	13.3779	655	M3	Gh_D12G0327	EXO70A1	Exocyst complex component EXO70A1	4666459	4667427	+	Structure; Domain; Homology; GO; Pathway; Expression;	Gh_D12G0327	-1.05	-1.52	0	-1.15	AT5G61010
FS	qD12FS_cb	D12	mk19853	mk17913_D12	101319	13479261	16.392	16.946	16.41	4.04995	0.1807	-0.3037	1.68069	OD	6.3446	CCRI35	13.3779	655	M3	Gh_D12G0328	AMS	Transcription factor ABORTED MICROSPORES	4670664	4673082	+	Structure; Domain; Homology; GO; Pathway; Expression;	Gh_D12G0328	-2	0	0	0	AT2G16910
FS	qD12FS_cb	D12	mk19853	mk17913_D12	101319	13479261	16.392	16.946	16.41	4.04995	0.1807	-0.3037	1.68069	OD	6.3446	CCRI35	13.3779	655	M3	Gh_D12G0329	21D7	Probable 26S proteasome non-ATPase regulatory subunit 3	4673775	4676678	-	Structure; Domain; Homology; GO; Pathway; Expression;	Gh_D12G0329	0.97	1	0.77	0.71	AT1G20200
FS	qD12FS_cb	D12	mk19853	mk17913_D12	101319	13479261	16.392	16.946	16.41	4.04995	0.1807	-0.3037	1.68069	OD	6.3446	CCRI35	13.3779	655	M3	Gh_D12G0330	Os06g0717800	Probable protein phosphatase 2C 60	4706904	4710149	+	Structure; Domain; Homology; GO; Pathway; Expression;	Gh_D12G0330	0.98	0.81	0.76	0.82	AT4G38520
FS	qD12FS_cb	D12	mk19853	mk17913_D12	101319	13479261	16.392	16.946	16.41	4.04995	0.1807	-0.3037	1.68069	OD	6.3446	CCRI35	13.3779	655	M3	Gh_D12G0331	CPP1	Protein CHAPERONE-LIKE PROTEIN OF POR1, chloroplastic	4711661	4713650	-	Structure; Domain; Homology; GO; Pathway; Expression;	Gh_D12G0331	0.62	0.49	0.52	0.61	AT2G20920
FS	qD12FS_cb	D12	mk19853	mk17913_D12	101319	13479261	16.392	16.946	16.41	4.04995	0.1807	-0.3037	1.68069	OD	6.3446	CCRI35	13.3779	655	M3	Gh_D12G0332	pds	Phytoene dehydrogenase	4714113	4718009	+	Structure; Domain; Homology; GO; Pathway; Expression;	Gh_D12G0332	0.16	-0.06	0.51	0.3	AT4G14210
FS	qD12FS_cb	D12	mk19853	mk17913_D12	101319	13479261	16.392	16.946	16.41	4.04995	0.1807	-0.3037	1.68069	OD	6.3446	CCRI35	13.3779	655	M3	Gh_D12G0333	NA	NA	4718277	4721218	-	Structure; Domain; Homology; GO; Pathway; Expression;	Gh_D12G0333	0.78	0.76	1.11	0.97	AT4G38500
FS	qD12FS_cb	D12	mk19853	mk17913_D12	101319	13479261	16.392	16.946	16.41	4.04995	0.1807	-0.3037	1.68069	OD	6.3446	CCRI35	13.3779	655	M3	Gh_D12G0334	Hiatl1	Hippocampus abundant transcript-like protein 1	4728482	4740279	+	Structure; Domain; Homology; GO; Pathway; Expression;	Gh_D12G0334	-0.89	-0.8	1.13	0.79	AT2G16980
FS	qD12FS_cb	D12	mk19853	mk17913_D12	101319	13479261	16.392	16.946	16.41	4.04995	0.1807	-0.3037	1.68069	OD	6.3446	CCRI35	13.3779	655	M3	Gh_D12G0335	dcaf8	DDB1- and CUL4-associated factor 8	4744349	4748436	-	Structure; Domain; Homology; GO; Pathway; Expression;	Gh_D12G0335	1.22	1.22	0.89	0.92	AT4G35140
FS	qD12FS_cb	D12	mk19853	mk17913_D12	101319	13479261	16.392	16.946	16.41	4.04995	0.1807	-0.3037	1.68069	OD	6.3446	CCRI35	13.3779	655	M3	Gh_D12G0336	PCMP-E10	Pentatricopeptide repeat-containing protein At1g62260, mitochondrial	4750912	4752846	-	Structure; Domain; Homology; GO; Pathway; Expression;	Gh_D12G0336	0.18	-0.01	0.17	0.05	AT1G62260
FS	qD12FS_cb	D12	mk19853	mk17913_D12	101319	13479261	16.392	16.946	16.41	4.04995	0.1807	-0.3037	1.68069	OD	6.3446	CCRI35	13.3779	655	M3	Gh_D12G0337	ATR	Serine/threonine-protein kinase ATR	4767001	4779422	-	Structure; Domain; Homology; GO; Pathway; Expression;	Gh_D12G0337	-0.02	-0.28	-0.8	-0.07	AT5G40820
FS	qD12FS_cb	D12	mk19853	mk17913_D12	101319	13479261	16.392	16.946	16.41	4.04995	0.1807	-0.3037	1.68069	OD	6.3446	CCRI35	13.3779	655	M3	Gh_D12G0338	FBL10	F-box/LRR-repeat protein 10	4798696	4802479	-	Structure; Domain; Homology; GO; Pathway; Expression;	Gh_D12G0338	0.94	0.99	0.79	0.9	AT2G17020
FS	qD12FS_cb	D12	mk19853	mk17913_D12	101319	13479261	16.392	16.946	16.41	4.04995	0.1807	-0.3037	1.68069	OD	6.3446	CCRI35	13.3779	655	M3	Gh_D12G0339	4'OMT2	3'-hydroxy-N-methyl-(S)-coclaurine 4'-O-methyltransferase 2	4837858	4891326	-	Structure; Domain; Homology; GO; Pathway; Expression;	Gh_D12G0339	0	0	0	-0.85	AT4G35160
FS	qD12FS_cb	D12	mk19853	mk17913_D12	101319	13479261	16.392	16.946	16.41	4.04995	0.1807	-0.3037	1.68069	OD	6.3446	CCRI35	13.3779	655	M3	Gh_D12G0340	Ccdc124	Coiled-coil domain-containing protein 124	4941942	4942765	+	Structure; Domain; Homology; GO; Pathway; Expression;	Gh_D12G0340	1.05	1.09	0.76	0.57	AT1G16210
FS	qD12FS_cb	D12	mk19853	mk17913_D12	101319	13479261	16.392	16.946	16.41	4.04995	0.1807	-0.3037	1.68069	OD	6.3446	CCRI35	13.3779	655	M3	Gh_D12G0341	NA	NA	4948155	4948394	-	Structure; Domain; Homology; GO; Pathway; Expression;	Gh_D12G0341	0	-0.29	0	0	0
FS	qD12FS_cb	D12	mk19853	mk17913_D12	101319	13479261	16.392	16.946	16.41	4.04995	0.1807	-0.3037	1.68069	OD	6.3446	CCRI35	13.3779	655	M3	Gh_D12G0342	NCRK	Receptor-like serine/threonine-protein kinase NCRK	4949699	4952053	+	Structure; Domain; Homology; GO; Pathway; Expression;	Gh_D12G0342	0.83	0.67	0.43	0.11	AT1G11300
FS	qD12FS_cb	D12	mk19853	mk17913_D12	101319	13479261	16.392	16.946	16.41	4.04995	0.1807	-0.3037	1.68069	OD	6.3446	CCRI35	13.3779	655	M3	Gh_D12G0343	At5g33370	GDSL esterase/lipase At5g33370	4952499	4954127	-	Structure; Domain; Homology; GO; Pathway; Expression;	Gh_D12G0343	-0.72	-1.3	0	-0.92	AT5G55050
FS	qD12FS_cb	D12	mk19853	mk17913_D12	101319	13479261	16.392	16.946	16.41	4.04995	0.1807	-0.3037	1.68069	OD	6.3446	CCRI35	13.3779	655	M3	Gh_D12G0344	Bp10	L-ascorbate oxidase homolog	4955549	4957800	-	Structure; Domain; Homology; GO; Pathway; Expression;	Gh_D12G0344	-0.42	0.37	0.69	1.33	AT1G76160
FS	qD12FS_cb	D12	mk19853	mk17913_D12	101319	13479261	16.392	16.946	16.41	4.04995	0.1807	-0.3037	1.68069	OD	6.3446	CCRI35	13.3779	655	M3	Gh_D12G0345	NA	NA	4977519	4978175	-	Structure; Domain; Homology; GO; Pathway; Expression;	Gh_D12G0345	-0.24	-0.8	-0.6	0.23	0
FS	qD12FS_cb	D12	mk19853	mk17913_D12	101319	13479261	16.392	16.946	16.41	4.04995	0.1807	-0.3037	1.68069	OD	6.3446	CCRI35	13.3779	655	M3	Gh_D12G0346	COR47	Dehydrin COR47	5009540	5010192	-	Structure; Domain; Homology; GO; Pathway; Expression;	Gh_D12G0346	0.82	-0.06	0	-0.3	AT1G20450
FS	qD12FS_cb	D12	mk19853	mk17913_D12	101319	13479261	16.392	16.946	16.41	4.04995	0.1807	-0.3037	1.68069	OD	6.3446	CCRI35	13.3779	655	M3	Gh_D12G0347	ANAC094	Putative NAC domain-containing protein 94	5024833	5025913	+	Structure; Domain; Homology; GO; Pathway; Expression;	Gh_D12G0347	0.26	0.32	0.1	0.36	AT2G17040
FS	qD12FS_cb	D12	mk19853	mk17913_D12	101319	13479261	16.392	16.946	16.41	4.04995	0.1807	-0.3037	1.68069	OD	6.3446	CCRI35	13.3779	655	M3	Gh_D12G0348	NA	NA	5037440	5042738	-	Structure; Domain; Homology; GO; Pathway; Expression;	Gh_D12G0348	0	0	0	-1.52	AT4G35200
FS	qD12FS_cb	D12	mk19853	mk17913_D12	101319	13479261	16.392	16.946	16.41	4.04995	0.1807	-0.3037	1.68069	OD	6.3446	CCRI35	13.3779	655	M3	Gh_D12G0349	NA	NA	5133185	5134027	-	Structure; Domain; Homology; GO; Pathway; Expression;	Gh_D12G0349	0	0	0	-1.05	AT2G17080
FS	qD12FS_cb	D12	mk19853	mk17913_D12	101319	13479261	16.392	16.946	16.41	4.04995	0.1807	-0.3037	1.68069	OD	6.3446	CCRI35	13.3779	655	M3	Gh_D12G0350	NA	NA	5172648	5173466	-	Structure; Domain; Homology; GO; Pathway; Expression;	Gh_D12G0350	0	0	0	-0.34	AT4G35200
FS	qD12FS_cb	D12	mk19853	mk17913_D12	101319	13479261	16.392	16.946	16.41	4.04995	0.1807	-0.3037	1.68069	OD	6.3446	CCRI35	13.3779	655	M3	Gh_D12G0351	NA	NA	5174444	5175286	-	Structure; Domain; Homology; GO; Pathway; Expression;	Gh_D12G0351	0	0	0	-0.92	AT2G17080
FS	qD12FS_cb	D12	mk19853	mk17913_D12	101319	13479261	16.392	16.946	16.41	4.04995	0.1807	-0.3037	1.68069	OD	6.3446	CCRI35	13.3779	655	M3	Gh_D12G0352	NA	NA	5178018	5178455	-	Structure; Domain; Homology; GO; Pathway; Expression;	Gh_D12G0352	0	0	0	-1.4	AT4G35200
FS	qD12FS_cb	D12	mk19853	mk17913_D12	101319	13479261	16.392	16.946	16.41	4.04995	0.1807	-0.3037	1.68069	OD	6.3446	CCRI35	13.3779	655	M3	Gh_D12G0353	NA	NA	5201375	5202193	-	Structure; Domain; Homology; GO; Pathway; Expression;	Gh_D12G0353	0	0	0	-0.89	AT4G35200
FS	qD12FS_cb	D12	mk19853	mk17913_D12	101319	13479261	16.392	16.946	16.41	4.04995	0.1807	-0.3037	1.68069	OD	6.3446	CCRI35	13.3779	655	M3	Gh_D12G0354	NA	NA	5312884	5320042	-	Structure; Domain; Homology; GO; Pathway; Expression;	Gh_D12G0354	0	0	0	-1.3	AT2G17080
FS	qD12FS_cb	D12	mk19853	mk17913_D12	101319	13479261	16.392	16.946	16.41	4.04995	0.1807	-0.3037	1.68069	OD	6.3446	CCRI35	13.3779	655	M3	Gh_D12G0355	NA	NA	5357443	5358261	-	Structure; Domain; Homology; GO; Pathway; Expression;	Gh_D12G0355	0	0	0	-1.7	AT4G35200
FS	qD12FS_cb	D12	mk19853	mk17913_D12	101319	13479261	16.392	16.946	16.41	4.04995	0.1807	-0.3037	1.68069	OD	6.3446	CCRI35	13.3779	655	M3	Gh_D12G0356	NA	NA	5359240	5359677	-	Structure; Domain; Homology; GO; Pathway; Expression;	Gh_D12G0356	0	0	0	-1.05	AT4G35200
FS	qD12FS_cb	D12	mk19853	mk17913_D12	101319	13479261	16.392	16.946	16.41	4.04995	0.1807	-0.3037	1.68069	OD	6.3446	CCRI35	13.3779	655	M3	Gh_D12G0357	NA	NA	5398975	5399414	-	Structure; Domain; Homology; GO; Pathway; Expression;	Gh_D12G0357	0	0	-0.57	-0.55	AT2G17070
FS	qD12FS_cb	D12	mk19853	mk17913_D12	101319	13479261	16.392	16.946	16.41	4.04995	0.1807	-0.3037	1.68069	OD	6.3446	CCRI35	13.3779	655	M3	Gh_D12G0358	At4g35230	Probable serine/threonine-protein kinase At4g35230	5400084	5403735	-	Structure; Domain; Homology; GO; Pathway; Expression;	Gh_D12G0358	0.65	0.29	0.18	0.56	AT4G35230
FS	qD12FS_cb	D12	mk19853	mk17913_D12	101319	13479261	16.392	16.946	16.41	4.04995	0.1807	-0.3037	1.68069	OD	6.3446	CCRI35	13.3779	655	M3	Gh_D12G0359	NA	NA	5432118	5436250	-	Structure; Domain; Homology; GO; Pathway; Expression;	Gh_D12G0359	0.42	0.01	0.42	0.72	AT4G35240
FS	qD12FS_cb	D12	mk19853	mk17913_D12	101319	13479261	16.392	16.946	16.41	4.04995	0.1807	-0.3037	1.68069	OD	6.3446	CCRI35	13.3779	655	M3	Gh_D12G0360	CP31B	RNA-binding protein CP31B, chloroplastic	5447599	5447862	+	Structure; Domain; Homology; GO; Pathway; Expression;	Gh_D12G0360	0	0	0	0	AT5G50250
FS	qD12FS_cb	D12	mk19853	mk17913_D12	101319	13479261	16.392	16.946	16.41	4.04995	0.1807	-0.3037	1.68069	OD	6.3446	CCRI35	13.3779	655	M3	Gh_D12G0361	LYM2	LysM domain-containing GPI-anchored protein 2	5508791	5510667	+	Structure; Domain; Homology; GO; Pathway; Expression;	Gh_D12G0361	-0.21	-0.51	-1.1	0.04	AT2G17120
FS	qD12FS_cb	D12	mk19853	mk17913_D12	101319	13479261	16.392	16.946	16.41	4.04995	0.1807	-0.3037	1.68069	OD	6.3446	CCRI35	13.3779	655	M3	Gh_D12G0362	LAZ1	Protein LAZ1	5513423	5517486	+	Structure; Domain; Homology; GO; Pathway; Expression;	Gh_D12G0362	0.89	0.66	0.66	0.46	AT4G38360
FS	qD12FS_cb	D12	mk19853	mk17913_D12	101319	13479261	16.392	16.946	16.41	4.04995	0.1807	-0.3037	1.68069	OD	6.3446	CCRI35	13.3779	655	M3	Gh_D12G0363	cobC	Adenosylcobalamin/alpha-ribazole phosphatase	5518229	5520763	-	Structure; Domain; Homology; GO; Pathway; Expression;	Gh_D12G0363	0.7	0	0.29	0.54	AT4G38370
FS	qD12FS_cb	D12	mk19853	mk17913_D12	101319	13479261	16.392	16.946	16.41	4.04995	0.1807	-0.3037	1.68069	OD	6.3446	CCRI35	13.3779	655	M3	Gh_D12G0364	SLY1	SEC1 family transport protein SLY1	5536856	5539736	+	Structure; Domain; Homology; GO; Pathway; Expression;	Gh_D12G0364	1.21	1.13	1.04	1.12	AT2G17980
FS	qD12FS_cb	D12	mk19853	mk17913_D12	101319	13479261	16.392	16.946	16.41	4.04995	0.1807	-0.3037	1.68069	OD	6.3446	CCRI35	13.3779	655	M3	Gh_D12G0365	NA	NA	5539817	5541305	-	Structure; Domain; Homology; GO; Pathway; Expression;	Gh_D12G0365	0.33	-0.17	0	0.03	AT5G35560
FS	qD12FS_cb	D12	mk19853	mk17913_D12	101319	13479261	16.392	16.946	16.41	4.04995	0.1807	-0.3037	1.68069	OD	6.3446	CCRI35	13.3779	655	M3	Gh_D12G0366	IDH1	Isocitrate dehydrogenase [NAD] regulatory subunit 1, mitochondrial	5541976	5543778	+	Structure; Domain; Homology; GO; Pathway; Expression;	Gh_D12G0366	0.38	0.46	0.26	-0.03	AT4G35260
FS	qD12FS_cb	D12	mk19853	mk17913_D12	101319	13479261	16.392	16.946	16.41	4.04995	0.1807	-0.3037	1.68069	OD	6.3446	CCRI35	13.3779	655	M3	Gh_D12G0367	DSK2B	Ubiquitin domain-containing protein DSK2b	5553355	5558701	+	Structure; Domain; Homology; GO; Pathway; Expression;	Gh_D12G0367	1.05	1.01	1.06	1.05	AT2G17200
FS	qD12FS_cb	D12	mk19853	mk17913_D12	101319	13479261	16.392	16.946	16.41	4.04995	0.1807	-0.3037	1.68069	OD	6.3446	CCRI35	13.3779	655	M3	Gh_D12G0368	NLP2	Protein NLP2	5577963	5581575	+	Structure; Domain; Homology; GO; Pathway; Expression;	Gh_D12G0368	-0.1	0.06	0.35	0.21	AT4G35270
FS	qD12FS_cb	D12	mk19853	mk17913_D12	101319	13479261	16.392	16.946	16.41	4.04995	0.1807	-0.3037	1.68069	OD	6.3446	CCRI35	13.3779	655	M3	Gh_D12G0369	NA	Cytochrome b-c1 complex subunit 6	5582552	5586969	-	Structure; Domain; Homology; GO; Pathway; Expression;	Gh_D12G0369	2.11	1.8	1.4	1.38	AT1G15120
FS	qD12FS_cb	D12	mk19853	mk17913_D12	101319	13479261	16.392	16.946	16.41	4.04995	0.1807	-0.3037	1.68069	OD	6.3446	CCRI35	13.3779	655	M3	Gh_D12G0370	At1g68170	WAT1-related protein At1g68170	5597285	5601641	+	Structure; Domain; Homology; GO; Pathway; Expression;	Gh_D12G0370	0	0	0	-0.28	AT1G68170
FS	qD12FS_cb	D12	mk19853	mk17913_D12	101319	13479261	16.392	16.946	16.41	4.04995	0.1807	-0.3037	1.68069	OD	6.3446	CCRI35	13.3779	655	M3	Gh_D12G0371	WRKY9	Probable WRKY transcription factor 9	5642869	5644509	-	Structure; Domain; Homology; GO; Pathway; Expression;	Gh_D12G0371	0	0	0	-1.22	AT1G68150
FS	qD12FS_cb	D12	mk19853	mk17913_D12	101319	13479261	16.392	16.946	16.41	4.04995	0.1807	-0.3037	1.68069	OD	6.3446	CCRI35	13.3779	655	M3	Gh_D12G0372	At1g05600	Pentatricopeptide repeat-containing protein At1g05600	5674798	5676300	+	Structure; Domain; Homology; GO; Pathway; Expression;	Gh_D12G0372	0.85	0.6	0.58	0.81	AT1G09900
FS	qD12FS_cb	D12	mk19853	mk17913_D12	101319	13479261	16.392	16.946	16.41	4.04995	0.1807	-0.3037	1.68069	OD	6.3446	CCRI35	13.3779	655	M3	Gh_D12G0373	UGT80B1	Sterol 3-beta-glucosyltransferase UGT80B1	5676898	5681656	+	Structure; Domain; Homology; GO; Pathway; Expression;	Gh_D12G0373	0.38	0.24	0.24	0.25	AT5G24750
FS	qD12FS_cb	D12	mk19853	mk17913_D12	101319	13479261	16.392	16.946	16.41	4.04995	0.1807	-0.3037	1.68069	OD	6.3446	CCRI35	13.3779	655	M3	Gh_D12G0374	At1g18250	Thaumatin-like protein	5686534	5687750	-	Structure; Domain; Homology; GO; Pathway; Expression;	Gh_D12G0374	-0.38	-0.07	-0.72	-0.3	AT1G77700
FS	qD12FS_cb	D12	mk19853	mk17913_D12	101319	13479261	16.392	16.946	16.41	4.04995	0.1807	-0.3037	1.68069	OD	6.3446	CCRI35	13.3779	655	M3	Gh_D12G0375	HOS3	Elongation of fatty acids protein 3-like	5696429	5697277	-	Structure; Domain; Homology; GO; Pathway; Expression;	Gh_D12G0375	0.37	0	0	-0.41	AT3G06470
FS	qD12FS_cb	D12	mk19853	mk17913_D12	101319	13479261	16.392	16.946	16.41	4.04995	0.1807	-0.3037	1.68069	OD	6.3446	CCRI35	13.3779	655	M3	Gh_D12G0376	RER6	Protein RETICULATA-RELATED 6, chloroplastic	5754714	5758363	-	Structure; Domain; Homology; GO; Pathway; Expression;	Gh_D12G0376	1.24	1.37	1.26	1.11	AT5G24690
FS	qD12FS_cb	D12	mk19853	mk17913_D12	101319	13479261	16.392	16.946	16.41	4.04995	0.1807	-0.3037	1.68069	OD	6.3446	CCRI35	13.3779	655	M3	Gh_D12G0377	NA	NA	5762274	5765327	+	Structure; Domain; Homology; GO; Pathway; Expression;	Gh_D12G0377	0	0	0	0	AT1G44835
FS	qD12FS_cb	D12	mk19853	mk17913_D12	101319	13479261	16.392	16.946	16.41	4.04995	0.1807	-0.3037	1.68069	OD	6.3446	CCRI35	13.3779	655	M3	Gh_D12G0378	NA	NA	5768157	5771586	-	Structure; Domain; Homology; GO; Pathway; Expression;	Gh_D12G0378	0.78	0.75	1	0.81	AT1G10790
FS	qD12FS_cb	D12	mk19853	mk17913_D12	101319	13479261	16.392	16.946	16.41	4.04995	0.1807	-0.3037	1.68069	OD	6.3446	CCRI35	13.3779	655	M3	Gh_D12G0379	At1g10780	F-box protein At1g10780	5819266	5820697	+	Structure; Domain; Homology; GO; Pathway; Expression;	Gh_D12G0379	-0.28	-0.41	-0.64	-0.48	AT1G10780
FS	qD12FS_cb	D12	mk19853	mk17913_D12	101319	13479261	16.392	16.946	16.41	4.04995	0.1807	-0.3037	1.68069	OD	6.3446	CCRI35	13.3779	655	M3	Gh_D12G0380	At1g09580	Transmembrane emp24 domain-containing protein p24delta3	5821349	5823306	-	Structure; Domain; Homology; GO; Pathway; Expression;	Gh_D12G0380	-0.1	-0.27	0.01	-0.6	AT1G09580
FS	qD12FS_cb	D12	mk19853	mk17913_D12	101319	13479261	16.392	16.946	16.41	4.04995	0.1807	-0.3037	1.68069	OD	6.3446	CCRI35	13.3779	655	M3	Gh_D12G0381	At1g10890	Uncharacterized protein At1g10890	5861303	5865077	+	Structure; Domain; Homology; GO; Pathway; Expression;	Gh_D12G0381	0.89	0.62	0.81	0.84	AT1G10890
FS	qD12FS_cb	D12	mk19853	mk17913_D12	101319	13479261	16.392	16.946	16.41	4.04995	0.1807	-0.3037	1.68069	OD	6.3446	CCRI35	13.3779	655	M3	Gh_D12G0382	NA	NA	5884985	5885458	+	Structure; Domain; Homology; GO; Pathway; Expression;	Gh_D12G0382	0.96	0.67	0.03	0.52	AT5G64480
FS	qD12FS_cb	D12	mk19853	mk17913_D12	101319	13479261	16.392	16.946	16.41	4.04995	0.1807	-0.3037	1.68069	OD	6.3446	CCRI35	13.3779	655	M3	Gh_D12G0383	Rmnd5a	Protein RMD5 homolog A	5885742	5886899	-	Structure; Domain; Homology; GO; Pathway; Expression;	Gh_D12G0383	0.56	0.77	0.6	0.49	AT4G37880
FS	qD12FS_cb	D12	mk19853	mk17913_D12	101319	13479261	16.392	16.946	16.41	4.04995	0.1807	-0.3037	1.68069	OD	6.3446	CCRI35	13.3779	655	M3	Gh_D12G0384	MSRB2	Peptide methionine sulfoxide reductase B2, chloroplastic	5888577	5889440	+	Structure; Domain; Homology; GO; Pathway; Expression;	Gh_D12G0384	0.75	0.63	0.95	0.98	AT4G21860
FS	qD12FS_cb	D12	mk19853	mk17913_D12	101319	13479261	16.392	16.946	16.41	4.04995	0.1807	-0.3037	1.68069	OD	6.3446	CCRI35	13.3779	655	M3	Gh_D12G0385	PPA6	Soluble inorganic pyrophosphatase 6, chloroplastic	5889889	5891319	-	Structure; Domain; Homology; GO; Pathway; Expression;	Gh_D12G0385	1.3	0.95	0.74	0.67	AT5G09650
FS	qD12FS_cb	D12	mk19853	mk17913_D12	101319	13479261	16.392	16.946	16.41	4.04995	0.1807	-0.3037	1.68069	OD	6.3446	CCRI35	13.3779	655	M3	Gh_D12G0386	LGALDH	L-galactose dehydrogenase	5892897	5894767	-	Structure; Domain; Homology; GO; Pathway; Expression;	Gh_D12G0386	1.48	1.53	1.33	1.31	AT4G33670
FS	qD12FS_cb	D12	mk19853	mk17913_D12	101319	13479261	16.392	16.946	16.41	4.04995	0.1807	-0.3037	1.68069	OD	6.3446	CCRI35	13.3779	655	M3	Gh_D12G0387	NA	NA	5913809	5915543	+	Structure; Domain; Homology; GO; Pathway; Expression;	Gh_D12G0387	0.8	0.85	0.57	0.47	AT5G64510
FS	qD12FS_cb	D12	mk19853	mk17913_D12	101319	13479261	16.392	16.946	16.41	4.04995	0.1807	-0.3037	1.68069	OD	6.3446	CCRI35	13.3779	655	M3	Gh_D12G0388	PIP	Proline iminopeptidase	5928884	5931432	+	Structure; Domain; Homology; GO; Pathway; Expression;	Gh_D12G0388	1.31	1.12	1.24	1.13	AT2G14260
FS	qD12FS_cb	D12	mk19853	mk17913_D12	101319	13479261	16.392	16.946	16.41	4.04995	0.1807	-0.3037	1.68069	OD	6.3446	CCRI35	13.3779	655	M3	Gh_D12G0389	CBSDUF3	DUF21 domain-containing protein At2g14520	5931690	5935161	-	Structure; Domain; Homology; GO; Pathway; Expression;	Gh_D12G0389	0.35	0.61	0.22	-0.3	AT2G14520
FS	qD12FS_cb	D12	mk19853	mk17913_D12	101319	13479261	16.392	16.946	16.41	4.04995	0.1807	-0.3037	1.68069	OD	6.3446	CCRI35	13.3779	655	M3	Gh_D12G0390	NA	NA	5945850	5946149	+	Structure; Domain; Homology; GO; Pathway; Expression;	Gh_D12G0390	0	0	0	0	0
FS	qD12FS_cb	D12	mk19853	mk17913_D12	101319	13479261	16.392	16.946	16.41	4.04995	0.1807	-0.3037	1.68069	OD	6.3446	CCRI35	13.3779	655	M3	Gh_D12G0391	NA	NA	6013585	6014304	-	Structure; Domain; Homology; GO; Pathway; Expression;	Gh_D12G0391	-1.52	0	0	-0.42	AT2G16050
FS	qD12FS_cb	D12	mk19853	mk17913_D12	101319	13479261	16.392	16.946	16.41	4.04995	0.1807	-0.3037	1.68069	OD	6.3446	CCRI35	13.3779	655	M3	Gh_D12G0392	COR413PM2	Cold-regulated 413 plasma membrane protein 2	6015963	6017210	-	Structure; Domain; Homology; GO; Pathway; Expression;	Gh_D12G0392	1.52	1.58	0.69	1.07	AT3G50830
FS	qD12FS_cb	D12	mk19853	mk17913_D12	101319	13479261	16.392	16.946	16.41	4.04995	0.1807	-0.3037	1.68069	OD	6.3446	CCRI35	13.3779	655	M3	Gh_D12G0393	CYP74A2	Allene oxide synthase	6029732	6031237	-	Structure; Domain; Homology; GO; Pathway; Expression;	Gh_D12G0393	-1.15	0	0	-1.52	AT5G42650
FS	qD12FS_cb	D12	mk19853	mk17913_D12	101319	13479261	16.392	16.946	16.41	4.04995	0.1807	-0.3037	1.68069	OD	6.3446	CCRI35	13.3779	655	M3	Gh_D12G0394	CYP82C4	Cytochrome P450 82C4	6149665	6151304	-	Structure; Domain; Homology; GO; Pathway; Expression;	Gh_D12G0394	-0.59	-0.48	0.22	0.25	AT4G31940
FS	qD12FS_cb	D12	mk19853	mk17913_D12	101319	13479261	16.392	16.946	16.41	4.04995	0.1807	-0.3037	1.68069	OD	6.3446	CCRI35	13.3779	655	M3	Gh_D12G0395	At2g14610	Pathogenesis-related protein 1	6220277	6220615	+	Structure; Domain; Homology; GO; Pathway; Expression;	Gh_D12G0395	0	0	0	0	AT2G14610
FS	qD12FS_cb	D12	mk19853	mk17913_D12	101319	13479261	16.392	16.946	16.41	4.04995	0.1807	-0.3037	1.68069	OD	6.3446	CCRI35	13.3779	655	M3	Gh_D12G0396	NA	NA	6337900	6338259	+	Structure; Domain; Homology; GO; Pathway; Expression;	Gh_D12G0396	0	0	0	0	AT1G25560
FS	qD12FS_cb	D12	mk19853	mk17913_D12	101319	13479261	16.392	16.946	16.41	4.04995	0.1807	-0.3037	1.68069	OD	6.3446	CCRI35	13.3779	655	M3	Gh_D12G0397	ZHD1	Zinc-finger homeodomain protein 2	6343474	6344172	+	Structure; Domain; Homology; GO; Pathway; Expression;	Gh_D12G0397	0	0	0	-0.52	AT1G75240
FS	qD12FS_cb	D12	mk19853	mk17913_D12	101319	13479261	16.392	16.946	16.41	4.04995	0.1807	-0.3037	1.68069	OD	6.3446	CCRI35	13.3779	655	M3	Gh_D12G0398	MIF1	Mini zinc finger protein 1	6345106	6345621	-	Structure; Domain; Homology; GO; Pathway; Expression;	Gh_D12G0398	0	0	0	-0.7	AT3G28917
FS	qD12FS_cb	D12	mk19853	mk17913_D12	101319	13479261	16.392	16.946	16.41	4.04995	0.1807	-0.3037	1.68069	OD	6.3446	CCRI35	13.3779	655	M3	Gh_D12G0399	HISN1B	ATP phosphoribosyltransferase 2, chloroplastic	6350557	6353703	+	Structure; Domain; Homology; GO; Pathway; Expression;	Gh_D12G0399	1.3	0.84	0.7	0.68	AT1G09795
FS	qD12FS_cb	D12	mk19853	mk17913_D12	101319	13479261	16.392	16.946	16.41	4.04995	0.1807	-0.3037	1.68069	OD	6.3446	CCRI35	13.3779	655	M3	Gh_D12G0400	At1g05920	B3 domain-containing protein At1g05920	6377938	6378705	-	Structure; Domain; Homology; GO; Pathway; Expression;	Gh_D12G0400	0	0	0	0	AT1G05920
FS	qD12FS_cb	D12	mk19853	mk17913_D12	101319	13479261	16.392	16.946	16.41	4.04995	0.1807	-0.3037	1.68069	OD	6.3446	CCRI35	13.3779	655	M3	Gh_D12G0401	At2g24670	B3 domain-containing protein At2g24670	6386099	6388724	-	Structure; Domain; Homology; GO; Pathway; Expression;	Gh_D12G0401	0	0	0	0	AT2G24670
FS	qD12FS_cb	D12	mk19853	mk17913_D12	101319	13479261	16.392	16.946	16.41	4.04995	0.1807	-0.3037	1.68069	OD	6.3446	CCRI35	13.3779	655	M3	Gh_D12G0402	EMB8	Embryogenesis-associated protein EMB8	6405295	6409940	-	Structure; Domain; Homology; GO; Pathway; Expression;	Gh_D12G0402	0.67	0.62	0.71	0.36	AT5G49950
FS	qD12FS_cb	D12	mk19853	mk17913_D12	101319	13479261	16.392	16.946	16.41	4.04995	0.1807	-0.3037	1.68069	OD	6.3446	CCRI35	13.3779	655	M3	Gh_D12G0403	BAM1	Leucine-rich repeat receptor-like serine/threonine-protein kinase BAM1	6440903	6444069	-	Structure; Domain; Homology; GO; Pathway; Expression;	Gh_D12G0403	-1.15	-1.22	-0.7	-0.62	AT4G20140
FS	qD12FS_cb	D12	mk19853	mk17913_D12	101319	13479261	16.392	16.946	16.41	4.04995	0.1807	-0.3037	1.68069	OD	6.3446	CCRI35	13.3779	655	M3	Gh_D12G0404	At4g24290	MACPF domain-containing protein At4g24290	6457752	6461852	-	Structure; Domain; Homology; GO; Pathway; Expression;	Gh_D12G0404	0.7	0.71	0.79	0.82	AT4G24290
FS	qD12FS_cb	D12	mk19853	mk17913_D12	101319	13479261	16.392	16.946	16.41	4.04995	0.1807	-0.3037	1.68069	OD	6.3446	CCRI35	13.3779	655	M3	Gh_D12G0405	PUR2	Phosphoribosylamine--glycine ligase, chloroplastic	6464411	6467719	-	Structure; Domain; Homology; GO; Pathway; Expression;	Gh_D12G0405	0.87	0.56	0.62	0.66	AT1G09830
FS	qD12FS_cb	D12	mk19853	mk17913_D12	101319	13479261	16.392	16.946	16.41	4.04995	0.1807	-0.3037	1.68069	OD	6.3446	CCRI35	13.3779	655	M3	Gh_D12G0406	At1g05920	B3 domain-containing protein At1g05920	6495916	6501149	+	Structure; Domain; Homology; GO; Pathway; Expression;	Gh_D12G0406	0	0	0	0	AT1G05920
FS	qD12FS_cb	D12	mk19853	mk17913_D12	101319	13479261	16.392	16.946	16.41	4.04995	0.1807	-0.3037	1.68069	OD	6.3446	CCRI35	13.3779	655	M3	Gh_D12G0407	ASK10	Shaggy-related protein kinase kappa	6533937	6537332	-	Structure; Domain; Homology; GO; Pathway; Expression;	Gh_D12G0407	1.5	1.72	1.92	1.71	AT1G09840
FS	qD12FS_cb	D12	mk19853	mk17913_D12	101319	13479261	16.392	16.946	16.41	4.04995	0.1807	-0.3037	1.68069	OD	6.3446	CCRI35	13.3779	655	M3	Gh_D12G0408	UPF3	Regulator of nonsense transcripts UPF3	6542946	6547478	-	Structure; Domain; Homology; GO; Pathway; Expression;	Gh_D12G0408	0.9	0.65	0.68	0.85	AT1G33980
FS	qD12FS_cb	D12	mk19853	mk17913_D12	101319	13479261	16.392	16.946	16.41	4.04995	0.1807	-0.3037	1.68069	OD	6.3446	CCRI35	13.3779	655	M3	Gh_D12G0409	At1g09660	KH domain-containing protein At1g09660/At1g09670	6558585	6561400	+	Structure; Domain; Homology; GO; Pathway; Expression;	Gh_D12G0409	1.07	1.01	1.05	0.99	AT1G09660
FS	qD12FS_cb	D12	mk19853	mk17913_D12	101319	13479261	16.392	16.946	16.41	4.04995	0.1807	-0.3037	1.68069	OD	6.3446	CCRI35	13.3779	655	M3	Gh_D12G0410	NA	Elongation factor 1-gamma	6562143	6605483	-	Structure; Domain; Homology; GO; Pathway; Expression;	Gh_D12G0410	2.6	2.44	2.24	2.36	AT1G57720
FS	qD12FS_cb	D12	mk19853	mk17913_D12	101319	13479261	16.392	16.946	16.41	4.04995	0.1807	-0.3037	1.68069	OD	6.3446	CCRI35	13.3779	655	M3	Gh_D12G0411	RABA2A	Ras-related protein RABA2a	6625499	6627441	+	Structure; Domain; Homology; GO; Pathway; Expression;	Gh_D12G0411	1.55	1.59	1.33	1.28	AT1G09630
FS	qD12FS_cb	D12	mk19853	mk17913_D12	101319	13479261	16.392	16.946	16.41	4.04995	0.1807	-0.3037	1.68069	OD	6.3446	CCRI35	13.3779	655	M3	Gh_D12G0412	RABD1	Ras-related protein RABD1	6628013	6631584	-	Structure; Domain; Homology; GO; Pathway; Expression;	Gh_D12G0412	1.4	1.04	1.18	1.4	AT3G11730
FS	qD12FS_cb	D12	mk19853	mk17913_D12	101319	13479261	16.392	16.946	16.41	4.04995	0.1807	-0.3037	1.68069	OD	6.3446	CCRI35	13.3779	655	M3	Gh_D12G0413	At1g09600	Probable serine/threonine-protein kinase At1g09600	6636798	6641544	-	Structure; Domain; Homology; GO; Pathway; Expression;	Gh_D12G0413	0	0	-2	-1.3	AT1G09600
FS	qD12FS_cb	D12	mk19853	mk17913_D12	101319	13479261	16.392	16.946	16.41	4.04995	0.1807	-0.3037	1.68069	OD	6.3446	CCRI35	13.3779	655	M3	Gh_D12G0414	Gba2	Non-lysosomal glucosylceramidase	6660146	6667905	+	Structure; Domain; Homology; GO; Pathway; Expression;	Gh_D12G0414	0.84	0.8	0.36	0.19	AT5G49900
FS	qD12FS_cb	D12	mk19853	mk17913_D12	101319	13479261	16.392	16.946	16.41	4.04995	0.1807	-0.3037	1.68069	OD	6.3446	CCRI35	13.3779	655	M3	Gh_D12G0415	CPSF30	30-kDa cleavage and polyadenylation specificity factor 30	6675981	6681178	-	Structure; Domain; Homology; GO; Pathway; Expression;	Gh_D12G0415	0.96	0.74	0.78	0.81	AT1G30460
FS	qD12FS_cb	D12	mk19853	mk17913_D12	101319	13479261	16.392	16.946	16.41	4.04995	0.1807	-0.3037	1.68069	OD	6.3446	CCRI35	13.3779	655	M3	Gh_D12G0416	ACD11	Accelerated cell death 11	6696528	6699612	-	Structure; Domain; Homology; GO; Pathway; Expression;	Gh_D12G0416	1.31	1.3	0.98	1.07	AT2G34690
FS	qD12FS_cb	D12	mk19853	mk17913_D12	101319	13479261	16.392	16.946	16.41	4.04995	0.1807	-0.3037	1.68069	OD	6.3446	CCRI35	13.3779	655	M3	Gh_D12G0417	CCC1	Cation-chloride cotransporter 1	6713832	6719923	-	Structure; Domain; Homology; GO; Pathway; Expression;	Gh_D12G0417	1.11	1.26	0.86	0.85	AT1G30450
FS	qD12FS_cb	D12	mk19853	mk17913_D12	101319	13479261	16.392	16.946	16.41	4.04995	0.1807	-0.3037	1.68069	OD	6.3446	CCRI35	13.3779	655	M3	Gh_D12G0418	ABCC12	ABC transporter C family member 12	6734315	6758511	-	Structure; Domain; Homology; GO; Pathway; Expression;	Gh_D12G0418	0.42	0.31	0.49	0.48	AT1G30410
FS	qD12FS_cb	D12	mk19853	mk17913_D12	101319	13479261	16.392	16.946	16.41	4.04995	0.1807	-0.3037	1.68069	OD	6.3446	CCRI35	13.3779	655	M3	Gh_D12G0419	ABCC12	ABC transporter C family member 12	6825657	6846181	-	Structure; Domain; Homology; GO; Pathway; Expression;	Gh_D12G0419	0.17	0.25	0.54	0.29	AT1G30410
FS	qD12FS_cb	D12	mk19853	mk17913_D12	101319	13479261	16.392	16.946	16.41	4.04995	0.1807	-0.3037	1.68069	OD	6.3446	CCRI35	13.3779	655	M3	Gh_D12G0420	ABCC12	ABC transporter C family member 12	6866259	6883169	-	Structure; Domain; Homology; GO; Pathway; Expression;	Gh_D12G0420	0.6	0.48	0.61	0.55	AT1G30410
FS	qD12FS_cb	D12	mk19853	mk17913_D12	101319	13479261	16.392	16.946	16.41	4.04995	0.1807	-0.3037	1.68069	OD	6.3446	CCRI35	13.3779	655	M3	Gh_D12G0421	ABCC2	ABC transporter C family member 2	6894352	6907771	-	Structure; Domain; Homology; GO; Pathway; Expression;	Gh_D12G0421	1.38	1.15	1.26	1.25	AT2G34660
FS	qD12FS_cb	D12	mk19853	mk17913_D12	101319	13479261	16.392	16.946	16.41	4.04995	0.1807	-0.3037	1.68069	OD	6.3446	CCRI35	13.3779	655	M3	Gh_D12G0422	TIF3B1	Eukaryotic translation initiation factor 3 subunit B	6927482	6930985	+	Structure; Domain; Homology; GO; Pathway; Expression;	Gh_D12G0422	1.53	1.41	1.14	1.12	AT5G27640
FS	qD12FS_cb	D12	mk19853	mk17913_D12	101319	13479261	16.392	16.946	16.41	4.04995	0.1807	-0.3037	1.68069	OD	6.3446	CCRI35	13.3779	655	M3	Gh_D12G0423	PID	Protein kinase PINOID	6940024	6942008	-	Structure; Domain; Homology; GO; Pathway; Expression;	Gh_D12G0423	-0.23	0.08	0	-0.29	AT2G34650
FS	qD12FS_cb	D12	mk19853	mk17913_D12	101319	13479261	16.392	16.946	16.41	4.04995	0.1807	-0.3037	1.68069	OD	6.3446	CCRI35	13.3779	655	M3	Gh_D12G0424	At4g29360	Glucan endo-1,3-beta-glucosidase 12	6960133	6960603	+	Structure; Domain; Homology; GO; Pathway; Expression;	Gh_D12G0424	0	0	0	0	AT4G05430
FS	qD12FS_cb	D12	mk19853	mk17913_D12	101319	13479261	16.392	16.946	16.41	4.04995	0.1807	-0.3037	1.68069	OD	6.3446	CCRI35	13.3779	655	M3	Gh_D12G0425	PCMP-H28	Pentatricopeptide repeat-containing protein At4g21065	7004530	7006350	-	Structure; Domain; Homology; GO; Pathway; Expression;	Gh_D12G0425	-1.22	-0.96	-1.1	-0.89	AT4G13650
FS	qD12FS_cb	D12	mk19853	mk17913_D12	101319	13479261	16.392	16.946	16.41	4.04995	0.1807	-0.3037	1.68069	OD	6.3446	CCRI35	13.3779	655	M3	Gh_D12G0426	RHD3	Protein ROOT HAIR DEFECTIVE 3	7033622	7036595	-	Structure; Domain; Homology; GO; Pathway; Expression;	Gh_D12G0426	0.12	0.06	0	-0.47	AT3G13870
FS	qD12FS_cb	D12	mk19853	mk17913_D12	101319	13479261	16.392	16.946	16.41	4.04995	0.1807	-0.3037	1.68069	OD	6.3446	CCRI35	13.3779	655	M3	Gh_D12G0427	GDH2	Glycine cleavage system H protein 2, mitochondrial	7037698	7040192	+	Structure; Domain; Homology; GO; Pathway; Expression;	Gh_D12G0427	2.35	2.16	1.64	1.47	AT2G35120
FS	qD12FS_cb	D12	mk19853	mk17913_D12	101319	13479261	16.392	16.946	16.41	4.04995	0.1807	-0.3037	1.68069	OD	6.3446	CCRI35	13.3779	655	M3	Gh_D12G0428	CPN60A2	Chaperonin 60 subunit alpha 2, chloroplastic	7045432	7049105	+	Structure; Domain; Homology; GO; Pathway; Expression;	Gh_D12G0428	0.93	0.42	0.19	0.39	AT5G18820
FS	qD12FS_cb	D12	mk19853	mk17913_D12	101319	13479261	16.392	16.946	16.41	4.04995	0.1807	-0.3037	1.68069	OD	6.3446	CCRI35	13.3779	655	M3	Gh_D12G0429	SRX	Sulfiredoxin, chloroplastic/mitochondrial	7049842	7051088	-	Structure; Domain; Homology; GO; Pathway; Expression;	Gh_D12G0429	0.89	0.96	0.52	0.69	AT1G31170
FS	qD12FS_cb	D12	mk19853	mk17913_D12	101319	13479261	16.392	16.946	16.41	4.04995	0.1807	-0.3037	1.68069	OD	6.3446	CCRI35	13.3779	655	M3	Gh_D12G0430	ZBP14	14 kDa zinc-binding protein	7051718	7052977	+	Structure; Domain; Homology; GO; Pathway; Expression;	Gh_D12G0430	1.12	0.94	0.74	0.73	AT1G31160
FS	qD12FS_cb	D12	mk19853	mk17913_D12	101319	13479261	16.392	16.946	16.41	4.04995	0.1807	-0.3037	1.68069	OD	6.3446	CCRI35	13.3779	655	M3	Gh_D12G0431	NA	NA	7072115	7072655	+	Structure; Domain; Homology; GO; Pathway; Expression;	Gh_D12G0431	0	-0.66	0	0	AT3G20180
FS	qD12FS_cb	D12	mk19853	mk17913_D12	101319	13479261	16.392	16.946	16.41	4.04995	0.1807	-0.3037	1.68069	OD	6.3446	CCRI35	13.3779	655	M3	Gh_D12G0432	At5g05010	Coatomer subunit delta	7083468	7087009	-	Structure; Domain; Homology; GO; Pathway; Expression;	Gh_D12G0432	0.59	0.54	0.19	-0.21	AT5G05010
FS	qD12FS_cb	D12	mk19853	mk17913_D12	101319	13479261	16.392	16.946	16.41	4.04995	0.1807	-0.3037	1.68069	OD	6.3446	CCRI35	13.3779	655	M3	Gh_D12G0433	NA	NA	7101777	7102742	+	Structure; Domain; Homology; GO; Pathway; Expression;	Gh_D12G0433	0	-0.7	0	0	AT1G31130
FS	qD12FS_cb	D12	mk19853	mk17913_D12	101319	13479261	16.392	16.946	16.41	4.04995	0.1807	-0.3037	1.68069	OD	6.3446	CCRI35	13.3779	655	M3	Gh_D12G0434	At5g46030	Transcription elongation factor 1 homolog	7107397	7107664	+	Structure; Domain; Homology; GO; Pathway; Expression;	Gh_D12G0434	0	0	0	0	AT5G46030
FS	qD12FS_cb	D12	mk19853	mk17913_D12	101319	13479261	16.392	16.946	16.41	4.04995	0.1807	-0.3037	1.68069	OD	6.3446	CCRI35	13.3779	655	M3	Gh_D12G0435	NA	NA	7109412	7110903	-	Structure; Domain; Homology; GO; Pathway; Expression;	Gh_D12G0435	2.65	2.57	2.16	2.21	0
FS	qD12FS_cb	D12	mk19853	mk17913_D12	101319	13479261	16.392	16.946	16.41	4.04995	0.1807	-0.3037	1.68069	OD	6.3446	CCRI35	13.3779	655	M3	Gh_D12G0436	At3g12800	Peroxisomal 2,4-dienoyl-CoA reductase	7113773	7115545	-	Structure; Domain; Homology; GO; Pathway; Expression;	Gh_D12G0436	1.71	1.86	0.14	0.05	AT3G12800
FS	qD12FS_cb	D12	mk19853	mk17913_D12	101319	13479261	16.392	16.946	16.41	4.04995	0.1807	-0.3037	1.68069	OD	6.3446	CCRI35	13.3779	655	M3	Gh_D12G0437	At1g28350	Tyrosine--tRNA ligase 2, cytoplasmic	7131966	7132818	+	Structure; Domain; Homology; GO; Pathway; Expression;	Gh_D12G0437	0	0	0	0	AT1G28350
FS	qD12FS_cb	D12	mk19853	mk17913_D12	101319	13479261	16.392	16.946	16.41	4.04995	0.1807	-0.3037	1.68069	OD	6.3446	CCRI35	13.3779	655	M3	Gh_D12G0438	TUBA1	Tubulin alpha-1 chain	7133876	7134214	+	Structure; Domain; Homology; GO; Pathway; Expression;	Gh_D12G0438	0.93	0.15	-1.3	0.59	AT1G50010
FS	qD12FS_cb	D12	mk19853	mk17913_D12	101319	13479261	16.392	16.946	16.41	4.04995	0.1807	-0.3037	1.68069	OD	6.3446	CCRI35	13.3779	655	M3	Gh_D12G0439	POT11	Potassium transporter 11	7196498	7201531	+	Structure; Domain; Homology; GO; Pathway; Expression;	Gh_D12G0439	0.69	0.71	0.86	0.79	AT2G35060
FS	qD12FS_cb	D12	mk19853	mk17913_D12	101319	13479261	16.392	16.946	16.41	4.04995	0.1807	-0.3037	1.68069	OD	6.3446	CCRI35	13.3779	655	M3	Gh_D12G0440	EDR1	Serine/threonine-protein kinase EDR1	7218930	7224968	-	Structure; Domain; Homology; GO; Pathway; Expression;	Gh_D12G0440	1.58	1.68	1.79	1.75	AT1G79570
FS	qD12FS_cb	D12	mk19853	mk17913_D12	101319	13479261	16.392	16.946	16.41	4.04995	0.1807	-0.3037	1.68069	OD	6.3446	CCRI35	13.3779	655	M3	Gh_D12G0441	CHR4	Protein CHROMATIN REMODELING 4	7251640	7263795	+	Structure; Domain; Homology; GO; Pathway; Expression;	Gh_D12G0441	0.43	0.16	0.46	0.71	AT5G44800
FS	qD12FS_cb	D12	mk19853	mk17913_D12	101319	13479261	16.392	16.946	16.41	4.04995	0.1807	-0.3037	1.68069	OD	6.3446	CCRI35	13.3779	655	M3	Gh_D12G0442	NA	NA	7270241	7270525	+	Structure; Domain; Homology; GO; Pathway; Expression;	Gh_D12G0442	0	0	0	0	AT1G48720
FS	qD12FS_cb	D12	mk19853	mk17913_D12	101319	13479261	16.392	16.946	16.41	4.04995	0.1807	-0.3037	1.68069	OD	6.3446	CCRI35	13.3779	655	M3	Gh_D12G0443	NA	NA	7276185	7276823	-	Structure; Domain; Homology; GO; Pathway; Expression;	Gh_D12G0443	0	0	0	0.1	0
FS	qD12FS_cb	D12	mk19853	mk17913_D12	101319	13479261	16.392	16.946	16.41	4.04995	0.1807	-0.3037	1.68069	OD	6.3446	CCRI35	13.3779	655	M3	Gh_D12G0444	EMB1027	Arginine--tRNA ligase, chloroplastic/mitochondrial	7343489	7344796	+	Structure; Domain; Homology; GO; Pathway; Expression;	Gh_D12G0444	0.81	1.05	1	0.81	AT4G26300
FS	qD12FS_cb	D12	mk19853	mk17913_D12	101319	13479261	16.392	16.946	16.41	4.04995	0.1807	-0.3037	1.68069	OD	6.3446	CCRI35	13.3779	655	M3	Gh_D12G0445	NA	NA	7345838	7346404	-	Structure; Domain; Homology; GO; Pathway; Expression;	Gh_D12G0445	-0.27	-0.21	-0.48	0.72	AT4G39720
FS	qD12FS_cb	D12	mk19853	mk17913_D12	101319	13479261	16.392	16.946	16.41	4.04995	0.1807	-0.3037	1.68069	OD	6.3446	CCRI35	13.3779	655	M3	Gh_D12G0446	RAN1	Copper-transporting ATPase RAN1	7358823	7364553	-	Structure; Domain; Homology; GO; Pathway; Expression;	Gh_D12G0446	0.41	0.42	1.09	1.07	AT5G44790
FS	qD12FS_cb	D12	mk19853	mk17913_D12	101319	13479261	16.392	16.946	16.41	4.04995	0.1807	-0.3037	1.68069	OD	6.3446	CCRI35	13.3779	655	M3	Gh_D12G0447	GLCNAC1PUT2	UDP-N-acetylglucosamine diphosphorylase 2	7402342	7407909	+	Structure; Domain; Homology; GO; Pathway; Expression;	Gh_D12G0447	1.69	1.85	1.82	1.64	AT2G35020
FS	qD12FS_cb	D12	mk19853	mk17913_D12	101319	13479261	16.392	16.946	16.41	4.04995	0.1807	-0.3037	1.68069	OD	6.3446	CCRI35	13.3779	655	M3	Gh_D12G0448	URED	Urease accessory protein D	7408411	7410405	-	Structure; Domain; Homology; GO; Pathway; Expression;	Gh_D12G0448	0.73	0.32	-0.33	0.28	AT2G35035
FS	qD12FS_cb	D12	mk19853	mk17913_D12	101319	13479261	16.392	16.946	16.41	4.04995	0.1807	-0.3037	1.68069	OD	6.3446	CCRI35	13.3779	655	M3	Gh_D12G0449	purH	Bifunctional purine biosynthesis protein PurH	7412574	7416737	-	Structure; Domain; Homology; GO; Pathway; Expression;	Gh_D12G0449	0.23	-0.32	0.16	0.57	AT2G35040
FS	qD12FS_cb	D12	mk19853	mk17913_D12	101319	13479261	16.392	16.946	16.41	4.04995	0.1807	-0.3037	1.68069	OD	6.3446	CCRI35	13.3779	655	M3	Gh_D12G0450	ATHB-5	Homeobox-leucine zipper protein ATHB-5	7428749	7429102	+	Structure; Domain; Homology; GO; Pathway; Expression;	Gh_D12G0450	0.26	-0.01	0.08	0.25	AT5G65310
FS	qD12FS_cb	D12	mk19853	mk17913_D12	101319	13479261	16.392	16.946	16.41	4.04995	0.1807	-0.3037	1.68069	OD	6.3446	CCRI35	13.3779	655	M3	Gh_D12G0451	ATL73	RING-H2 finger protein ATL73	7433257	7433724	-	Structure; Domain; Homology; GO; Pathway; Expression;	Gh_D12G0451	0	-0.82	0	0	AT5G05280
FS	qD12FS_cb	D12	mk19853	mk17913_D12	101319	13479261	16.392	16.946	16.41	4.04995	0.1807	-0.3037	1.68069	OD	6.3446	CCRI35	13.3779	655	M3	Gh_D12G0452	QRT3	Polygalacturonase QRT3	7441892	7444086	-	Structure; Domain; Homology; GO; Pathway; Expression;	Gh_D12G0452	1.53	1.32	0.55	0.14	AT4G20040
FS	qD12FS_cb	D12	mk19853	mk17913_D12	101319	13479261	16.392	16.946	16.41	4.04995	0.1807	-0.3037	1.68069	OD	6.3446	CCRI35	13.3779	655	M3	Gh_D12G0453	ints7	Integrator complex subunit 7 homolog	7460422	7465374	-	Structure; Domain; Homology; GO; Pathway; Expression;	Gh_D12G0453	0.32	0.04	0.24	0.08	AT4G20060
FS	qD12FS_cb	D12	mk19853	mk17913_D12	101319	13479261	16.392	16.946	16.41	4.04995	0.1807	-0.3037	1.68069	OD	6.3446	CCRI35	13.3779	655	M3	Gh_D12G0454	PCMP-H63	Pentatricopeptide repeat-containing protein At4g32450, mitochondrial	7468287	7470338	-	Structure; Domain; Homology; GO; Pathway; Expression;	Gh_D12G0454	0.25	-0.24	0.27	0.25	AT1G16480
FS	qD12FS_cb	D12	mk19853	mk17913_D12	101319	13479261	16.392	16.946	16.41	4.04995	0.1807	-0.3037	1.68069	OD	6.3446	CCRI35	13.3779	655	M3	Gh_D12G0455	ATL73	RING-H2 finger protein ATL73	7471382	7471879	-	Structure; Domain; Homology; GO; Pathway; Expression;	Gh_D12G0455	0	0	-0.22	0.2	AT3G10910
FS	qD12FS_cb	D12	mk19853	mk17913_D12	101319	13479261	16.392	16.946	16.41	4.04995	0.1807	-0.3037	1.68069	OD	6.3446	CCRI35	13.3779	655	M3	Gh_D12G0456	AAH	Allantoate deiminase	7513194	7517123	+	Structure; Domain; Homology; GO; Pathway; Expression;	Gh_D12G0456	0.91	0.72	0.83	1.17	AT4G20070
FS	qD12FS_cb	D12	mk19853	mk17913_D12	101319	13479261	16.392	16.946	16.41	4.04995	0.1807	-0.3037	1.68069	OD	6.3446	CCRI35	13.3779	655	M3	Gh_D12G0457	SUF4	Protein SUPPRESSOR OF FRI 4	7525007	7528836	+	Structure; Domain; Homology; GO; Pathway; Expression;	Gh_D12G0457	1.08	1.13	1.11	1.07	AT1G30970
FS	qD12FS_cb	D12	mk19853	mk17913_D12	101319	13479261	16.392	16.946	16.41	4.04995	0.1807	-0.3037	1.68069	OD	6.3446	CCRI35	13.3779	655	M3	Gh_D12G0458	GT6	UDP-glucose flavonoid 3-O-glucosyltransferase 6	7530721	7532202	+	Structure; Domain; Homology; GO; Pathway; Expression;	Gh_D12G0458	0.55	0.85	0.8	0.68	AT3G21780
FS	qD12FS_cb	D12	mk19853	mk17913_D12	101319	13479261	16.392	16.946	16.41	4.04995	0.1807	-0.3037	1.68069	OD	6.3446	CCRI35	13.3779	655	M3	Gh_D12G0459	GT6	UDP-glucose flavonoid 3-O-glucosyltransferase 6	7543564	7545051	+	Structure; Domain; Homology; GO; Pathway; Expression;	Gh_D12G0459	-0.77	-0.59	-0.62	-0.06	AT3G21780
FS	qD12FS_cb	D12	mk19853	mk17913_D12	101319	13479261	16.392	16.946	16.41	4.04995	0.1807	-0.3037	1.68069	OD	6.3446	CCRI35	13.3779	655	M3	Gh_D12G0460	CAT5	Cationic amino acid transporter 5	7548560	7550317	+	Structure; Domain; Homology; GO; Pathway; Expression;	Gh_D12G0460	-0.74	-0.59	-0.66	-0.31	AT2G34960
FS	qD12FS_cb	D12	mk19853	mk17913_D12	101319	13479261	16.392	16.946	16.41	4.04995	0.1807	-0.3037	1.68069	OD	6.3446	CCRI35	13.3779	655	M3	Gh_D12G0461	PCMP-H81	Pentatricopeptide repeat-containing protein At3g57430, chloroplastic	7550858	7553455	+	Structure; Domain; Homology; GO; Pathway; Expression;	Gh_D12G0461	-0.59	-0.89	-0.43	-0.07	AT4G33170
FS	qD12FS_cb	D12	mk19853	mk17913_D12	101319	13479261	16.392	16.946	16.41	4.04995	0.1807	-0.3037	1.68069	OD	6.3446	CCRI35	13.3779	655	M3	Gh_D12G0462	At4g01400	Pentatricopeptide repeat-containing protein At4g01400, mitochondrial	7555116	7555919	-	Structure; Domain; Homology; GO; Pathway; Expression;	Gh_D12G0462	0.53	0.35	0.43	0.34	0
FS	qD12FS_cb	D12	mk19853	mk17913_D12	101319	13479261	16.392	16.946	16.41	4.04995	0.1807	-0.3037	1.68069	OD	6.3446	CCRI35	13.3779	655	M3	Gh_D12G0463	VSR6	Vacuolar-sorting receptor 6	7592114	7595218	-	Structure; Domain; Homology; GO; Pathway; Expression;	Gh_D12G0463	0.29	0.03	1.12	1.03	AT1G30900
FS	qD12FS_cb	D12	mk19853	mk17913_D12	101319	13479261	16.392	16.946	16.41	4.04995	0.1807	-0.3037	1.68069	OD	6.3446	CCRI35	13.3779	655	M3	Gh_D12G0464	MSP1	Leucine-rich repeat receptor protein kinase MSP1	7615360	7620741	+	Structure; Domain; Homology; GO; Pathway; Expression;	Gh_D12G0464	-0.96	-1.3	-0.16	-0.15	AT2G34930
FS	qD12FS_cb	D12	mk19853	mk17913_D12	101319	13479261	16.392	16.946	16.41	4.04995	0.1807	-0.3037	1.68069	OD	6.3446	CCRI35	13.3779	655	M3	Gh_D12G0465	NA	NA	7643733	7644221	-	Structure; Domain; Homology; GO; Pathway; Expression;	Gh_D12G0465	-0.72	-0.57	0.39	-0.01	0
FS	qD12FS_cb	D12	mk19853	mk17913_D12	101319	13479261	16.392	16.946	16.41	4.04995	0.1807	-0.3037	1.68069	OD	6.3446	CCRI35	13.3779	655	M3	Gh_D12G0466	GSO1	LRR receptor-like serine/threonine-protein kinase GSO1	7688661	7692540	+	Structure; Domain; Homology; GO; Pathway; Expression;	Gh_D12G0466	-0.44	-0.28	-1.52	0.76	AT1G17750
FS	qD12FS_cb	D12	mk19853	mk17913_D12	101319	13479261	16.392	16.946	16.41	4.04995	0.1807	-0.3037	1.68069	OD	6.3446	CCRI35	13.3779	655	M3	Gh_D12G0467	NA	NA	7700164	7717747	-	Structure; Domain; Homology; GO; Pathway; Expression;	Gh_D12G0467	2.45	2.4	1.63	1.62	AT4G20150
FS	qD12FS_cb	D12	mk19853	mk17913_D12	101319	13479261	16.392	16.946	16.41	4.04995	0.1807	-0.3037	1.68069	OD	6.3446	CCRI35	13.3779	655	M3	Gh_D12G0468	NA	NA	7731587	7735240	+	Structure; Domain; Homology; GO; Pathway; Expression;	Gh_D12G0468	0	0	0	-1.4	AT1G30860
FS	qD12FS_cb	D12	mk19853	mk17913_D12	101319	13479261	16.392	16.946	16.41	4.04995	0.1807	-0.3037	1.68069	OD	6.3446	CCRI35	13.3779	655	M3	Gh_D12G0469	NA	NA	7744317	7746847	+	Structure; Domain; Homology; GO; Pathway; Expression;	Gh_D12G0469	0.57	1.07	0.91	1.08	AT4G20170
FS	qD12FS_cb	D12	mk19853	mk17913_D12	101319	13479261	16.392	16.946	16.41	4.04995	0.1807	-0.3037	1.68069	OD	6.3446	CCRI35	13.3779	655	M3	Gh_D12G0470	GTE1	Transcription factor GTE1	7771019	7774587	+	Structure; Domain; Homology; GO; Pathway; Expression;	Gh_D12G0470	1.03	0.76	1.01	1.05	AT2G34900
FS	qD12FS_cb	D12	mk19853	mk17913_D12	101319	13479261	16.392	16.946	16.41	4.04995	0.1807	-0.3037	1.68069	OD	6.3446	CCRI35	13.3779	655	M3	Gh_D12G0471	ARPC2A	Actin-related protein 2/3 complex subunit 2A	7779930	7786352	-	Structure; Domain; Homology; GO; Pathway; Expression;	Gh_D12G0471	1.04	1.03	0.73	0.73	AT1G30825
FS	qD12FS_cb	D12	mk19853	mk17913_D12	101319	13479261	16.392	16.946	16.41	4.04995	0.1807	-0.3037	1.68069	OD	6.3446	CCRI35	13.3779	655	M3	Gh_D12G0472	ctps	CTP synthase	7833956	7838886	+	Structure; Domain; Homology; GO; Pathway; Expression;	Gh_D12G0472	1.06	0.66	-0.82	0.53	AT1G30820
FS	qD12FS_cb	D12	mk19853	mk17913_D12	101319	13479261	16.392	16.946	16.41	4.04995	0.1807	-0.3037	1.68069	OD	6.3446	CCRI35	13.3779	655	M3	Gh_D12G0473	2MMP	Metalloendoproteinase 2-MMP	7862091	7864428	-	Structure; Domain; Homology; GO; Pathway; Expression;	Gh_D12G0473	-1.22	-0.24	0.22	-0.06	AT1G70170
FS	qD12FS_cb	D12	mk19853	mk17913_D12	101319	13479261	16.392	16.946	16.41	4.04995	0.1807	-0.3037	1.68069	OD	6.3446	CCRI35	13.3779	655	M3	Gh_D12G0474	NPF2.13	Protein NRT1/ PTR FAMILY 2.13	7873483	7920361	-	Structure; Domain; Homology; GO; Pathway; Expression;	Gh_D12G0474	1.18	1.33	0.98	0.85	AT1G69870
FS	qD12FS_cb	D12	mk19853	mk17913_D12	101319	13479261	16.392	16.946	16.41	4.04995	0.1807	-0.3037	1.68069	OD	6.3446	CCRI35	13.3779	655	M3	Gh_D12G0475	BPE	Transcription factor BPE	7969982	7973414	+	Structure; Domain; Homology; GO; Pathway; Expression;	Gh_D12G0475	1.46	1.23	1.14	1.01	AT1G59640
FS	qD12FS_cb	D12	mk19853	mk17913_D12	101319	13479261	16.392	16.946	16.41	4.04995	0.1807	-0.3037	1.68069	OD	6.3446	CCRI35	13.3779	655	M3	Gh_D12G0476	5FCL	5-formyltetrahydrofolate cyclo-ligase, mitochondrial	8003947	8006698	-	Structure; Domain; Homology; GO; Pathway; Expression;	Gh_D12G0476	0.56	0.37	0.85	0.64	AT5G13050
FS	qD12FS_cb	D12	mk19853	mk17913_D12	101319	13479261	16.392	16.946	16.41	4.04995	0.1807	-0.3037	1.68069	OD	6.3446	CCRI35	13.3779	655	M3	Gh_D12G0477	NA	NA	8022403	8025572	+	Structure; Domain; Homology; GO; Pathway; Expression;	Gh_D12G0477	0.68	0.63	0.85	0.84	AT2G01260
FS	qD12FS_cb	D12	mk19853	mk17913_D12	101319	13479261	16.392	16.946	16.41	4.04995	0.1807	-0.3037	1.68069	OD	6.3446	CCRI35	13.3779	655	M3	Gh_D12G0478	NDT2	Nicotinamide adenine dinucleotide transporter 2, mitochondrial	8064191	8068420	+	Structure; Domain; Homology; GO; Pathway; Expression;	Gh_D12G0478	0.56	0.62	0.77	0.73	AT1G25380
FS	qD12FS_cb	D12	mk19853	mk17913_D12	101319	13479261	16.392	16.946	16.41	4.04995	0.1807	-0.3037	1.68069	OD	6.3446	CCRI35	13.3779	655	M3	Gh_D12G0479	THRRS	Threonine--tRNA ligase, mitochondrial 1	8116360	8123348	-	Structure; Domain; Homology; GO; Pathway; Expression;	Gh_D12G0479	1.6	1.23	1.12	1.26	AT5G26830
FS	qD12FS_cb	D12	mk19853	mk17913_D12	101319	13479261	16.392	16.946	16.41	4.04995	0.1807	-0.3037	1.68069	OD	6.3446	CCRI35	13.3779	655	M3	Gh_D12G0480	At1g60070	AP-1 complex subunit gamma-2	8149481	8166956	-	Structure; Domain; Homology; GO; Pathway; Expression;	Gh_D12G0480	0.66	0.81	0.41	0.28	AT1G60070
FS	qD12FS_cb	D12	mk19853	mk17913_D12	101319	13479261	16.392	16.946	16.41	4.04995	0.1807	-0.3037	1.68069	OD	6.3446	CCRI35	13.3779	655	M3	Gh_D12G0481	NA	NA	8179313	8180290	+	Structure; Domain; Homology; GO; Pathway; Expression;	Gh_D12G0481	-0.55	-0.19	-0.8	-0.29	AT2G34580
FS	qD12FS_cb	D12	mk19853	mk17913_D12	101319	13479261	16.392	16.946	16.41	4.04995	0.1807	-0.3037	1.68069	OD	6.3446	CCRI35	13.3779	655	M3	Gh_D12G0482	UBC2	Ubiquitin-conjugating enzyme E2 2	8181818	8183380	+	Structure; Domain; Homology; GO; Pathway; Expression;	Gh_D12G0482	0	0.2	-0.15	0.07	AT2G02760
FS	qD12FS_cb	D12	mk19853	mk17913_D12	101319	13479261	16.392	16.946	16.41	4.04995	0.1807	-0.3037	1.68069	OD	6.3446	CCRI35	13.3779	655	M3	Gh_D12G0483	CXE17	Probable carboxylesterase 17	8194591	8195604	-	Structure; Domain; Homology; GO; Pathway; Expression;	Gh_D12G0483	0	0	0	-1.4	AT5G16080
FS	qD12FS_cb	D12	mk19853	mk17913_D12	101319	13479261	16.392	16.946	16.41	4.04995	0.1807	-0.3037	1.68069	OD	6.3446	CCRI35	13.3779	655	M3	Gh_D12G0484	NA	NA	8227893	8234157	+	Structure; Domain; Homology; GO; Pathway; Expression;	Gh_D12G0484	0.77	0.67	0.58	0.51	AT1G65900
FS	qD12FS_cb	D12	mk19853	mk17913_D12	101319	13479261	16.392	16.946	16.41	4.04995	0.1807	-0.3037	1.68069	OD	6.3446	CCRI35	13.3779	655	M3	Gh_D12G0485	HDG2	Homeobox-leucine zipper protein HDG2	8237826	8238662	+	Structure; Domain; Homology; GO; Pathway; Expression;	Gh_D12G0485	-1.4	0	0	-1.3	AT1G05230
FS	qD12FS_cb	D12	mk19853	mk17913_D12	101319	13479261	16.392	16.946	16.41	4.04995	0.1807	-0.3037	1.68069	OD	6.3446	CCRI35	13.3779	655	M3	Gh_D12G0486	SDG40	Protein SET DOMAIN GROUP 40	8269622	8273873	+	Structure; Domain; Homology; GO; Pathway; Expression;	Gh_D12G0486	0.58	0.36	0.47	0.51	AT5G17240
FS	qD12FS_cb	D12	mk19853	mk17913_D12	101319	13479261	16.392	16.946	16.41	4.04995	0.1807	-0.3037	1.68069	OD	6.3446	CCRI35	13.3779	655	M3	Gh_D12G0487	rbm5	RNA-binding protein 5	8279640	8291123	-	Structure; Domain; Homology; GO; Pathway; Expression;	Gh_D12G0487	1.06	0.8	0.81	0.95	AT3G54230
FS	qD12FS_cb	D12	mk19853	mk17913_D12	101319	13479261	16.392	16.946	16.41	4.04995	0.1807	-0.3037	1.68069	OD	6.3446	CCRI35	13.3779	655	M3	Gh_D12G0488	CTNNBL1	Beta-catenin-like protein 1	8302360	8308123	+	Structure; Domain; Homology; GO; Pathway; Expression;	Gh_D12G0488	1.34	1.11	0.85	1.03	AT3G02710
FS	qD12FS_cb	D12	mk19853	mk17913_D12	101319	13479261	16.392	16.946	16.41	4.04995	0.1807	-0.3037	1.68069	OD	6.3446	CCRI35	13.3779	655	M3	Gh_D12G0489	NA	NA	8320287	8326016	-	Structure; Domain; Homology; GO; Pathway; Expression;	Gh_D12G0489	0.7	0.3	0.57	0.28	AT5G37530
FS	qD12FS_cb	D12	mk19853	mk17913_D12	101319	13479261	16.392	16.946	16.41	4.04995	0.1807	-0.3037	1.68069	OD	6.3446	CCRI35	13.3779	655	M3	Gh_D12G0490	At3g62120	Proline--tRNA ligase, cytoplasmic	8327904	8328606	-	Structure; Domain; Homology; GO; Pathway; Expression;	Gh_D12G0490	-0.29	-0.85	0	-0.96	AT3G62120
FS	qD12FS_cb	D12	mk19853	mk17913_D12	101319	13479261	16.392	16.946	16.41	4.04995	0.1807	-0.3037	1.68069	OD	6.3446	CCRI35	13.3779	655	M3	Gh_D12G0491	ARF8	Auxin response factor 8	8368366	8420292	+	Structure; Domain; Homology; GO; Pathway; Expression;	Gh_D12G0491	0.65	0.61	0.54	0.65	AT5G37020
FS	qD12FS_cb	D12	mk19853	mk17913_D12	101319	13479261	16.392	16.946	16.41	4.04995	0.1807	-0.3037	1.68069	OD	6.3446	CCRI35	13.3779	655	M3	Gh_D12G0492	NA	NA	8427313	8427777	-	Structure; Domain; Homology; GO; Pathway; Expression;	Gh_D12G0492	2.01	2.02	1.64	1.5	AT1G65720
FS	qD12FS_cb	D12	mk19853	mk17913_D12	101319	13479261	16.392	16.946	16.41	4.04995	0.1807	-0.3037	1.68069	OD	6.3446	CCRI35	13.3779	655	M3	Gh_D12G0493	At3g02690	WAT1-related protein At3g02690, chloroplastic	8458586	8465244	+	Structure; Domain; Homology; GO; Pathway; Expression;	Gh_D12G0493	0.6	0.51	0.78	0.56	AT3G02690
FS	qD12FS_cb	D12	mk19853	mk17913_D12	101319	13479261	16.392	16.946	16.41	4.04995	0.1807	-0.3037	1.68069	OD	6.3446	CCRI35	13.3779	655	M3	Gh_D12G0494	PCMP-H43	Pentatricopeptide repeat-containing protein At3g12770	8472393	8474591	-	Structure; Domain; Homology; GO; Pathway; Expression;	Gh_D12G0494	-0.55	-0.52	-0.12	-0.42	AT4G13650
FS	qD12FS_cb	D12	mk19853	mk17913_D12	101319	13479261	16.392	16.946	16.41	4.04995	0.1807	-0.3037	1.68069	OD	6.3446	CCRI35	13.3779	655	M3	Gh_D12G0495	ELP5	Elongator complex protein 5	8478813	8482818	-	Structure; Domain; Homology; GO; Pathway; Expression;	Gh_D12G0495	0.9	0.75	0.91	0.76	AT2G18410
FS	qD12FS_cb	D12	mk19853	mk17913_D12	101319	13479261	16.392	16.946	16.41	4.04995	0.1807	-0.3037	1.68069	OD	6.3446	CCRI35	13.3779	655	M3	Gh_D12G0496	PMI2	Mannose-6-phosphate isomerase 2	8500254	8504160	+	Structure; Domain; Homology; GO; Pathway; Expression;	Gh_D12G0496	0.6	0.51	0.78	0.94	AT1G67070
FS	qD12FS_cb	D12	mk19853	mk17913_D12	101319	13479261	16.392	16.946	16.41	4.04995	0.1807	-0.3037	1.68069	OD	6.3446	CCRI35	13.3779	655	M3	Gh_D12G0497	BEE3	Transcription factor BEE 3	8532227	8534106	-	Structure; Domain; Homology; GO; Pathway; Expression;	Gh_D12G0497	0	0	-0.92	0	AT1G73830
FS	qD12FS_cb	D12	mk19853	mk17913_D12	101319	13479261	16.392	16.946	16.41	4.04995	0.1807	-0.3037	1.68069	OD	6.3446	CCRI35	13.3779	655	M3	Gh_D12G0498	NA	NA	8601349	8605496	+	Structure; Domain; Homology; GO; Pathway; Expression;	Gh_D12G0498	0.69	0.76	0.6	0.57	AT5G38380
FS	qD12FS_cb	D12	mk19853	mk17913_D12	101319	13479261	16.392	16.946	16.41	4.04995	0.1807	-0.3037	1.68069	OD	6.3446	CCRI35	13.3779	655	M3	Gh_D12G0499	NA	NA	8610378	8613504	-	Structure; Domain; Homology; GO; Pathway; Expression;	Gh_D12G0499	0.18	0.01	1.18	0.91	AT1G67080
FS	qD12FS_cb	D12	mk19853	mk17913_D12	101319	13479261	16.392	16.946	16.41	4.04995	0.1807	-0.3037	1.68069	OD	6.3446	CCRI35	13.3779	655	M3	Gh_D12G0500	NA	NA	8614337	8614504	+	Structure; Domain; Homology; GO; Pathway; Expression;	Gh_D12G0500	0	0	0	0	0
FS	qD12FS_cb	D12	mk19853	mk17913_D12	101319	13479261	16.392	16.946	16.41	4.04995	0.1807	-0.3037	1.68069	OD	6.3446	CCRI35	13.3779	655	M3	Gh_D12G0501	CSE	Caffeoylshikimate esterase	8685938	8692836	-	Structure; Domain; Homology; GO; Pathway; Expression;	Gh_D12G0501	0.35	0.55	1.48	1.21	AT5G16120
FS	qD12FS_cb	D12	mk19853	mk17913_D12	101319	13479261	16.392	16.946	16.41	4.04995	0.1807	-0.3037	1.68069	OD	6.3446	CCRI35	13.3779	655	M3	Gh_D12G0502	NA	NA	8725993	8726755	+	Structure; Domain; Homology; GO; Pathway; Expression;	Gh_D12G0502	0.65	0.84	0.44	0.6	AT5G16110
FS	qD12FS_cb	D12	mk19853	mk17913_D12	101319	13479261	16.392	16.946	16.41	4.04995	0.1807	-0.3037	1.68069	OD	6.3446	CCRI35	13.3779	655	M3	Gh_D12G0503	LBD41	LOB domain-containing protein 41	8746870	8747885	-	Structure; Domain; Homology; GO; Pathway; Expression;	Gh_D12G0503	0.68	0.52	0.04	1.7	AT3G02550
FS	qD12FS_cb	D12	mk19853	mk17913_D12	101319	13479261	16.392	16.946	16.41	4.04995	0.1807	-0.3037	1.68069	OD	6.3446	CCRI35	13.3779	655	M3	Gh_D12G0504	CYP735A1	Cytokinin hydroxylase	8947717	8949804	-	Structure; Domain; Homology; GO; Pathway; Expression;	Gh_D12G0504	0	-1.52	0	0	AT5G38450
FS	qD12FS_cb	D12	mk19853	mk17913_D12	101319	13479261	16.392	16.946	16.41	4.04995	0.1807	-0.3037	1.68069	OD	6.3446	CCRI35	13.3779	655	M3	Gh_D12G0505	NA	NA	8950399	8950992	-	Structure; Domain; Homology; GO; Pathway; Expression;	Gh_D12G0505	-0.29	-0.28	0.59	0.26	0
FS	qD12FS_cb	D12	mk19853	mk17913_D12	101319	13479261	16.392	16.946	16.41	4.04995	0.1807	-0.3037	1.68069	OD	6.3446	CCRI35	13.3779	655	M3	Gh_D12G0506	RABA5D	Ras-related protein RABA5d	8996634	8998126	+	Structure; Domain; Homology; GO; Pathway; Expression;	Gh_D12G0506	0	0	0	0	AT2G31680
FS	qD12FS_cb	D12	mk19853	mk17913_D12	101319	13479261	16.392	16.946	16.41	4.04995	0.1807	-0.3037	1.68069	OD	6.3446	CCRI35	13.3779	655	M3	Gh_D12G0507	NA	NA	9001919	9002467	-	Structure; Domain; Homology; GO; Pathway; Expression;	Gh_D12G0507	0	0	-0.77	0	AT1G67035
FS	qD12FS_cb	D12	mk19853	mk17913_D12	101319	13479261	16.392	16.946	16.41	4.04995	0.1807	-0.3037	1.68069	OD	6.3446	CCRI35	13.3779	655	M3	Gh_D12G0508	ntpR	Protein NtpR	9046307	9047851	+	Structure; Domain; Homology; GO; Pathway; Expression;	Gh_D12G0508	-0.89	-0.66	-0.15	1.08	AT5G38200
FS	qD12FS_cb	D12	mk19853	mk17913_D12	101319	13479261	16.392	16.946	16.41	4.04995	0.1807	-0.3037	1.68069	OD	6.3446	CCRI35	13.3779	655	M3	Gh_D12G0509	At1g18390	Probable serine/threonine-protein kinase At1g18390	9079991	9086034	+	Structure; Domain; Homology; GO; Pathway; Expression;	Gh_D12G0509	-1.7	0	0	-0.96	AT1G66880
FS	qD12FS_cb	D12	mk19853	mk17913_D12	101319	13479261	16.392	16.946	16.41	4.04995	0.1807	-0.3037	1.68069	OD	6.3446	CCRI35	13.3779	655	M3	Gh_D12G0510	NA	NA	9148818	9149081	-	Structure; Domain; Homology; GO; Pathway; Expression;	Gh_D12G0510	0.02	0.85	-0.22	1.19	AT1G19020
FS	qD12FS_cb	D12	mk19853	mk17913_D12	101319	13479261	16.392	16.946	16.41	4.04995	0.1807	-0.3037	1.68069	OD	6.3446	CCRI35	13.3779	655	M3	Gh_D12G0511	NA	NA	9174753	9175016	-	Structure; Domain; Homology; GO; Pathway; Expression;	Gh_D12G0511	0	0	0	-0.48	AT1G19020
FS	qD12FS_cb	D12	mk19853	mk17913_D12	101319	13479261	16.392	16.946	16.41	4.04995	0.1807	-0.3037	1.68069	OD	6.3446	CCRI35	13.3779	655	M3	Gh_D12G0512	ZIFL2	Probable peptide/nitrate transporter At3g43790	9178200	9179854	-	Structure; Domain; Homology; GO; Pathway; Expression;	Gh_D12G0512	-0.13	0.09	-0.22	-0.8	AT3G43790
FS	qD12FS_cb	D12	mk19853	mk17913_D12	101319	13479261	16.392	16.946	16.41	4.04995	0.1807	-0.3037	1.68069	OD	6.3446	CCRI35	13.3779	655	M3	Gh_D12G0513	NA	Probable non-specific lipid-transfer protein AKCS9	9205678	9205968	-	Structure; Domain; Homology; GO; Pathway; Expression;	Gh_D12G0513	-0.62	-0.96	0	0.28	AT3G18280
FS	qD12FS_cb	D12	mk19853	mk17913_D12	101319	13479261	16.392	16.946	16.41	4.04995	0.1807	-0.3037	1.68069	OD	6.3446	CCRI35	13.3779	655	M3	Gh_D12G0514	NA	Probable non-specific lipid-transfer protein AKCS9	9231266	9232378	-	Structure; Domain; Homology; GO; Pathway; Expression;	Gh_D12G0514	-0.85	-1.15	0	0.1	AT3G18280
FS	qD12FS_cb	D12	mk19853	mk17913_D12	101319	13479261	16.392	16.946	16.41	4.04995	0.1807	-0.3037	1.68069	OD	6.3446	CCRI35	13.3779	655	M3	Gh_D12G0515	NA	NA	9250439	9250657	+	Structure; Domain; Homology; GO; Pathway; Expression;	Gh_D12G0515	0	0	0	0.32	0
FS	qD12FS_cb	D12	mk19853	mk17913_D12	101319	13479261	16.392	16.946	16.41	4.04995	0.1807	-0.3037	1.68069	OD	6.3446	CCRI35	13.3779	655	M3	Gh_D12G0516	NA	Probable non-specific lipid-transfer protein AKCS9	9278905	9279816	-	Structure; Domain; Homology; GO; Pathway; Expression;	Gh_D12G0516	-0.92	-1.22	0	-0.1	AT3G18280
FS	qD12FS_cb	D12	mk19853	mk17913_D12	101319	13479261	16.392	16.946	16.41	4.04995	0.1807	-0.3037	1.68069	OD	6.3446	CCRI35	13.3779	655	M3	Gh_D12G0517	NA	Probable non-specific lipid-transfer protein AKCS9	9305273	9305563	-	Structure; Domain; Homology; GO; Pathway; Expression;	Gh_D12G0517	2.25	2.06	0.39	1.31	AT1G48750
FS	qD12FS_cb	D12	mk19853	mk17913_D12	101319	13479261	16.392	16.946	16.41	4.04995	0.1807	-0.3037	1.68069	OD	6.3446	CCRI35	13.3779	655	M3	Gh_D12G0518	AGL18	Agamous-like MADS-box protein AGL18	9367374	9368135	+	Structure; Domain; Homology; GO; Pathway; Expression;	Gh_D12G0518	-0.62	-1.1	-0.96	-1.22	AT3G57390
FS	qD12FS_cb	D12	mk19853	mk17913_D12	101319	13479261	16.392	16.946	16.41	4.04995	0.1807	-0.3037	1.68069	OD	6.3446	CCRI35	13.3779	655	M3	Gh_D12G0519	NA	NA	9368510	9368890	-	Structure; Domain; Homology; GO; Pathway; Expression;	Gh_D12G0519	0.29	0.15	-0.4	-0.07	0
FS	qD12FS_cb	D12	mk19853	mk17913_D12	101319	13479261	16.392	16.946	16.41	4.04995	0.1807	-0.3037	1.68069	OD	6.3446	CCRI35	13.3779	655	M3	Gh_D12G0520	At1g66810	Zinc finger CCCH domain-containing protein 14	9421631	9427044	+	Structure; Domain; Homology; GO; Pathway; Expression;	Gh_D12G0520	0	0	0	-1	AT1G66810
FS	qD12FS_cb	D12	mk19853	mk17913_D12	101319	13479261	16.392	16.946	16.41	4.04995	0.1807	-0.3037	1.68069	OD	6.3446	CCRI35	13.3779	655	M3	Gh_D12G0521	NFYC2	Nuclear transcription factor Y subunit C-2	9443618	9445035	+	Structure; Domain; Homology; GO; Pathway; Expression;	Gh_D12G0521	0	0	0	0.1	AT1G56170
FS	qD12FS_cb	D12	mk19853	mk17913_D12	101319	13479261	16.392	16.946	16.41	4.04995	0.1807	-0.3037	1.68069	OD	6.3446	CCRI35	13.3779	655	M3	Gh_D12G0522	NA	NA	9458018	9458176	+	Structure; Domain; Homology; GO; Pathway; Expression;	Gh_D12G0522	0.22	0.8	0	0.71	0
FS	qD12FS_cb	D12	mk19853	mk17913_D12	101319	13479261	16.392	16.946	16.41	4.04995	0.1807	-0.3037	1.68069	OD	6.3446	CCRI35	13.3779	655	M3	Gh_D12G0523	NA	NA	9460134	9460415	+	Structure; Domain; Homology; GO; Pathway; Expression;	Gh_D12G0523	0	0.32	0	-0.24	0
FS	qD12FS_cb	D12	mk19853	mk17913_D12	101319	13479261	16.392	16.946	16.41	4.04995	0.1807	-0.3037	1.68069	OD	6.3446	CCRI35	13.3779	655	M3	Gh_D12G0524	NA	NA	9472646	9472948	-	Structure; Domain; Homology; GO; Pathway; Expression;	Gh_D12G0524	1.3	1.6	1.5	1.43	0
FS	qD12FS_cb	D12	mk19853	mk17913_D12	101319	13479261	16.392	16.946	16.41	4.04995	0.1807	-0.3037	1.68069	OD	6.3446	CCRI35	13.3779	655	M3	Gh_D12G0525	NA	NA	9473220	9473435	+	Structure; Domain; Homology; GO; Pathway; Expression;	Gh_D12G0525	1.12	1.36	1.32	1.36	0
FS	qD12FS_cb	D12	mk19853	mk17913_D12	101319	13479261	16.392	16.946	16.41	4.04995	0.1807	-0.3037	1.68069	OD	6.3446	CCRI35	13.3779	655	M3	Gh_D12G0526	DTX6	Protein DETOXIFICATION 6	9482800	9485614	-	Structure; Domain; Homology; GO; Pathway; Expression;	Gh_D12G0526	0	-1.4	-0.96	-1.05	AT2G04100
FS	qD12FS_cb	D12	mk19853	mk17913_D12	101319	13479261	16.392	16.946	16.41	4.04995	0.1807	-0.3037	1.68069	OD	6.3446	CCRI35	13.3779	655	M3	Gh_D12G0527	NA	NA	9497537	9497986	-	Structure; Domain; Homology; GO; Pathway; Expression;	Gh_D12G0527	0	0	0	0	AT2G01300
FS	qD12FS_cb	D12	mk19853	mk17913_D12	101319	13479261	16.392	16.946	16.41	4.04995	0.1807	-0.3037	1.68069	OD	6.3446	CCRI35	13.3779	655	M3	Gh_D12G0528	NA	NA	9592341	9592613	-	Structure; Domain; Homology; GO; Pathway; Expression;	Gh_D12G0528	-0.55	-0.42	0	0.26	0
FS	qD12FS_cb	D12	mk19853	mk17913_D12	101319	13479261	16.392	16.946	16.41	4.04995	0.1807	-0.3037	1.68069	OD	6.3446	CCRI35	13.3779	655	M3	Gh_D12G0529	DRB4	Double-stranded RNA-binding protein 4	9617020	9625507	+	Structure; Domain; Homology; GO; Pathway; Expression;	Gh_D12G0529	0.97	1.03	0.56	0.63	AT2G28380
FS	qD12FS_cb	D12	mk19853	mk17913_D12	101319	13479261	16.392	16.946	16.41	4.04995	0.1807	-0.3037	1.68069	OD	6.3446	CCRI35	13.3779	655	M3	Gh_D12G0530	NA	NA	9681508	9681849	+	Structure; Domain; Homology; GO; Pathway; Expression;	Gh_D12G0530	0	0	0	0	0
FS	qD12FS_cb	D12	mk19853	mk17913_D12	101319	13479261	16.392	16.946	16.41	4.04995	0.1807	-0.3037	1.68069	OD	6.3446	CCRI35	13.3779	655	M3	Gh_D12G0531	PBS1	Serine/threonine-protein kinase PBS1	9721146	9723631	+	Structure; Domain; Homology; GO; Pathway; Expression;	Gh_D12G0531	1.26	1.38	0.91	1	AT5G37790
FS	qD12FS_cb	D12	mk19853	mk17913_D12	101319	13479261	16.392	16.946	16.41	4.04995	0.1807	-0.3037	1.68069	OD	6.3446	CCRI35	13.3779	655	M3	Gh_D12G0532	CAR1	Protein C2-DOMAIN ABA-RELATED 1	9768129	9768801	-	Structure; Domain; Homology; GO; Pathway; Expression;	Gh_D12G0532	0.26	0.1	0.38	0.49	AT3G17980
FS	qD12FS_cb	D12	mk19853	mk17913_D12	101319	13479261	16.392	16.946	16.41	4.04995	0.1807	-0.3037	1.68069	OD	6.3446	CCRI35	13.3779	655	M3	Gh_D12G0533	NA	NA	9820444	9821265	+	Structure; Domain; Homology; GO; Pathway; Expression;	Gh_D12G0533	0.89	0.9	0.52	0.63	0
FS	qD12FS_cb	D12	mk19853	mk17913_D12	101319	13479261	16.392	16.946	16.41	4.04995	0.1807	-0.3037	1.68069	OD	6.3446	CCRI35	13.3779	655	M3	Gh_D12G0534	CYP81D1	Cytochrome P450 81D1	9822891	9824470	-	Structure; Domain; Homology; GO; Pathway; Expression;	Gh_D12G0534	-1.3	-1.52	-1.3	-1.1	AT4G37370
FS	qD12FS_cb	D12	mk19853	mk17913_D12	101319	13479261	16.392	16.946	16.41	4.04995	0.1807	-0.3037	1.68069	OD	6.3446	CCRI35	13.3779	655	M3	Gh_D12G0535	BLOS2	Biogenesis of lysosome-related organelles complex 1 subunit 2	9831000	9831488	-	Structure; Domain; Homology; GO; Pathway; Expression;	Gh_D12G0535	1.31	1.03	0.78	0.86	AT5G49550
FS	qD12FS_cb	D12	mk19853	mk17913_D12	101319	13479261	16.392	16.946	16.41	4.04995	0.1807	-0.3037	1.68069	OD	6.3446	CCRI35	13.3779	655	M3	Gh_D12G0536	Slc38a3	Sodium-coupled neutral amino acid transporter 3	9837861	9839884	-	Structure; Domain; Homology; GO; Pathway; Expression;	Gh_D12G0536	-1.52	0	0	-1.52	AT3G30390
FS	qD12FS_cb	D12	mk19853	mk17913_D12	101319	13479261	16.392	16.946	16.41	4.04995	0.1807	-0.3037	1.68069	OD	6.3446	CCRI35	13.3779	655	M3	Gh_D12G0537	WIT1	WPP domain-interacting tail-anchored protein 1	9867320	9871574	+	Structure; Domain; Homology; GO; Pathway; Expression;	Gh_D12G0537	0.79	0.61	0.68	0.59	AT5G11390
FS	qD12FS_cb	D12	mk19853	mk17913_D12	101319	13479261	16.392	16.946	16.41	4.04995	0.1807	-0.3037	1.68069	OD	6.3446	CCRI35	13.3779	655	M3	Gh_D12G0538	PCMP-E90	Pentatricopeptide repeat-containing protein At3g02330	9872193	9874079	-	Structure; Domain; Homology; GO; Pathway; Expression;	Gh_D12G0538	-1.3	-1.4	-0.62	-0.51	AT4G33170
FS	qD12FS_cb	D12	mk19853	mk17913_D12	101319	13479261	16.392	16.946	16.41	4.04995	0.1807	-0.3037	1.68069	OD	6.3446	CCRI35	13.3779	655	M3	Gh_D12G0539	PCMP-E90	Pentatricopeptide repeat-containing protein At3g02330	9877059	9878313	-	Structure; Domain; Homology; GO; Pathway; Expression;	Gh_D12G0539	-0.66	0	0	-0.7	AT3G02330
FS	qD12FS_cb	D12	mk19853	mk17913_D12	101319	13479261	16.392	16.946	16.41	4.04995	0.1807	-0.3037	1.68069	OD	6.3446	CCRI35	13.3779	655	M3	Gh_D12G0540	FDM1	Factor of DNA methylation 1	9885628	9886151	-	Structure; Domain; Homology; GO; Pathway; Expression;	Gh_D12G0540	0.48	0.15	0.51	0.39	AT1G15910
FS	qD12FS_cb	D12	mk19853	mk17913_D12	101319	13479261	16.392	16.946	16.41	4.04995	0.1807	-0.3037	1.68069	OD	6.3446	CCRI35	13.3779	655	M3	Gh_D12G0541	NA	NA	9886814	9887588	-	Structure; Domain; Homology; GO; Pathway; Expression;	Gh_D12G0541	0.18	-0.17	0	0.04	AT1G56420
FS	qD12FS_cb	D12	mk19853	mk17913_D12	101319	13479261	16.392	16.946	16.41	4.04995	0.1807	-0.3037	1.68069	OD	6.3446	CCRI35	13.3779	655	M3	Gh_D12G0542	GAUT9	Probable galacturonosyltransferase 9	9891906	9894305	+	Structure; Domain; Homology; GO; Pathway; Expression;	Gh_D12G0542	0.57	0.52	0.68	0.63	AT3G02350
FS	qD12FS_cb	D12	mk19853	mk17913_D12	101319	13479261	16.392	16.946	16.41	4.04995	0.1807	-0.3037	1.68069	OD	6.3446	CCRI35	13.3779	655	M3	Gh_D12G0543	COL2	Zinc finger protein CONSTANS-LIKE 2	9963089	9964699	+	Structure; Domain; Homology; GO; Pathway; Expression;	Gh_D12G0543	-1.15	-1.05	-0.85	0.02	AT3G02380
FS	qD12FS_cb	D12	mk19853	mk17913_D12	101319	13479261	16.392	16.946	16.41	4.04995	0.1807	-0.3037	1.68069	OD	6.3446	CCRI35	13.3779	655	M3	Gh_D12G0544	ODO1	Protein ODORANT1	10038147	10039691	+	Structure; Domain; Homology; GO; Pathway; Expression;	Gh_D12G0544	0	-1.05	-1.15	-0.01	AT5G16600
FS	qD12FS_cb	D12	mk19853	mk17913_D12	101319	13479261	16.392	16.946	16.41	4.04995	0.1807	-0.3037	1.68069	OD	6.3446	CCRI35	13.3779	655	M3	Gh_D12G0545	maf1	Repressor of RNA polymerase III transcription MAF1 homolog	10076672	10079309	-	Structure; Domain; Homology; GO; Pathway; Expression;	Gh_D12G0545	-0.1	-0.13	0.14	0.23	AT5G13240
FS	qD12FS_cb	D12	mk19853	mk17913_D12	101319	13479261	16.392	16.946	16.41	4.04995	0.1807	-0.3037	1.68069	OD	6.3446	CCRI35	13.3779	655	M3	Gh_D12G0546	At5g15730	Probable leucine-rich repeat receptor-like serine/threonine-protein kinase At5g15730	10089799	10092600	+	Structure; Domain; Homology; GO; Pathway; Expression;	Gh_D12G0546	0.89	0.79	1.02	0.82	AT5G15730
FS	qD12FS_cb	D12	mk19853	mk17913_D12	101319	13479261	16.392	16.946	16.41	4.04995	0.1807	-0.3037	1.68069	OD	6.3446	CCRI35	13.3779	655	M3	Gh_D12G0547	PI4KG5	Phosphatidylinositol 4-kinase gamma 5	10094017	10095889	-	Structure; Domain; Homology; GO; Pathway; Expression;	Gh_D12G0547	0.15	0.12	0.38	0.3	AT1G26270
FS	qD12FS_cb	D12	mk19853	mk17913_D12	101319	13479261	16.392	16.946	16.41	4.04995	0.1807	-0.3037	1.68069	OD	6.3446	CCRI35	13.3779	655	M3	Gh_D12G0548	Ppie	Peptidyl-prolyl cis-trans isomerase E	10123467	10124789	+	Structure; Domain; Homology; GO; Pathway; Expression;	Gh_D12G0548	0.94	0.47	0.61	0.61	AT1G13690
FS	qD12FS_cb	D12	mk19853	mk17913_D12	101319	13479261	16.392	16.946	16.41	4.04995	0.1807	-0.3037	1.68069	OD	6.3446	CCRI35	13.3779	655	M3	Gh_D12G0549	NA	NA	10139703	10142253	+	Structure; Domain; Homology; GO; Pathway; Expression;	Gh_D12G0549	0.65	0.68	0.84	0.78	AT5G14970
FS	qD12FS_cb	D12	mk19853	mk17913_D12	101319	13479261	16.392	16.946	16.41	4.04995	0.1807	-0.3037	1.68069	OD	6.3446	CCRI35	13.3779	655	M3	Gh_D12G0550	SNL2	Paired amphipathic helix protein Sin3-like 2	10151035	10159058	-	Structure; Domain; Homology; GO; Pathway; Expression;	Gh_D12G0550	0.8	0.57	0.58	0.78	AT5G15020
FS	qD12FS_cb	D12	mk19853	mk17913_D12	101319	13479261	16.392	16.946	16.41	4.04995	0.1807	-0.3037	1.68069	OD	6.3446	CCRI35	13.3779	655	M3	Gh_D12G0551	IDH1	Isocitrate dehydrogenase [NAD] regulatory subunit 1, mitochondrial	10178469	10180594	+	Structure; Domain; Homology; GO; Pathway; Expression;	Gh_D12G0551	0.59	0.57	0.94	0.79	AT4G35260
FS	qD12FS_cb	D12	mk19853	mk17913_D12	101319	13479261	16.392	16.946	16.41	4.04995	0.1807	-0.3037	1.68069	OD	6.3446	CCRI35	13.3779	655	M3	Gh_D12G0552	SSL5	Protein STRICTOSIDINE SYNTHASE-LIKE 5	10181347	10182588	-	Structure; Domain; Homology; GO; Pathway; Expression;	Gh_D12G0552	-1.4	-0.28	0	-1.05	AT3G51430
FS	qD12FS_cb	D12	mk19853	mk17913_D12	101319	13479261	16.392	16.946	16.41	4.04995	0.1807	-0.3037	1.68069	OD	6.3446	CCRI35	13.3779	655	M3	Gh_D12G0553	NA	NA	10224618	10226854	-	Structure; Domain; Homology; GO; Pathway; Expression;	Gh_D12G0553	-0.46	-0.66	0.06	0.13	AT4G35750
FS	qD12FS_cb	D12	mk19853	mk17913_D12	101319	13479261	16.392	16.946	16.41	4.04995	0.1807	-0.3037	1.68069	OD	6.3446	CCRI35	13.3779	655	M3	Gh_D12G0554	STR15	Rhodanese-like domain-containing protein 15, chloroplastic	10245974	10247206	+	Structure; Domain; Homology; GO; Pathway; Expression;	Gh_D12G0554	-0.8	-0.52	-0.34	0.68	AT4G35770
FS	qD12FS_cb	D12	mk19853	mk17913_D12	101319	13479261	16.392	16.946	16.41	4.04995	0.1807	-0.3037	1.68069	OD	6.3446	CCRI35	13.3779	655	M3	Gh_D12G0555	AMT3-1	Ammonium transporter 3 member 1	10276030	10277741	+	Structure; Domain; Homology; GO; Pathway; Expression;	Gh_D12G0555	0	0	-1.3	-0.92	AT2G38290
FS	qD12FS_cb	D12	mk19853	mk17913_D12	101319	13479261	16.392	16.946	16.41	4.04995	0.1807	-0.3037	1.68069	OD	6.3446	CCRI35	13.3779	655	M3	Gh_D12G0556	PLDDELTA	Phospholipase D delta	10278949	10284459	-	Structure; Domain; Homology; GO; Pathway; Expression;	Gh_D12G0556	1.11	1.05	1.08	1.38	AT4G35790
FS	qD12FS_cb	D12	mk19853	mk17913_D12	101319	13479261	16.392	16.946	16.41	4.04995	0.1807	-0.3037	1.68069	OD	6.3446	CCRI35	13.3779	655	M3	Gh_D12G0557	RPL31	50S ribosomal protein L31, chloroplastic	10309724	10310173	+	Structure; Domain; Homology; GO; Pathway; Expression;	Gh_D12G0557	0.14	0.15	0	0.05	AT1G75350
FS	qD12FS_cb	D12	mk19853	mk17913_D12	101319	13479261	16.392	16.946	16.41	4.04995	0.1807	-0.3037	1.68069	OD	6.3446	CCRI35	13.3779	655	M3	Gh_D12G0558	At1g76070	Uncharacterized protein At1g76070	10318463	10319065	-	Structure; Domain; Homology; GO; Pathway; Expression;	Gh_D12G0558	0	0	0	-0.8	0
FS	qD12FS_cb	D12	mk19853	mk17913_D12	101319	13479261	16.392	16.946	16.41	4.04995	0.1807	-0.3037	1.68069	OD	6.3446	CCRI35	13.3779	655	M3	Gh_D12G0559	P4H10	Probable prolyl 4-hydroxylase 10	10337269	10339305	+	Structure; Domain; Homology; GO; Pathway; Expression;	Gh_D12G0559	1.26	1.19	0.2	0.64	AT5G66060
FS	qD12FS_cb	D12	mk19853	mk17913_D12	101319	13479261	16.392	16.946	16.41	4.04995	0.1807	-0.3037	1.68069	OD	6.3446	CCRI35	13.3779	655	M3	Gh_D12G0560	NA	Aconitate hydratase, cytoplasmic	10341510	10347540	-	Structure; Domain; Homology; GO; Pathway; Expression;	Gh_D12G0560	1.82	1.66	1.68	1.74	AT4G35830
FS	qD12FS_cb	D12	mk19853	mk17913_D12	101319	13479261	16.392	16.946	16.41	4.04995	0.1807	-0.3037	1.68069	OD	6.3446	CCRI35	13.3779	655	M3	Gh_D12G0561	NIP1	NEP1-interacting protein 1	10402356	10403685	+	Structure; Domain; Homology; GO; Pathway; Expression;	Gh_D12G0561	1.33	1.17	0.54	0.66	AT4G35840
FS	qD12FS_cb	D12	mk19853	mk17913_D12	101319	13479261	16.392	16.946	16.41	4.04995	0.1807	-0.3037	1.68069	OD	6.3446	CCRI35	13.3779	655	M3	Gh_D12G0562	DHQS	3-dehydroquinate synthase, chloroplastic	10433418	10435860	-	Structure; Domain; Homology; GO; Pathway; Expression;	Gh_D12G0562	1.5	1.49	1.26	1.36	AT5G66120
FS	qD12FS_cb	D12	mk19853	mk17913_D12	101319	13479261	16.392	16.946	16.41	4.04995	0.1807	-0.3037	1.68069	OD	6.3446	CCRI35	13.3779	655	M3	Gh_D12G0563	At1g75040	Pathogenesis-related protein 5	10461991	10473925	-	Structure; Domain; Homology; GO; Pathway; Expression;	Gh_D12G0563	-0.23	-0.24	0.36	0.28	AT4G18250
FS	qD12FS_cb	D12	mk19853	mk17913_D12	101319	13479261	16.392	16.946	16.41	4.04995	0.1807	-0.3037	1.68069	OD	6.3446	CCRI35	13.3779	655	M3	Gh_D12G0564	PETH	Ferredoxin--NADP reductase, leaf isozyme, chloroplastic	10534323	10536589	-	Structure; Domain; Homology; GO; Pathway; Expression;	Gh_D12G0564	-0.06	-1.15	0.55	0.45	AT5G66190
FS	qD12FS_cb	D12	mk19853	mk17913_D12	101319	13479261	16.392	16.946	16.41	4.04995	0.1807	-0.3037	1.68069	OD	6.3446	CCRI35	13.3779	655	M3	Gh_D12G0565	NA	NA	10538097	10540061	-	Structure; Domain; Homology; GO; Pathway; Expression;	Gh_D12G0565	-0.62	-0.55	0.16	-0.02	AT5G66200
FS	qD12FS_cb	D12	mk19853	mk17913_D12	101319	13479261	16.392	16.946	16.41	4.04995	0.1807	-0.3037	1.68069	OD	6.3446	CCRI35	13.3779	655	M3	Gh_D12G0566	AN3	Naringenin,2-oxoglutarate 3-dioxygenase (Fragment)	10563621	10565300	-	Structure; Domain; Homology; GO; Pathway; Expression;	Gh_D12G0566	1.85	1.86	0	0.84	AT3G51240
FS	qD12FS_cb	D12	mk19853	mk17913_D12	101319	13479261	16.392	16.946	16.41	4.04995	0.1807	-0.3037	1.68069	OD	6.3446	CCRI35	13.3779	655	M3	Gh_D12G0567	SN2	Snakin-2	10587172	10587631	+	Structure; Domain; Homology; GO; Pathway; Expression;	Gh_D12G0567	1.08	1.6	0	0	AT1G75750
FS	qD12FS_cb	D12	mk19853	mk17913_D12	101319	13479261	16.392	16.946	16.41	4.04995	0.1807	-0.3037	1.68069	OD	6.3446	CCRI35	13.3779	655	M3	Gh_D12G0568	NA	NA	10590529	10591722	+	Structure; Domain; Homology; GO; Pathway; Expression;	Gh_D12G0568	0.4	0.05	-0.37	0.18	AT5G66230
FS	qD12FS_cb	D12	mk19853	mk17913_D12	101319	13479261	16.392	16.946	16.41	4.04995	0.1807	-0.3037	1.68069	OD	6.3446	CCRI35	13.3779	655	M3	Gh_D12G0569	WUS	Protein WUSCHEL	10599970	10601346	-	Structure; Domain; Homology; GO; Pathway; Expression;	Gh_D12G0569	0	0	0	0	AT2G17950
FS	qD12FS_cb	D12	mk19853	mk17913_D12	101319	13479261	16.392	16.946	16.41	4.04995	0.1807	-0.3037	1.68069	OD	6.3446	CCRI35	13.3779	655	M3	Gh_D12G0570	MSRA5	Peptide methionine sulfoxide reductase A5	10621568	10622857	+	Structure; Domain; Homology; GO; Pathway; Expression;	Gh_D12G0570	0.85	0.71	0.95	0.84	AT2G18030
FS	qD12FS_cb	D12	mk19853	mk17913_D12	101319	13479261	16.392	16.946	16.41	4.04995	0.1807	-0.3037	1.68069	OD	6.3446	CCRI35	13.3779	655	M3	Gh_D12G0571	MUR1	GDP-mannose 4,6 dehydratase 2	10625518	10626382	+	Structure; Domain; Homology; GO; Pathway; Expression;	Gh_D12G0571	-0.36	-0.09	-0.29	-0.32	AT3G51160
FS	qD12FS_cb	D12	mk19853	mk17913_D12	101319	13479261	16.392	16.946	16.41	4.04995	0.1807	-0.3037	1.68069	OD	6.3446	CCRI35	13.3779	655	M3	Gh_D12G0572	NA	NA	10633857	10638462	-	Structure; Domain; Homology; GO; Pathway; Expression;	Gh_D12G0572	0.25	-0.02	-0.14	-0.21	AT5G66290
FS	qD12FS_cb	D12	mk19853	mk17913_D12	101319	13479261	16.392	16.946	16.41	4.04995	0.1807	-0.3037	1.68069	OD	6.3446	CCRI35	13.3779	655	M3	Gh_D12G0573	NAC037	NAC domain-containing protein 37	10640909	10641397	-	Structure; Domain; Homology; GO; Pathway; Expression;	Gh_D12G0573	0.06	-0.57	0.57	0.4	AT2G18060
FS	qD12FS_cb	D12	mk19853	mk17913_D12	101319	13479261	16.392	16.946	16.41	4.04995	0.1807	-0.3037	1.68069	OD	6.3446	CCRI35	13.3779	655	M3	Gh_D12G0574	NAC037	NAC domain-containing protein 37	10642291	10642913	-	Structure; Domain; Homology; GO; Pathway; Expression;	Gh_D12G0574	-0.14	-0.66	0.3	-0.09	AT2G18060
FS	qD12FS_cb	D12	mk19853	mk17913_D12	101319	13479261	16.392	16.946	16.41	4.04995	0.1807	-0.3037	1.68069	OD	6.3446	CCRI35	13.3779	655	M3	Gh_D12G0575	NACK1	Kinesin-like protein NACK1	10706666	10716617	-	Structure; Domain; Homology; GO; Pathway; Expression;	Gh_D12G0575	0.01	0.44	0.31	0.18	AT5G66310
FS	qD12FS_cb	D12	mk19853	mk17913_D12	101319	13479261	16.392	16.946	16.41	4.04995	0.1807	-0.3037	1.68069	OD	6.3446	CCRI35	13.3779	655	M3	Gh_D12G0576	fosB	Metallothiol transferase FosB	10747685	10748541	+	Structure; Domain; Homology; GO; Pathway; Expression;	Gh_D12G0576	0	0.54	0	0.19	AT1G80160
FS	qD12FS_cb	D12	mk19853	mk17913_D12	101319	13479261	16.392	16.946	16.41	4.04995	0.1807	-0.3037	1.68069	OD	6.3446	CCRI35	13.3779	655	M3	Gh_D12G0577	BBX19	B-box zinc finger protein 19	10793270	10795361	+	Structure; Domain; Homology; GO; Pathway; Expression;	Gh_D12G0577	-0.43	-0.46	0.24	0.17	AT2G21320
FS	qD12FS_cb	D12	mk19853	mk17913_D12	101319	13479261	16.392	16.946	16.41	4.04995	0.1807	-0.3037	1.68069	OD	6.3446	CCRI35	13.3779	655	M3	Gh_D12G0578	FBA2	Probable fructose-bisphosphate aldolase 2, chloroplastic	10795825	10797570	-	Structure; Domain; Homology; GO; Pathway; Expression;	Gh_D12G0578	0.3	0.19	0.51	0.4	AT4G38970
FS	qD12FS_cb	D12	mk19853	mk17913_D12	101319	13479261	16.392	16.946	16.41	4.04995	0.1807	-0.3037	1.68069	OD	6.3446	CCRI35	13.3779	655	M3	Gh_D12G0579	CPP1	Protein CHAPERONE-LIKE PROTEIN OF POR1, chloroplastic	10799102	10800986	-	Structure; Domain; Homology; GO; Pathway; Expression;	Gh_D12G0579	0.88	0.59	0.72	0.82	AT3G51140
FS	qD12FS_cb	D12	mk19853	mk17913_D12	101319	13479261	16.392	16.946	16.41	4.04995	0.1807	-0.3037	1.68069	OD	6.3446	CCRI35	13.3779	655	M3	Gh_D12G0580	PME53	Probable pectinesterase 53	10804186	10805610	+	Structure; Domain; Homology; GO; Pathway; Expression;	Gh_D12G0580	-0.34	-1	-1.15	0.66	AT5G19730
FS	qD12FS_cb	D12	mk19853	mk17913_D12	101319	13479261	16.392	16.946	16.41	4.04995	0.1807	-0.3037	1.68069	OD	6.3446	CCRI35	13.3779	655	M3	Gh_D12G0581	CCDC90B	Coiled-coil domain-containing protein 90B, mitochondrial	10807234	10809176	+	Structure; Domain; Homology; GO; Pathway; Expression;	Gh_D12G0581	0.27	-0.18	0	0.1	AT3G51090
FS	qD12FS_cb	D12	mk19853	mk17913_D12	101319	13479261	16.392	16.946	16.41	4.04995	0.1807	-0.3037	1.68069	OD	6.3446	CCRI35	13.3779	655	M3	Gh_D12G0582	NA	NA	10823270	10823725	+	Structure; Domain; Homology; GO; Pathway; Expression;	Gh_D12G0582	0	0	0	0	0
FS	qD12FS_cb	D12	mk19853	mk17913_D12	101319	13479261	16.392	16.946	16.41	4.04995	0.1807	-0.3037	1.68069	OD	6.3446	CCRI35	13.3779	655	M3	Gh_D12G0583	At4g08850	Probable LRR receptor-like serine/threonine-protein kinase At4g08850	10824812	10826743	-	Structure; Domain; Homology; GO; Pathway; Expression;	Gh_D12G0583	-2	-1.1	0	-1.3	AT5G25910
FS	qD12FS_cb	D12	mk19853	mk17913_D12	101319	13479261	16.392	16.946	16.41	4.04995	0.1807	-0.3037	1.68069	OD	6.3446	CCRI35	13.3779	655	M3	Gh_D12G0584	PXL2	Leucine-rich repeat receptor-like protein kinase PXL2	10827847	10829208	-	Structure; Domain; Homology; GO; Pathway; Expression;	Gh_D12G0584	0.72	0.26	0.69	1.08	AT5G44700
FS	qD12FS_cb	D12	mk19853	mk17913_D12	101319	13479261	16.392	16.946	16.41	4.04995	0.1807	-0.3037	1.68069	OD	6.3446	CCRI35	13.3779	655	M3	Gh_D12G0585	PMADS1	Floral homeotic protein PMADS 1	10852076	10878409	-	Structure; Domain; Homology; GO; Pathway; Expression;	Gh_D12G0585	-1.15	-0.68	-0.19	-1.1	AT3G54340
FS	qD12FS_cb	D12	mk19853	mk17913_D12	101319	13479261	16.392	16.946	16.41	4.04995	0.1807	-0.3037	1.68069	OD	6.3446	CCRI35	13.3779	655	M3	Gh_D12G0586	At1g43910	AAA-ATPase At1g43910	10963753	10965330	-	Structure; Domain; Homology; GO; Pathway; Expression;	Gh_D12G0586	-1.7	-1.52	-0.3	0.4	AT1G43910
FS	qD12FS_cb	D12	mk19853	mk17913_D12	101319	13479261	16.392	16.946	16.41	4.04995	0.1807	-0.3037	1.68069	OD	6.3446	CCRI35	13.3779	655	M3	Gh_D12G0587	UBC16	Probable ubiquitin-conjugating enzyme E2 16	10967221	10969312	-	Structure; Domain; Homology; GO; Pathway; Expression;	Gh_D12G0587	0.72	0.47	0.54	0.81	AT1G75440
FS	qD12FS_cb	D12	mk19853	mk17913_D12	101319	13479261	16.392	16.946	16.41	4.04995	0.1807	-0.3037	1.68069	OD	6.3446	CCRI35	13.3779	655	M3	Gh_D12G0588	NA	NA	10979653	10985307	+	Structure; Domain; Homology; GO; Pathway; Expression;	Gh_D12G0588	1.31	1.19	1.06	1.11	AT3G51050
FS	qD12FS_cb	D12	mk19853	mk17913_D12	101319	13479261	16.392	16.946	16.41	4.04995	0.1807	-0.3037	1.68069	OD	6.3446	CCRI35	13.3779	655	M3	Gh_D12G0589	BZIP53	bZIP transcription factor 53	10985801	10986624	-	Structure; Domain; Homology; GO; Pathway; Expression;	Gh_D12G0589	1.22	0.92	0.35	1.21	AT1G75390
FS	qD12FS_cb	D12	mk19853	mk17913_D12	101319	13479261	16.392	16.946	16.41	4.04995	0.1807	-0.3037	1.68069	OD	6.3446	CCRI35	13.3779	655	M3	Gh_D12G0590	MPK7	Mitogen-activated protein kinase 7	10988058	10989252	-	Structure; Domain; Homology; GO; Pathway; Expression;	Gh_D12G0590	0.81	0.38	-0.85	0.62	AT2G18170
FS	qD12FS_cb	D12	mk19853	mk17913_D12	101319	13479261	16.392	16.946	16.41	4.04995	0.1807	-0.3037	1.68069	OD	6.3446	CCRI35	13.3779	655	M3	Gh_D12G0591	BHLH110	Transcription factor bHLH110	11030183	11032218	+	Structure; Domain; Homology; GO; Pathway; Expression;	Gh_D12G0591	0	0	0	-1.52	AT1G27660
FS	qD12FS_cb	D12	mk19853	mk17913_D12	101319	13479261	16.392	16.946	16.41	4.04995	0.1807	-0.3037	1.68069	OD	6.3446	CCRI35	13.3779	655	M3	Gh_D12G0592	RPP13L4	Disease resistance RPP13-like protein 4	11037968	11043904	-	Structure; Domain; Homology; GO; Pathway; Expression;	Gh_D12G0592	0.55	0.28	0.37	0.6	AT3G50950
FS	qD12FS_cb	D12	mk19853	mk17913_D12	101319	13479261	16.392	16.946	16.41	4.04995	0.1807	-0.3037	1.68069	OD	6.3446	CCRI35	13.3779	655	M3	Gh_D12G0593	CYP707A3	Abscisic acid 8'-hydroxylase 3	11063943	11066258	+	Structure; Domain; Homology; GO; Pathway; Expression;	Gh_D12G0593	0	0	0	-1.1	AT1G19630
FS	qD12FS_cb	D12	mk19853	mk17913_D12	101319	13479261	16.392	16.946	16.41	4.04995	0.1807	-0.3037	1.68069	OD	6.3446	CCRI35	13.3779	655	M3	Gh_D12G0594	NA	NA	11087155	11087665	-	Structure; Domain; Homology; GO; Pathway; Expression;	Gh_D12G0594	0	0	0	0	AT1G01490
FS	qD12FS_cb	D12	mk19853	mk17913_D12	101319	13479261	16.392	16.946	16.41	4.04995	0.1807	-0.3037	1.68069	OD	6.3446	CCRI35	13.3779	655	M3	Gh_D12G0595	SAMT	Salicylate carboxymethyltransferase	11130096	11132189	+	Structure; Domain; Homology; GO; Pathway; Expression;	Gh_D12G0595	-1.52	-1	0	-0.51	AT3G11480
FS	qD12FS_cb	D12	mk19853	mk17913_D12	101319	13479261	16.392	16.946	16.41	4.04995	0.1807	-0.3037	1.68069	OD	6.3446	CCRI35	13.3779	655	M3	Gh_D12G0596	SAMT	Salicylate carboxymethyltransferase	11157660	11158995	+	Structure; Domain; Homology; GO; Pathway; Expression;	Gh_D12G0596	-0.14	-0.7	-0.96	0.33	AT4G36470
FS	qD12FS_cb	D12	mk19853	mk17913_D12	101319	13479261	16.392	16.946	16.41	4.04995	0.1807	-0.3037	1.68069	OD	6.3446	CCRI35	13.3779	655	M3	Gh_D12G0597	At1g35710	Probable leucine-rich repeat receptor-like protein kinase At1g35710	11164552	11168371	-	Structure; Domain; Homology; GO; Pathway; Expression;	Gh_D12G0597	0.65	0.36	0.46	0.45	AT5G44700
FS	qD12FS_cb	D12	mk19853	mk17913_D12	101319	13479261	16.392	16.946	16.41	4.04995	0.1807	-0.3037	1.68069	OD	6.3446	CCRI35	13.3779	655	M3	Gh_D12G0598	NA	NA	11209597	11210343	-	Structure; Domain; Homology; GO; Pathway; Expression;	Gh_D12G0598	0.01	-0.18	0.3	0.32	AT5G66440
FS	qD12FS_cb	D12	mk19853	mk17913_D12	101319	13479261	16.392	16.946	16.41	4.04995	0.1807	-0.3037	1.68069	OD	6.3446	CCRI35	13.3779	655	M3	Gh_D12G0599	NA	NA	11254307	11255096	+	Structure; Domain; Homology; GO; Pathway; Expression;	Gh_D12G0599	0	0	0	0	0
FS	qD12FS_cb	D12	mk19853	mk17913_D12	101319	13479261	16.392	16.946	16.41	4.04995	0.1807	-0.3037	1.68069	OD	6.3446	CCRI35	13.3779	655	M3	Gh_D12G0600	LPPE2	Lipid phosphate phosphatase epsilon 2, chloroplastic	11257141	11258365	+	Structure; Domain; Homology; GO; Pathway; Expression;	Gh_D12G0600	1.01	0.82	0.93	1.01	AT5G66450
FS	qD12FS_cb	D12	mk19853	mk17913_D12	101319	13479261	16.392	16.946	16.41	4.04995	0.1807	-0.3037	1.68069	OD	6.3446	CCRI35	13.3779	655	M3	Gh_D12G0601	NA	NA	11260472	11262487	-	Structure; Domain; Homology; GO; Pathway; Expression;	Gh_D12G0601	0.64	0.35	0.43	0.56	AT3G50910
FS	qD12FS_cb	D12	mk19853	mk17913_D12	101319	13479261	16.392	16.946	16.41	4.04995	0.1807	-0.3037	1.68069	OD	6.3446	CCRI35	13.3779	655	M3	Gh_D12G0602	NA	NA	11301506	11301910	-	Structure; Domain; Homology; GO; Pathway; Expression;	Gh_D12G0602	-0.89	-0.74	-0.57	-0.24	AT3G50900
FS	qD12FS_cb	D12	mk19853	mk17913_D12	101319	13479261	16.392	16.946	16.41	4.04995	0.1807	-0.3037	1.68069	OD	6.3446	CCRI35	13.3779	655	M3	Gh_D12G0603	RFC3	Replication factor C subunit 3	11387574	11391203	-	Structure; Domain; Homology; GO; Pathway; Expression;	Gh_D12G0603	0	0	0	-1.4	AT5G27740
FS	qD12FS_cb	D12	mk19853	mk17913_D12	101319	13479261	16.392	16.946	16.41	4.04995	0.1807	-0.3037	1.68069	OD	6.3446	CCRI35	13.3779	655	M3	Gh_D12G0604	NA	Isoflavone reductase-like protein	11392278	11394111	-	Structure; Domain; Homology; GO; Pathway; Expression;	Gh_D12G0604	0.75	0.65	0.82	0.56	AT1G75280
FS	qD12FS_cb	D12	mk19853	mk17913_D12	101319	13479261	16.392	16.946	16.41	4.04995	0.1807	-0.3037	1.68069	OD	6.3446	CCRI35	13.3779	655	M3	Gh_D12G0605	COAD	Phosphopantetheine adenylyltransferase	11412406	11413664	+	Structure; Domain; Homology; GO; Pathway; Expression;	Gh_D12G0605	0.51	0.48	0.63	0.58	AT2G18250
FS	qD12FS_cb	D12	mk19853	mk17913_D12	101319	13479261	16.392	16.946	16.41	4.04995	0.1807	-0.3037	1.68069	OD	6.3446	CCRI35	13.3779	655	M3	Gh_D12G0606	TULP5	Tubby-like F-box protein 5	11447024	11448951	+	Structure; Domain; Homology; GO; Pathway; Expression;	Gh_D12G0606	1.27	1.29	0.95	0.87	AT2G18280
FS	qD12FS_cb	D12	mk19853	mk17913_D12	101319	13479261	16.392	16.946	16.41	4.04995	0.1807	-0.3037	1.68069	OD	6.3446	CCRI35	13.3779	655	M3	Gh_D12G0607	HBI1	Transcription factor HBI1	11463442	11465086	-	Structure; Domain; Homology; GO; Pathway; Expression;	Gh_D12G0607	-0.1	-0.12	0.34	0.05	AT4G36540
FS	qD12FS_cb	D12	mk19853	mk17913_D12	101319	13479261	16.392	16.946	16.41	4.04995	0.1807	-0.3037	1.68069	OD	6.3446	CCRI35	13.3779	655	M3	Gh_D12G0608	NA	NA	11489242	11501084	-	Structure; Domain; Homology; GO; Pathway; Expression;	Gh_D12G0608	-0.51	-1.05	-0.89	-0.16	AT1G05960
FS	qD12FS_cb	D12	mk19853	mk17913_D12	101319	13479261	16.392	16.946	16.41	4.04995	0.1807	-0.3037	1.68069	OD	6.3446	CCRI35	13.3779	655	M3	Gh_D12G0609	NA	NA	11502608	11504855	+	Structure; Domain; Homology; GO; Pathway; Expression;	Gh_D12G0609	-1.7	-1.52	-1.3	1.2	0
FS	qD12FS_cb	D12	mk19853	mk17913_D12	101319	13479261	16.392	16.946	16.41	4.04995	0.1807	-0.3037	1.68069	OD	6.3446	CCRI35	13.3779	655	M3	Gh_D12G0610	GATA18	GATA transcription factor 18	11528159	11528963	-	Structure; Domain; Homology; GO; Pathway; Expression;	Gh_D12G0610	-1.22	0	-0.89	0	AT3G50870
FS	qD12FS_cb	D12	mk19853	mk17913_D12	101319	13479261	16.392	16.946	16.41	4.04995	0.1807	-0.3037	1.68069	OD	6.3446	CCRI35	13.3779	655	M3	Gh_D12G0611	SCL4	Scarecrow-like protein 4	11636972	11638816	-	Structure; Domain; Homology; GO; Pathway; Expression;	Gh_D12G0611	0.28	0.06	0.82	0.69	AT5G66770
FS	qD12FS_cb	D12	mk19853	mk17913_D12	101319	13479261	16.392	16.946	16.41	4.04995	0.1807	-0.3037	1.68069	OD	6.3446	CCRI35	13.3779	655	M3	Gh_D12G0612	At5g49610	F-box protein At5g49610	11812504	11813223	-	Structure; Domain; Homology; GO; Pathway; Expression;	Gh_D12G0612	0	0	0	0	AT5G49610
FS	qD12FS_cb	D12	mk19853	mk17913_D12	101319	13479261	16.392	16.946	16.41	4.04995	0.1807	-0.3037	1.68069	OD	6.3446	CCRI35	13.3779	655	M3	Gh_D12G0613	NA	NA	11845948	11847283	-	Structure; Domain; Homology; GO; Pathway; Expression;	Gh_D12G0613	-1.7	-0.77	0	-0.64	AT5G66740
FS	qD12FS_cb	D12	mk19853	mk17913_D12	101319	13479261	16.392	16.946	16.41	4.04995	0.1807	-0.3037	1.68069	OD	6.3446	CCRI35	13.3779	655	M3	Gh_D12G0614	At4g36680	Pentatricopeptide repeat-containing protein At4g36680, mitochondrial	11855829	11857058	-	Structure; Domain; Homology; GO; Pathway; Expression;	Gh_D12G0614	0.89	0.67	0.55	0.53	AT5G55840
FS	qD12FS_cb	D12	mk19853	mk17913_D12	101319	13479261	16.392	16.946	16.41	4.04995	0.1807	-0.3037	1.68069	OD	6.3446	CCRI35	13.3779	655	M3	Gh_D12G0615	At4g36680	Pentatricopeptide repeat-containing protein At4g36680, mitochondrial	11857644	11858354	-	Structure; Domain; Homology; GO; Pathway; Expression;	Gh_D12G0615	0.6	0.29	0.14	0.26	AT1G09900
FS	qD12FS_cb	D12	mk19853	mk17913_D12	101319	13479261	16.392	16.946	16.41	4.04995	0.1807	-0.3037	1.68069	OD	6.3446	CCRI35	13.3779	655	M3	Gh_D12G0616	U2AF65A	Splicing factor U2af large subunit A	11859075	11863088	-	Structure; Domain; Homology; GO; Pathway; Expression;	Gh_D12G0616	1.09	0.92	0.93	1.05	AT4G36690
FS	qD12FS_cb	D12	mk19853	mk17913_D12	101319	13479261	16.392	16.946	16.41	4.04995	0.1807	-0.3037	1.68069	OD	6.3446	CCRI35	13.3779	655	M3	Gh_D12G0617	DTX44	Protein DETOXIFICATION 44, chloroplastic	11878784	11880991	+	Structure; Domain; Homology; GO; Pathway; Expression;	Gh_D12G0617	-0.92	-1.22	0	-0.6	AT2G38330
FS	qD12FS_cb	D12	mk19853	mk17913_D12	101319	13479261	16.392	16.946	16.41	4.04995	0.1807	-0.3037	1.68069	OD	6.3446	CCRI35	13.3779	655	M3	Gh_D12G0618	GBF1	G-box-binding factor 1	11924134	11926559	-	Structure; Domain; Homology; GO; Pathway; Expression;	Gh_D12G0618	0.32	0.17	0.45	0.7	AT4G36730
FS	qD12FS_cb	D12	mk19853	mk17913_D12	101319	13479261	16.392	16.946	16.41	4.04995	0.1807	-0.3037	1.68069	OD	6.3446	CCRI35	13.3779	655	M3	Gh_D12G0619	At4g36750	Probable NAD(P)H dehydrogenase (quinone) FQR1-like 2	11938002	11941676	+	Structure; Domain; Homology; GO; Pathway; Expression;	Gh_D12G0619	-0.82	0	0	-0.92	AT4G36750
FS	qD12FS_cb	D12	mk19853	mk17913_D12	101319	13479261	16.392	16.946	16.41	4.04995	0.1807	-0.3037	1.68069	OD	6.3446	CCRI35	13.3779	655	M3	Gh_D12G0620	LIMYB	L10-interacting MYB domain-containing protein	11941983	11944099	-	Structure; Domain; Homology; GO; Pathway; Expression;	Gh_D12G0620	0.71	0.85	0.73	0.79	AT2G24960
FS	qD12FS_cb	D12	mk19853	mk17913_D12	101319	13479261	16.392	16.946	16.41	4.04995	0.1807	-0.3037	1.68069	OD	6.3446	CCRI35	13.3779	655	M3	Gh_D12G0621	AMPP	Probable Xaa-Pro aminopeptidase P	12017772	12023198	+	Structure; Domain; Homology; GO; Pathway; Expression;	Gh_D12G0621	1.23	1.24	0.83	0.9	AT4G36760
FS	qD12FS_cb	D12	mk19853	mk17913_D12	101319	13479261	16.392	16.946	16.41	4.04995	0.1807	-0.3037	1.68069	OD	6.3446	CCRI35	13.3779	655	M3	Gh_D12G0622	At1g44800	WAT1-related protein At1g44800	12051659	12052017	-	Structure; Domain; Homology; GO; Pathway; Expression;	Gh_D12G0622	0	-0.89	0	-1	AT1G44800
FS	qD12FS_cb	D12	mk19853	mk17913_D12	101319	13479261	16.392	16.946	16.41	4.04995	0.1807	-0.3037	1.68069	OD	6.3446	CCRI35	13.3779	655	M3	Gh_D12G0623	UGT72B1	UDP-glycosyltransferase 72B1	12053909	12055342	-	Structure; Domain; Homology; GO; Pathway; Expression;	Gh_D12G0623	0	0	0	0	AT3G50740
FS	qD12FS_cb	D12	mk19853	mk17913_D12	101319	13479261	16.392	16.946	16.41	4.04995	0.1807	-0.3037	1.68069	OD	6.3446	CCRI35	13.3779	655	M3	Gh_D12G0624	GT5	Anthocyanidin 3-O-glucosyltransferase 5	12096956	12098377	-	Structure; Domain; Homology; GO; Pathway; Expression;	Gh_D12G0624	0	-1.4	0	-1.22	AT5G66690
FS	qD12FS_cb	D12	mk19853	mk17913_D12	101319	13479261	16.392	16.946	16.41	4.04995	0.1807	-0.3037	1.68069	OD	6.3446	CCRI35	13.3779	655	M3	Gh_D12G0625	GT5	Anthocyanidin 3-O-glucosyltransferase 5	12110571	12112016	-	Structure; Domain; Homology; GO; Pathway; Expression;	Gh_D12G0625	0.09	-0.32	0.22	0.29	AT2G18570
FS	qD12FS_cb	D12	mk19853	mk17913_D12	101319	13479261	16.392	16.946	16.41	4.04995	0.1807	-0.3037	1.68069	OD	6.3446	CCRI35	13.3779	655	M3	Gh_D12G0626	RCE1	NEDD8-conjugating enzyme Ubc12	12180100	12181205	-	Structure; Domain; Homology; GO; Pathway; Expression;	Gh_D12G0626	0.1	1.12	0.43	0.19	AT4G36800
FS	qD12FS_cb	D12	mk19853	mk17913_D12	101319	13479261	16.392	16.946	16.41	4.04995	0.1807	-0.3037	1.68069	OD	6.3446	CCRI35	13.3779	655	M3	Gh_D12G0627	At2g18630	UPF0496 protein At2g18630	12185714	12186886	+	Structure; Domain; Homology; GO; Pathway; Expression;	Gh_D12G0627	0.98	0.99	1.2	1.33	AT2G18630
FS	qD12FS_cb	D12	mk19853	mk17913_D12	101319	13479261	16.392	16.946	16.41	4.04995	0.1807	-0.3037	1.68069	OD	6.3446	CCRI35	13.3779	655	M3	Gh_D12G0628	At1g48120	Serine/threonine-protein phosphatase 7 long form homolog	12190364	12191020	+	Structure; Domain; Homology; GO; Pathway; Expression;	Gh_D12G0628	0	0	0	-0.66	AT1G17930
FS	qD12FS_cb	D12	mk19853	mk17913_D12	101319	13479261	16.392	16.946	16.41	4.04995	0.1807	-0.3037	1.68069	OD	6.3446	CCRI35	13.3779	655	M3	Gh_D12G0629	rnf-5	RING finger protein 5	12195400	12196080	+	Structure; Domain; Homology; GO; Pathway; Expression;	Gh_D12G0629	0.75	0.83	1.11	0.85	AT2G23780
FS	qD12FS_cb	D12	mk19853	mk17913_D12	101319	13479261	16.392	16.946	16.41	4.04995	0.1807	-0.3037	1.68069	OD	6.3446	CCRI35	13.3779	655	M3	Gh_D12G0630	GATL2	Probable galacturonosyltransferase-like 2	12231956	12233023	+	Structure; Domain; Homology; GO; Pathway; Expression;	Gh_D12G0630	-0.48	-1	0.34	0.25	AT3G50760
FS	qD12FS_cb	D12	mk19853	mk17913_D12	101319	13479261	16.392	16.946	16.41	4.04995	0.1807	-0.3037	1.68069	OD	6.3446	CCRI35	13.3779	655	M3	Gh_D12G0631	RTC2	Probable vacuolar amino acid transporter YPQ3	12233116	12242576	-	Structure; Domain; Homology; GO; Pathway; Expression;	Gh_D12G0631	0.42	-0.89	0	0.26	AT4G36850
FS	qD12FS_cb	D12	mk19853	mk17913_D12	101319	13479261	16.392	16.946	16.41	4.04995	0.1807	-0.3037	1.68069	OD	6.3446	CCRI35	13.3779	655	M3	Gh_D12G0632	CML41	Probable calcium-binding protein CML41	12247988	12248572	+	Structure; Domain; Homology; GO; Pathway; Expression;	Gh_D12G0632	1.92	2.15	1.81	1.8	AT2G27030
FS	qD12FS_cb	D12	mk19853	mk17913_D12	101319	13479261	16.392	16.946	16.41	4.04995	0.1807	-0.3037	1.68069	OD	6.3446	CCRI35	13.3779	655	M3	Gh_D12G0633	LYK4	LysM domain receptor-like kinase 4	12370746	12372599	+	Structure; Domain; Homology; GO; Pathway; Expression;	Gh_D12G0633	-0.44	0.03	-0.89	-0.62	AT2G23770
FS	qD12FS_cb	D12	mk19853	mk17913_D12	101319	13479261	16.392	16.946	16.41	4.04995	0.1807	-0.3037	1.68069	OD	6.3446	CCRI35	13.3779	655	M3	Gh_D12G0634	At5g66631	Pentatricopeptide repeat-containing protein At5g66631	12373393	12375375	-	Structure; Domain; Homology; GO; Pathway; Expression;	Gh_D12G0634	0.36	-0.08	-0.08	-0.03	AT5G66631
FS	qD12FS_cb	D12	mk19853	mk17913_D12	101319	13479261	16.392	16.946	16.41	4.04995	0.1807	-0.3037	1.68069	OD	6.3446	CCRI35	13.3779	655	M3	Gh_D12G0635	NA	NA	12382746	12383389	-	Structure; Domain; Homology; GO; Pathway; Expression;	Gh_D12G0635	0.68	0.37	0.14	0.27	0
FS	qD12FS_cb	D12	mk19853	mk17913_D12	101319	13479261	16.392	16.946	16.41	4.04995	0.1807	-0.3037	1.68069	OD	6.3446	CCRI35	13.3779	655	M3	Gh_D12G0636	NA	NA	12385443	12387036	+	Structure; Domain; Homology; GO; Pathway; Expression;	Gh_D12G0636	0	0	0	-1.52	0
FS	qD12FS_cb	D12	mk19853	mk17913_D12	101319	13479261	16.392	16.946	16.41	4.04995	0.1807	-0.3037	1.68069	OD	6.3446	CCRI35	13.3779	655	M3	Gh_D12G0637	NA	NA	12410627	12411031	+	Structure; Domain; Homology; GO; Pathway; Expression;	Gh_D12G0637	0	0	0	0	0
FS	qD12FS_cb	D12	mk19853	mk17913_D12	101319	13479261	16.392	16.946	16.41	4.04995	0.1807	-0.3037	1.68069	OD	6.3446	CCRI35	13.3779	655	M3	Gh_D12G0638	NA	NA	12428916	12429320	+	Structure; Domain; Homology; GO; Pathway; Expression;	Gh_D12G0638	0	0	0	0	0
FS	qD12FS_cb	D12	mk19853	mk17913_D12	101319	13479261	16.392	16.946	16.41	4.04995	0.1807	-0.3037	1.68069	OD	6.3446	CCRI35	13.3779	655	M3	Gh_D12G0639	DAR1	Protein DA1-related 1	12431429	12435606	-	Structure; Domain; Homology; GO; Pathway; Expression;	Gh_D12G0639	1.06	1.01	1.54	1.23	AT4G36860
FS	qD12FS_cb	D12	mk19853	mk17913_D12	101319	13479261	16.392	16.946	16.41	4.04995	0.1807	-0.3037	1.68069	OD	6.3446	CCRI35	13.3779	655	M3	Gh_D12G0640	UGPA	UTP--glucose-1-phosphate uridylyltransferase	12443136	12447345	+	Structure; Domain; Homology; GO; Pathway; Expression;	Gh_D12G0640	0.9	0.77	0.77	0.75	0
FS	qD12FS_cb	D12	mk19853	mk17913_D12	101319	13479261	16.392	16.946	16.41	4.04995	0.1807	-0.3037	1.68069	OD	6.3446	CCRI35	13.3779	655	M3	Gh_D12G0641	BLH2	BEL1-like homeodomain protein 2	12652131	12657222	+	Structure; Domain; Homology; GO; Pathway; Expression;	Gh_D12G0641	-1.3	-1.3	0.9	0.66	AT4G36870
FS	qD12FS_cb	D12	mk19853	mk17913_D12	101319	13479261	16.392	16.946	16.41	4.04995	0.1807	-0.3037	1.68069	OD	6.3446	CCRI35	13.3779	655	M3	Gh_D12G0642	NA	NA	12712941	12718477	+	Structure; Domain; Homology; GO; Pathway; Expression;	Gh_D12G0642	0.4	1.09	0.8	0.39	AT5G66600
FS	qD12FS_cb	D12	mk19853	mk17913_D12	101319	13479261	16.392	16.946	16.41	4.04995	0.1807	-0.3037	1.68069	OD	6.3446	CCRI35	13.3779	655	M3	Gh_D12G0643	NA	NA	12719958	12720368	-	Structure; Domain; Homology; GO; Pathway; Expression;	Gh_D12G0643	-0.42	0	0.2	-0.07	AT2G23690
FS	qD12FS_cb	D12	mk19853	mk17913_D12	101319	13479261	16.392	16.946	16.41	4.04995	0.1807	-0.3037	1.68069	OD	6.3446	CCRI35	13.3779	655	M3	Gh_D12G0644	NA	NA	12738538	12739011	-	Structure; Domain; Homology; GO; Pathway; Expression;	Gh_D12G0644	1.01	0.11	0	-0.17	AT2G23690
FS	qD12FS_cb	D12	mk19853	mk17913_D12	101319	13479261	16.392	16.946	16.41	4.04995	0.1807	-0.3037	1.68069	OD	6.3446	CCRI35	13.3779	655	M3	Gh_D12G0645	VRN1	B3 domain-containing transcription factor VRN1	12744509	12747660	+	Structure; Domain; Homology; GO; Pathway; Expression;	Gh_D12G0645	0.78	0.3	0.64	0.83	AT3G18990
FS	qD12FS_cb	D12	mk19853	mk17913_D12	101319	13479261	16.392	16.946	16.41	4.04995	0.1807	-0.3037	1.68069	OD	6.3446	CCRI35	13.3779	655	M3	Gh_D12G0646	VRN1	B3 domain-containing transcription factor VRN1	12811449	12817512	-	Structure; Domain; Homology; GO; Pathway; Expression;	Gh_D12G0646	-0.33	-0.15	0	-1.1	AT3G18990
FS	qD12FS_cb	D12	mk19853	mk17913_D12	101319	13479261	16.392	16.946	16.41	4.04995	0.1807	-0.3037	1.68069	OD	6.3446	CCRI35	13.3779	655	M3	Gh_D12G0647	VRN1	B3 domain-containing transcription factor VRN1	12895427	12898710	-	Structure; Domain; Homology; GO; Pathway; Expression;	Gh_D12G0647	0.61	0.06	-0.59	-0.77	AT3G18990
FS	qD12FS_cb	D12	mk19853	mk17913_D12	101319	13479261	16.392	16.946	16.41	4.04995	0.1807	-0.3037	1.68069	OD	6.3446	CCRI35	13.3779	655	M3	Gh_D12G0648	At2g23540	GDSL esterase/lipase At2g23540	12936371	12937825	+	Structure; Domain; Homology; GO; Pathway; Expression;	Gh_D12G0648	0	-0.64	0	0	AT2G23540
FS	qD12FS_cb	D12	mk19853	mk17913_D12	101319	13479261	16.392	16.946	16.41	4.04995	0.1807	-0.3037	1.68069	OD	6.3446	CCRI35	13.3779	655	M3	Gh_D12G0649	NA	NA	12975945	12976148	+	Structure; Domain; Homology; GO; Pathway; Expression;	Gh_D12G0649	0.86	0.38	0.91	0.86	0
FS	qD12FS_cb	D12	mk19853	mk17913_D12	101319	13479261	16.392	16.946	16.41	4.04995	0.1807	-0.3037	1.68069	OD	6.3446	CCRI35	13.3779	655	M3	Gh_D12G0650	DOF3.4	Dof zinc finger protein DOF3.4	12987850	12988551	+	Structure; Domain; Homology; GO; Pathway; Expression;	Gh_D12G0650	-0.28	-0.77	0.14	-0.14	AT3G50410
FS	qD12FS_cb	D12	mk19853	mk17913_D12	101319	13479261	16.392	16.946	16.41	4.04995	0.1807	-0.3037	1.68069	OD	6.3446	CCRI35	13.3779	655	M3	Gh_D12G0651	PMD2	Peroxisomal and mitochondrial division factor 2	13146657	13147535	-	Structure; Domain; Homology; GO; Pathway; Expression;	Gh_D12G0651	1.61	1.51	0.94	0.95	AT1G06530
FS	qD12FS_cb	D12	mk19853	mk17913_D12	101319	13479261	16.392	16.946	16.41	4.04995	0.1807	-0.3037	1.68069	OD	6.3446	CCRI35	13.3779	655	M3	Gh_D12G0652	NA	NA	13185881	13186414	-	Structure; Domain; Homology; GO; Pathway; Expression;	Gh_D12G0652	0.2	0.16	0	0	AT5G66800
FS	qD12FS_cb	D12	mk19853	mk17913_D12	101319	13479261	16.392	16.946	16.41	4.04995	0.1807	-0.3037	1.68069	OD	6.3446	CCRI35	13.3779	655	M3	Gh_D12G0653	NA	NA	13248714	13249007	-	Structure; Domain; Homology; GO; Pathway; Expression;	Gh_D12G0653	-0.64	0.21	-0.1	-0.59	0
FS	qD12FS_cb	D12	mk19853	mk17913_D12	101319	13479261	16.392	16.946	16.41	4.04995	0.1807	-0.3037	1.68069	OD	6.3446	CCRI35	13.3779	655	M3	Gh_D12G0654	PF13_0198	Reticulocyte-binding protein 2 homolog a	13251174	13260010	-	Structure; Domain; Homology; GO; Pathway; Expression;	Gh_D12G0654	0.67	0.48	0.6	0.75	AT3G50370
FS	qD12FS_cb	D12	mk19853	mk17913_D12	101319	13479261	16.392	16.946	16.41	4.04995	0.1807	-0.3037	1.68069	OD	6.3446	CCRI35	13.3779	655	M3	Gh_D12G0655	inf-1	Eukaryotic initiation factor 4A	13352059	13353710	-	Structure; Domain; Homology; GO; Pathway; Expression;	Gh_D12G0655	0.27	0.16	0.58	0.39	AT4G37020
FS	qD12FS_cb	D12	mk19853	mk17913_D12	101319	13479261	16.392	16.946	16.41	4.04995	0.1807	-0.3037	1.68069	OD	6.3446	CCRI35	13.3779	655	M3	Gh_D12G0656	PF13_0198	Reticulocyte-binding protein 2 homolog a	13407248	13415814	+	Structure; Domain; Homology; GO; Pathway; Expression;	Gh_D12G0656	1.16	1.01	0.97	1.18	AT3G50370
FS	qD12FS_cb	D12	mk19853	mk17913_D12	101319	13479261	16.392	16.946	16.41	4.04995	0.1807	-0.3037	1.68069	OD	6.3446	CCRI35	13.3779	655	M3	Gh_D12G0657	NA	NA	13438776	13439012	-	Structure; Domain; Homology; GO; Pathway; Expression;	Gh_D12G0657	0	0	0	0	0
FS	qD12FS_cb	D12	mk19853	mk17913_D12	101319	13479261	16.392	16.946	16.41	4.04995	0.1807	-0.3037	1.68069	OD	6.3446	CCRI35	13.3779	655	M3	Gh_D12G0658	ERF114	Ethylene-responsive transcription factor ERF114	13449806	13450351	-	Structure; Domain; Homology; GO; Pathway; Expression;	Gh_D12G0658	-0.92	-1.22	-0.74	0.33	AT5G61890
FS	qD12FS_cb	D12	mk19853	mk17913_D12	101319	13479261	16.392	16.946	16.41	4.04995	0.1807	-0.3037	1.68069	OD	6.3446	CCRI35	13.3779	655	M3	Gh_D12G0659	NA	NA	13478132	13478700	-	Structure; Domain; Homology; GO; Pathway; Expression;	Gh_D12G0659	-0.26	-1.15	-0.68	0.32	AT4G33985
FY	qD12FY_15	D12	mk17995_D12	mk18057_D12	38058755	41722495	66.861	96.943	70.91	2.67752	0.047	-0.4721	10.0447	OD	2.0175	CCRI35	3.66374	198	M4	Gh_D12G1131	ASPG1	Protein ASPARTIC PROTEASE IN GUARD CELL 1	38162183	38163649	-	Structure; Domain; Homology; GO; Pathway; Expression;	Gh_D12G1131	1.17	0.61	-0.16	0.72	AT1G01300
FY	qD12FY_15	D12	mk17995_D12	mk18057_D12	38058755	41722495	66.861	96.943	70.91	2.67752	0.047	-0.4721	10.0447	OD	2.0175	CCRI35	3.66374	198	M4	Gh_D12G1132	CYP703A2	Cytochrome P450 703A2	38172705	38174730	-	Structure; Domain; Homology; GO; Pathway; Expression;	Gh_D12G1132	0	-0.82	0	0	AT1G01280
FY	qD12FY_15	D12	mk17995_D12	mk18057_D12	38058755	41722495	66.861	96.943	70.91	2.67752	0.047	-0.4721	10.0447	OD	2.0175	CCRI35	3.66374	198	M4	Gh_D12G1133	ERF023	Ethylene-responsive transcription factor ERF023	38232856	38233410	+	Structure; Domain; Homology; GO; Pathway; Expression;	Gh_D12G1133	0.36	0.76	-0.37	0.38	AT1G01250
FY	qD12FY_15	D12	mk17995_D12	mk18057_D12	38058755	41722495	66.861	96.943	70.91	2.67752	0.047	-0.4721	10.0447	OD	2.0175	CCRI35	3.66374	198	M4	Gh_D12G1134	ARF18	Auxin response factor 18	38294638	38297812	+	Structure; Domain; Homology; GO; Pathway; Expression;	Gh_D12G1134	1.57	1.32	-0.3	0.66	AT3G61830
FY	qD12FY_15	D12	mk17995_D12	mk18057_D12	38058755	41722495	66.861	96.943	70.91	2.67752	0.047	-0.4721	10.0447	OD	2.0175	CCRI35	3.66374	198	M4	Gh_D12G1135	NA	NA	38306734	38308214	-	Structure; Domain; Homology; GO; Pathway; Expression;	Gh_D12G1135	0	0	0	0	0
FY	qD12FY_15	D12	mk17995_D12	mk18057_D12	38058755	41722495	66.861	96.943	70.91	2.67752	0.047	-0.4721	10.0447	OD	2.0175	CCRI35	3.66374	198	M4	Gh_D12G1136	At4g00950	Uncharacterized protein At4g00950	38312503	38314048	+	Structure; Domain; Homology; GO; Pathway; Expression;	Gh_D12G1136	-0.26	0	0	0	AT4G00950
FY	qD12FY_15	D12	mk17995_D12	mk18057_D12	38058755	41722495	66.861	96.943	70.91	2.67752	0.047	-0.4721	10.0447	OD	2.0175	CCRI35	3.66374	198	M4	Gh_D12G1137	NA	NA	38315342	38316382	-	Structure; Domain; Homology; GO; Pathway; Expression;	Gh_D12G1137	1.77	1.44	0.93	0.75	AT2G46540
FY	qD12FY_15	D12	mk17995_D12	mk18057_D12	38058755	41722495	66.861	96.943	70.91	2.67752	0.047	-0.4721	10.0447	OD	2.0175	CCRI35	3.66374	198	M4	Gh_D12G1138	LAC6	Laccase-6	38326335	38328379	+	Structure; Domain; Homology; GO; Pathway; Expression;	Gh_D12G1138	-0.52	-1.22	0	-0.92	AT2G46570
FY	qD12FY_15	D12	mk17995_D12	mk18057_D12	38058755	41722495	66.861	96.943	70.91	2.67752	0.047	-0.4721	10.0447	OD	2.0175	CCRI35	3.66374	198	M4	Gh_D12G1139	psbA	Photosystem II protein D1	38366607	38366966	+	Structure; Domain; Homology; GO; Pathway; Expression;	Gh_D12G1139	0	0	0	-0.74	ATCG00020
FY	qD12FY_15	D12	mk17995_D12	mk18057_D12	38058755	41722495	66.861	96.943	70.91	2.67752	0.047	-0.4721	10.0447	OD	2.0175	CCRI35	3.66374	198	M4	Gh_D12G1140	MYB5	Transcription repressor MYB5	38368129	38369030	-	Structure; Domain; Homology; GO; Pathway; Expression;	Gh_D12G1140	1.29	1.02	1.01	1.56	AT3G13540
FY	qD12FY_15	D12	mk17995_D12	mk18057_D12	38058755	41722495	66.861	96.943	70.91	2.67752	0.047	-0.4721	10.0447	OD	2.0175	CCRI35	3.66374	198	M4	Gh_D12G1141	Ormdl1	ORM1-like protein 1	38391810	38397237	-	Structure; Domain; Homology; GO; Pathway; Expression;	Gh_D12G1141	1.01	1.23	1.13	0.9	AT1G01230
FY	qD12FY_15	D12	mk17995_D12	mk18057_D12	38058755	41722495	66.861	96.943	70.91	2.67752	0.047	-0.4721	10.0447	OD	2.0175	CCRI35	3.66374	198	M4	Gh_D12G1142	FKGP	Bifunctional fucokinase/fucose pyrophosphorylase	38398189	38402167	-	Structure; Domain; Homology; GO; Pathway; Expression;	Gh_D12G1142	0.34	0.27	0.6	0.5	AT1G01220
FY	qD12FY_15	D12	mk17995_D12	mk18057_D12	38058755	41722495	66.861	96.943	70.91	2.67752	0.047	-0.4721	10.0447	OD	2.0175	CCRI35	3.66374	198	M4	Gh_D12G1143	KIC	Calcium-binding protein KIC	38405331	38405702	+	Structure; Domain; Homology; GO; Pathway; Expression;	Gh_D12G1143	0.68	0.47	1.8	1.62	AT2G46600
FY	qD12FY_15	D12	mk17995_D12	mk18057_D12	38058755	41722495	66.861	96.943	70.91	2.67752	0.047	-0.4721	10.0447	OD	2.0175	CCRI35	3.66374	198	M4	Gh_D12G1144	PCMP-E20	Pentatricopeptide repeat-containing protein At5g08510	38405925	38411801	-	Structure; Domain; Homology; GO; Pathway; Expression;	Gh_D12G1144	0.51	0.27	0.2	0.43	AT4G13650
FY	qD12FY_15	D12	mk17995_D12	mk18057_D12	38058755	41722495	66.861	96.943	70.91	2.67752	0.047	-0.4721	10.0447	OD	2.0175	CCRI35	3.66374	198	M4	Gh_D12G1145	ATPD	ATP synthase delta chain, chloroplastic	38412863	38413591	-	Structure; Domain; Homology; GO; Pathway; Expression;	Gh_D12G1145	0	-1.1	-0.52	-0.3	AT4G09650
FY	qD12FY_15	D12	mk17995_D12	mk18057_D12	38058755	41722495	66.861	96.943	70.91	2.67752	0.047	-0.4721	10.0447	OD	2.0175	CCRI35	3.66374	198	M4	Gh_D12G1146	NA	NA	38439234	38440515	+	Structure; Domain; Homology; GO; Pathway; Expression;	Gh_D12G1146	0	0	0	0	0
FY	qD12FY_15	D12	mk17995_D12	mk18057_D12	38058755	41722495	66.861	96.943	70.91	2.67752	0.047	-0.4721	10.0447	OD	2.0175	CCRI35	3.66374	198	M4	Gh_D12G1147	mvd	Diphosphomevalonate decarboxylase	38441490	38445426	-	Structure; Domain; Homology; GO; Pathway; Expression;	Gh_D12G1147	-0.47	-0.8	-0.7	-0.6	AT3G54250
FY	qD12FY_15	D12	mk17995_D12	mk18057_D12	38058755	41722495	66.861	96.943	70.91	2.67752	0.047	-0.4721	10.0447	OD	2.0175	CCRI35	3.66374	198	M4	Gh_D12G1148	CYP78A6	Cytochrome P450 78A6	38454871	38456552	+	Structure; Domain; Homology; GO; Pathway; Expression;	Gh_D12G1148	-2	0	0.46	0.53	AT2G46660
FY	qD12FY_15	D12	mk17995_D12	mk18057_D12	38058755	41722495	66.861	96.943	70.91	2.67752	0.047	-0.4721	10.0447	OD	2.0175	CCRI35	3.66374	198	M4	Gh_D12G1149	CYB5	Cytochrome b5	38464426	38465252	-	Structure; Domain; Homology; GO; Pathway; Expression;	Gh_D12G1149	1.97	1.83	1.69	1.66	AT5G53560
FY	qD12FY_15	D12	mk17995_D12	mk18057_D12	38058755	41722495	66.861	96.943	70.91	2.67752	0.047	-0.4721	10.0447	OD	2.0175	CCRI35	3.66374	198	M4	Gh_D12G1150	NA	NA	38499422	38499895	+	Structure; Domain; Homology; GO; Pathway; Expression;	Gh_D12G1150	-1	-0.85	0	-0.47	0
FY	qD12FY_15	D12	mk17995_D12	mk18057_D12	38058755	41722495	66.861	96.943	70.91	2.67752	0.047	-0.4721	10.0447	OD	2.0175	CCRI35	3.66374	198	M4	Gh_D12G1151	At1g16860	Uncharacterized membrane protein At1g16860	38500443	38502102	-	Structure; Domain; Homology; GO; Pathway; Expression;	Gh_D12G1151	0.02	-0.82	-0.35	-0.44	AT4G22290
FY	qD12FY_15	D12	mk17995_D12	mk18057_D12	38058755	41722495	66.861	96.943	70.91	2.67752	0.047	-0.4721	10.0447	OD	2.0175	CCRI35	3.66374	198	M4	Gh_D12G1152	ATHB-7	Homeobox-leucine zipper protein ATHB-7	38506621	38507437	-	Structure; Domain; Homology; GO; Pathway; Expression;	Gh_D12G1152	-0.96	-0.62	-0.74	0	AT2G46680
FY	qD12FY_15	D12	mk17995_D12	mk18057_D12	38058755	41722495	66.861	96.943	70.91	2.67752	0.047	-0.4721	10.0447	OD	2.0175	CCRI35	3.66374	198	M4	Gh_D12G1153	NA	NA	38510714	38513254	+	Structure; Domain; Homology; GO; Pathway; Expression;	Gh_D12G1153	0.16	0.23	-0.35	0.34	AT3G59820
FY	qD12FY_15	D12	mk17995_D12	mk18057_D12	38058755	41722495	66.861	96.943	70.91	2.67752	0.047	-0.4721	10.0447	OD	2.0175	CCRI35	3.66374	198	M4	Gh_D12G1154	SAUR32	Auxin-responsive protein SAUR32	38561619	38561981	+	Structure; Domain; Homology; GO; Pathway; Expression;	Gh_D12G1154	-1	-0.66	0.21	0.04	AT2G46690
FY	qD12FY_15	D12	mk17995_D12	mk18057_D12	38058755	41722495	66.861	96.943	70.91	2.67752	0.047	-0.4721	10.0447	OD	2.0175	CCRI35	3.66374	198	M4	Gh_D12G1155	EMG1	Ribosomal RNA small subunit methyltransferase NEP1	38579345	38581116	-	Structure; Domain; Homology; GO; Pathway; Expression;	Gh_D12G1155	0.78	0.5	0.75	0.64	AT3G57000
FY	qD12FY_15	D12	mk17995_D12	mk18057_D12	38058755	41722495	66.861	96.943	70.91	2.67752	0.047	-0.4721	10.0447	OD	2.0175	CCRI35	3.66374	198	M4	Gh_D12G1156	At1g50920	Nucleolar GTP-binding protein 1	38582591	38584617	+	Structure; Domain; Homology; GO; Pathway; Expression;	Gh_D12G1156	0.58	0.36	0.36	0.69	AT1G50920
FY	qD12FY_15	D12	mk17995_D12	mk18057_D12	38058755	41722495	66.861	96.943	70.91	2.67752	0.047	-0.4721	10.0447	OD	2.0175	CCRI35	3.66374	198	M4	Gh_D12G1157	ROPGAP3	Rho GTPase-activating protein 3	38590780	38592725	+	Structure; Domain; Homology; GO; Pathway; Expression;	Gh_D12G1157	0.95	0.68	-1.52	1.16	AT2G46710
FY	qD12FY_15	D12	mk17995_D12	mk18057_D12	38058755	41722495	66.861	96.943	70.91	2.67752	0.047	-0.4721	10.0447	OD	2.0175	CCRI35	3.66374	198	M4	Gh_D12G1158	CHIT3	Acidic endochitinase	38592930	38593826	-	Structure; Domain; Homology; GO; Pathway; Expression;	Gh_D12G1158	-0.06	0.24	-0.72	0.25	AT5G24090
FY	qD12FY_15	D12	mk17995_D12	mk18057_D12	38058755	41722495	66.861	96.943	70.91	2.67752	0.047	-0.4721	10.0447	OD	2.0175	CCRI35	3.66374	198	M4	Gh_D12G1159	NA	NA	38604262	38604468	-	Structure; Domain; Homology; GO; Pathway; Expression;	Gh_D12G1159	0.67	-0.11	0	0.1	0
FY	qD12FY_15	D12	mk17995_D12	mk18057_D12	38058755	41722495	66.861	96.943	70.91	2.67752	0.047	-0.4721	10.0447	OD	2.0175	CCRI35	3.66374	198	M4	Gh_D12G1160	BHLH14	Transcription factor bHLH14	38662690	38664153	+	Structure; Domain; Homology; GO; Pathway; Expression;	Gh_D12G1160	0	0	0	-0.11	AT1G32640
FY	qD12FY_15	D12	mk17995_D12	mk18057_D12	38058755	41722495	66.861	96.943	70.91	2.67752	0.047	-0.4721	10.0447	OD	2.0175	CCRI35	3.66374	198	M4	Gh_D12G1161	MYC2	Transcription factor MYC2	38711928	38712311	+	Structure; Domain; Homology; GO; Pathway; Expression;	Gh_D12G1161	-0.85	-1	0	0.15	AT1G32640
FY	qD12FY_15	D12	mk17995_D12	mk18057_D12	38058755	41722495	66.861	96.943	70.91	2.67752	0.047	-0.4721	10.0447	OD	2.0175	CCRI35	3.66374	198	M4	Gh_D12G1162	GIF3	GRF1-interacting factor 3	38732011	38760337	-	Structure; Domain; Homology; GO; Pathway; Expression;	Gh_D12G1162	1.34	1.07	1.12	1.35	AT4G00850
FY	qD12FY_15	D12	mk17995_D12	mk18057_D12	38058755	41722495	66.861	96.943	70.91	2.67752	0.047	-0.4721	10.0447	OD	2.0175	CCRI35	3.66374	198	M4	Gh_D12G1163	KCS1	3-ketoacyl-CoA synthase 1	38830945	38832540	+	Structure; Domain; Homology; GO; Pathway; Expression;	Gh_D12G1163	1.41	1.46	1.04	0.72	AT1G01120
FY	qD12FY_15	D12	mk17995_D12	mk18057_D12	38058755	41722495	66.861	96.943	70.91	2.67752	0.047	-0.4721	10.0447	OD	2.0175	CCRI35	3.66374	198	M4	Gh_D12G1164	GULLO5	L-gulonolactone oxidase 5	38897452	38898003	+	Structure; Domain; Homology; GO; Pathway; Expression;	Gh_D12G1164	0	0	-0.77	0	AT2G46760
FY	qD12FY_15	D12	mk17995_D12	mk18057_D12	38058755	41722495	66.861	96.943	70.91	2.67752	0.047	-0.4721	10.0447	OD	2.0175	CCRI35	3.66374	198	M4	Gh_D12G1165	NA	Putative invertase inhibitor	38905619	38906161	+	Structure; Domain; Homology; GO; Pathway; Expression;	Gh_D12G1165	-1.1	0	0	0	AT5G46970
FY	qD12FY_15	D12	mk17995_D12	mk18057_D12	38058755	41722495	66.861	96.943	70.91	2.67752	0.047	-0.4721	10.0447	OD	2.0175	CCRI35	3.66374	198	M4	Gh_D12G1166	GULLO6	Probable L-gulonolactone oxidase 6	38911718	38912239	-	Structure; Domain; Homology; GO; Pathway; Expression;	Gh_D12G1166	0	0	0	-0.77	AT2G46760
FY	qD12FY_15	D12	mk17995_D12	mk18057_D12	38058755	41722495	66.861	96.943	70.91	2.67752	0.047	-0.4721	10.0447	OD	2.0175	CCRI35	3.66374	198	M4	Gh_D12G1167	GULLO6	Probable L-gulonolactone oxidase 6	38912316	38917393	-	Structure; Domain; Homology; GO; Pathway; Expression;	Gh_D12G1167	0	-0.21	0	-1.7	AT2G46760
FY	qD12FY_15	D12	mk17995_D12	mk18057_D12	38058755	41722495	66.861	96.943	70.91	2.67752	0.047	-0.4721	10.0447	OD	2.0175	CCRI35	3.66374	198	M4	Gh_D12G1168	IQD14	Protein IQ-DOMAIN 14	38953223	38955802	-	Structure; Domain; Homology; GO; Pathway; Expression;	Gh_D12G1168	0.68	1.26	-0.06	0.85	AT4G00820
FY	qD12FY_15	D12	mk17995_D12	mk18057_D12	38058755	41722495	66.861	96.943	70.91	2.67752	0.047	-0.4721	10.0447	OD	2.0175	CCRI35	3.66374	198	M4	Gh_D12G1169	NAC043	NAC domain-containing protein 43	39013071	39014499	-	Structure; Domain; Homology; GO; Pathway; Expression;	Gh_D12G1169	-2	-1.22	0.5	0.34	AT2G46770
FY	qD12FY_15	D12	mk17995_D12	mk18057_D12	38058755	41722495	66.861	96.943	70.91	2.67752	0.047	-0.4721	10.0447	OD	2.0175	CCRI35	3.66374	198	M4	Gh_D12G1170	NA	NA	39042635	39042979	+	Structure; Domain; Homology; GO; Pathway; Expression;	Gh_D12G1170	-0.77	1.32	1.05	0.86	AT3G61930
FY	qD12FY_15	D12	mk17995_D12	mk18057_D12	38058755	41722495	66.861	96.943	70.91	2.67752	0.047	-0.4721	10.0447	OD	2.0175	CCRI35	3.66374	198	M4	Gh_D12G1171	RPP1B	60S acidic ribosomal protein P1-2	39069026	39070660	+	Structure; Domain; Homology; GO; Pathway; Expression;	Gh_D12G1171	1.86	1.59	1.53	1.54	AT4G00810
FY	qD12FY_15	D12	mk17995_D12	mk18057_D12	38058755	41722495	66.861	96.943	70.91	2.67752	0.047	-0.4721	10.0447	OD	2.0175	CCRI35	3.66374	198	M4	Gh_D12G1172	NA	NA	39072562	39072768	+	Structure; Domain; Homology; GO; Pathway; Expression;	Gh_D12G1172	0	0	0	-0.21	0
FY	qD12FY_15	D12	mk17995_D12	mk18057_D12	38058755	41722495	66.861	96.943	70.91	2.67752	0.047	-0.4721	10.0447	OD	2.0175	CCRI35	3.66374	198	M4	Gh_D12G1173	Vps8	Vacuolar protein sorting-associated protein 8 homolog	39074336	39084618	+	Structure; Domain; Homology; GO; Pathway; Expression;	Gh_D12G1173	0.81	0.73	0.7	0.75	AT4G00800
FY	qD12FY_15	D12	mk17995_D12	mk18057_D12	38058755	41722495	66.861	96.943	70.91	2.67752	0.047	-0.4721	10.0447	OD	2.0175	CCRI35	3.66374	198	M4	Gh_D12G1174	PDH-E1	Pyruvate dehydrogenase E1 component subunit alpha-3, chloroplastic	39088408	39090233	+	Structure; Domain; Homology; GO; Pathway; Expression;	Gh_D12G1174	1.44	1.63	1.56	1.56	AT1G01090
FY	qD12FY_15	D12	mk17995_D12	mk18057_D12	38058755	41722495	66.861	96.943	70.91	2.67752	0.047	-0.4721	10.0447	OD	2.0175	CCRI35	3.66374	198	M4	Gh_D12G1175	At4g01400	Pentatricopeptide repeat-containing protein At4g01400, mitochondrial	39091686	39093062	-	Structure; Domain; Homology; GO; Pathway; Expression;	Gh_D12G1175	0.39	-0.03	-0.34	-0.42	AT4G31850
FY	qD12FY_15	D12	mk17995_D12	mk18057_D12	38058755	41722495	66.861	96.943	70.91	2.67752	0.047	-0.4721	10.0447	OD	2.0175	CCRI35	3.66374	198	M4	Gh_D12G1176	NA	NA	39101114	39101392	-	Structure; Domain; Homology; GO; Pathway; Expression;	Gh_D12G1176	-0.1	-0.05	-0.28	0.31	0
FY	qD12FY_15	D12	mk17995_D12	mk18057_D12	38058755	41722495	66.861	96.943	70.91	2.67752	0.047	-0.4721	10.0447	OD	2.0175	CCRI35	3.66374	198	M4	Gh_D12G1177	NA	NA	39102450	39102668	+	Structure; Domain; Homology; GO; Pathway; Expression;	Gh_D12G1177	-0.62	0	0	0.03	0
FY	qD12FY_15	D12	mk17995_D12	mk18057_D12	38058755	41722495	66.861	96.943	70.91	2.67752	0.047	-0.4721	10.0447	OD	2.0175	CCRI35	3.66374	198	M4	Gh_D12G1178	PDH-E1	Pyruvate dehydrogenase E1 component subunit alpha-3, chloroplastic	39120888	39123605	-	Structure; Domain; Homology; GO; Pathway; Expression;	Gh_D12G1178	0.03	0.19	-0.32	0.07	AT1G01090
FY	qD12FY_15	D12	mk17995_D12	mk18057_D12	38058755	41722495	66.861	96.943	70.91	2.67752	0.047	-0.4721	10.0447	OD	2.0175	CCRI35	3.66374	198	M4	Gh_D12G1179	PDH-E1	Pyruvate dehydrogenase E1 component subunit alpha-3, chloroplastic	39123712	39123993	-	Structure; Domain; Homology; GO; Pathway; Expression;	Gh_D12G1179	1.14	1.16	1.3	1.25	AT1G01090
FY	qD12FY_15	D12	mk17995_D12	mk18057_D12	38058755	41722495	66.861	96.943	70.91	2.67752	0.047	-0.4721	10.0447	OD	2.0175	CCRI35	3.66374	198	M4	Gh_D12G1180	YLS9	Protein YLS9	39134030	39134725	+	Structure; Domain; Homology; GO; Pathway; Expression;	Gh_D12G1180	-0.68	-0.26	0.8	0.69	AT4G01410
FY	qD12FY_15	D12	mk17995_D12	mk18057_D12	38058755	41722495	66.861	96.943	70.91	2.67752	0.047	-0.4721	10.0447	OD	2.0175	CCRI35	3.66374	198	M4	Gh_D12G1181	RHA1B	E3 ubiquitin-protein ligase RHA1B	39156689	39157174	-	Structure; Domain; Homology; GO; Pathway; Expression;	Gh_D12G1181	-1	0	0	-0.96	AT3G43430
FY	qD12FY_15	D12	mk17995_D12	mk18057_D12	38058755	41722495	66.861	96.943	70.91	2.67752	0.047	-0.4721	10.0447	OD	2.0175	CCRI35	3.66374	198	M4	Gh_D12G1182	MTP1	Metal tolerance protein 1	39212267	39220300	+	Structure; Domain; Homology; GO; Pathway; Expression;	Gh_D12G1182	0.73	0.72	0.33	0.16	AT2G46800
FY	qD12FY_15	D12	mk17995_D12	mk18057_D12	38058755	41722495	66.861	96.943	70.91	2.67752	0.047	-0.4721	10.0447	OD	2.0175	CCRI35	3.66374	198	M4	Gh_D12G1183	NA	Anthranilate N-methyltransferase	39220656	39227998	-	Structure; Domain; Homology; GO; Pathway; Expression;	Gh_D12G1183	0	-1.7	0	-0.72	AT5G54160
FY	qD12FY_15	D12	mk17995_D12	mk18057_D12	38058755	41722495	66.861	96.943	70.91	2.67752	0.047	-0.4721	10.0447	OD	2.0175	CCRI35	3.66374	198	M4	Gh_D12G1184	LHY	Protein LHY	39241816	39247386	-	Structure; Domain; Homology; GO; Pathway; Expression;	Gh_D12G1184	0.73	0.89	-0.07	-0.12	AT1G01060
FY	qD12FY_15	D12	mk17995_D12	mk18057_D12	38058755	41722495	66.861	96.943	70.91	2.67752	0.047	-0.4721	10.0447	OD	2.0175	CCRI35	3.66374	198	M4	Gh_D12G1185	LHY	Protein LHY	39253862	39260896	-	Structure; Domain; Homology; GO; Pathway; Expression;	Gh_D12G1185	0.79	0.87	0.62	0.66	AT1G01060
FY	qD12FY_15	D12	mk17995_D12	mk18057_D12	38058755	41722495	66.861	96.943	70.91	2.67752	0.047	-0.4721	10.0447	OD	2.0175	CCRI35	3.66374	198	M4	Gh_D12G1186	At2g46850	Probably inactive receptor-like protein kinase At2g46850	39358811	39361623	+	Structure; Domain; Homology; GO; Pathway; Expression;	Gh_D12G1186	0.27	-0.08	-1.4	-0.8	AT2G46850
FY	qD12FY_15	D12	mk17995_D12	mk18057_D12	38058755	41722495	66.861	96.943	70.91	2.67752	0.047	-0.4721	10.0447	OD	2.0175	CCRI35	3.66374	198	M4	Gh_D12G1187	PPA1	Soluble inorganic pyrophosphatase 1	39363346	39364469	+	Structure; Domain; Homology; GO; Pathway; Expression;	Gh_D12G1187	0.2	0.12	-0.8	-0.8	AT1G01050
FY	qD12FY_15	D12	mk17995_D12	mk18057_D12	38058755	41722495	66.861	96.943	70.91	2.67752	0.047	-0.4721	10.0447	OD	2.0175	CCRI35	3.66374	198	M4	Gh_D12G1188	NA	NA	39408487	39410656	+	Structure; Domain; Homology; GO; Pathway; Expression;	Gh_D12G1188	0.71	-0.08	0	-0.16	AT2G01220
FY	qD12FY_15	D12	mk17995_D12	mk18057_D12	38058755	41722495	66.861	96.943	70.91	2.67752	0.047	-0.4721	10.0447	OD	2.0175	CCRI35	3.66374	198	M4	Gh_D12G1189	Os03g0120900	B3 domain-containing protein Os03g0120900	39429040	39430152	+	Structure; Domain; Homology; GO; Pathway; Expression;	Gh_D12G1189	-0.92	-1.7	-0.54	-0.68	AT2G46870
FY	qD12FY_15	D12	mk17995_D12	mk18057_D12	38058755	41722495	66.861	96.943	70.91	2.67752	0.047	-0.4721	10.0447	OD	2.0175	CCRI35	3.66374	198	M4	Gh_D12G1190	At3g30340	WAT1-related protein At3g30340	39442196	39443663	-	Structure; Domain; Homology; GO; Pathway; Expression;	Gh_D12G1190	0	0	-1.4	-1.4	AT3G30340
FY	qD12FY_15	D12	mk17995_D12	mk18057_D12	38058755	41722495	66.861	96.943	70.91	2.67752	0.047	-0.4721	10.0447	OD	2.0175	CCRI35	3.66374	198	M4	Gh_D12G1191	NA	NA	39445746	39446153	-	Structure; Domain; Homology; GO; Pathway; Expression;	Gh_D12G1191	0.73	0.75	0.47	0.47	AT4G01575
FY	qD12FY_15	D12	mk17995_D12	mk18057_D12	38058755	41722495	66.861	96.943	70.91	2.67752	0.047	-0.4721	10.0447	OD	2.0175	CCRI35	3.66374	198	M4	Gh_D12G1192	At1g80290	Glycosyltransferase family protein 64 C3	39452110	39453129	-	Structure; Domain; Homology; GO; Pathway; Expression;	Gh_D12G1192	1.01	1.04	0.89	0.75	AT1G80290
FY	qD12FY_15	D12	mk17995_D12	mk18057_D12	38058755	41722495	66.861	96.943	70.91	2.67752	0.047	-0.4721	10.0447	OD	2.0175	CCRI35	3.66374	198	M4	Gh_D12G1193	PAP29	Probable inactive purple acid phosphatase 29	39454682	39457958	-	Structure; Domain; Homology; GO; Pathway; Expression;	Gh_D12G1193	1.18	1.15	0.51	0.66	AT5G63140
FY	qD12FY_15	D12	mk17995_D12	mk18057_D12	38058755	41722495	66.861	96.943	70.91	2.67752	0.047	-0.4721	10.0447	OD	2.0175	CCRI35	3.66374	198	M4	Gh_D12G1194	SPCC594.04c	Uncharacterized protein C594.04c	39463778	39465455	-	Structure; Domain; Homology; GO; Pathway; Expression;	Gh_D12G1194	0.84	1.05	0.12	-0.11	AT2G46890
FY	qD12FY_15	D12	mk17995_D12	mk18057_D12	38058755	41722495	66.861	96.943	70.91	2.67752	0.047	-0.4721	10.0447	OD	2.0175	CCRI35	3.66374	198	M4	Gh_D12G1195	TCF25	Transcription factor 25	39471402	39473961	+	Structure; Domain; Homology; GO; Pathway; Expression;	Gh_D12G1195	0.79	0.58	0.79	0.8	AT2G46900
FY	qD12FY_15	D12	mk17995_D12	mk18057_D12	38058755	41722495	66.861	96.943	70.91	2.67752	0.047	-0.4721	10.0447	OD	2.0175	CCRI35	3.66374	198	M4	Gh_D12G1196	ROMT-15	Tricin synthase 1	39475391	39477721	-	Structure; Domain; Homology; GO; Pathway; Expression;	Gh_D12G1196	0.5	0.08	0.18	0.14	AT3G62000
FY	qD12FY_15	D12	mk17995_D12	mk18057_D12	38058755	41722495	66.861	96.943	70.91	2.67752	0.047	-0.4721	10.0447	OD	2.0175	CCRI35	3.66374	198	M4	Gh_D12G1197	NA	NA	39481281	39485987	-	Structure; Domain; Homology; GO; Pathway; Expression;	Gh_D12G1197	0.73	1.09	0.14	0.05	AT2G46915
FY	qD12FY_15	D12	mk17995_D12	mk18057_D12	38058755	41722495	66.861	96.943	70.91	2.67752	0.047	-0.4721	10.0447	OD	2.0175	CCRI35	3.66374	198	M4	Gh_D12G1198	NA	NA	39499996	39500672	+	Structure; Domain; Homology; GO; Pathway; Expression;	Gh_D12G1198	-0.89	0	0	-0.85	AT5G03050
FY	qD12FY_15	D12	mk17995_D12	mk18057_D12	38058755	41722495	66.861	96.943	70.91	2.67752	0.047	-0.4721	10.0447	OD	2.0175	CCRI35	3.66374	198	M4	Gh_D12G1199	GLP10	Germin-like protein subfamily 2 member 4	39511204	39511963	-	Structure; Domain; Homology; GO; Pathway; Expression;	Gh_D12G1199	1.63	1.45	0.96	0.96	AT3G62020
FY	qD12FY_15	D12	mk17995_D12	mk18057_D12	38058755	41722495	66.861	96.943	70.91	2.67752	0.047	-0.4721	10.0447	OD	2.0175	CCRI35	3.66374	198	M4	Gh_D12G1200	PAE3	Pectin acetylesterase 3	39561403	39564111	+	Structure; Domain; Homology; GO; Pathway; Expression;	Gh_D12G1200	0.16	0.44	1.34	1.15	AT2G46930
FY	qD12FY_15	D12	mk17995_D12	mk18057_D12	38058755	41722495	66.861	96.943	70.91	2.67752	0.047	-0.4721	10.0447	OD	2.0175	CCRI35	3.66374	198	M4	Gh_D12G1201	NA	NA	39565693	39566570	-	Structure; Domain; Homology; GO; Pathway; Expression;	Gh_D12G1201	0.52	0.72	0.01	0.08	AT2G46940
FY	qD12FY_15	D12	mk17995_D12	mk18057_D12	38058755	41722495	66.861	96.943	70.91	2.67752	0.047	-0.4721	10.0447	OD	2.0175	CCRI35	3.66374	198	M4	Gh_D12G1202	MYB86	Transcription factor MYB86	39603814	39604925	-	Structure; Domain; Homology; GO; Pathway; Expression;	Gh_D12G1202	1.13	1.12	0.84	0.85	AT4G01680
FY	qD12FY_15	D12	mk17995_D12	mk18057_D12	38058755	41722495	66.861	96.943	70.91	2.67752	0.047	-0.4721	10.0447	OD	2.0175	CCRI35	3.66374	198	M4	Gh_D12G1203	EIF-5A2	Eukaryotic translation initiation factor 5A-2	39632617	39633338	+	Structure; Domain; Homology; GO; Pathway; Expression;	Gh_D12G1203	-0.17	-0.64	-0.96	-0.92	AT1G69410
FY	qD12FY_15	D12	mk17995_D12	mk18057_D12	38058755	41722495	66.861	96.943	70.91	2.67752	0.047	-0.4721	10.0447	OD	2.0175	CCRI35	3.66374	198	M4	Gh_D12G1204	NA	NA	39652153	39652461	+	Structure; Domain; Homology; GO; Pathway; Expression;	Gh_D12G1204	0	0	0	0	AT5G40460
FY	qD12FY_15	D12	mk17995_D12	mk18057_D12	38058755	41722495	66.861	96.943	70.91	2.67752	0.047	-0.4721	10.0447	OD	2.0175	CCRI35	3.66374	198	M4	Gh_D12G1205	CHMP7	Charged multivesicular body protein 7	39656728	39658845	+	Structure; Domain; Homology; GO; Pathway; Expression;	Gh_D12G1205	0.4	0.24	0.36	0.35	AT3G62080
FY	qD12FY_15	D12	mk17995_D12	mk18057_D12	38058755	41722495	66.861	96.943	70.91	2.67752	0.047	-0.4721	10.0447	OD	2.0175	CCRI35	3.66374	198	M4	Gh_D12G1206	IAA30	Auxin-responsive protein IAA30	39667322	39668113	+	Structure; Domain; Homology; GO; Pathway; Expression;	Gh_D12G1206	-1.3	0	0	0	AT3G62100
FY	qD12FY_15	D12	mk17995_D12	mk18057_D12	38058755	41722495	66.861	96.943	70.91	2.67752	0.047	-0.4721	10.0447	OD	2.0175	CCRI35	3.66374	198	M4	Gh_D12G1207	WRKY47	Probable WRKY transcription factor 47	39747084	39751960	+	Structure; Domain; Homology; GO; Pathway; Expression;	Gh_D12G1207	-1.52	-0.89	-0.82	-1.05	AT4G01720
FY	qD12FY_15	D12	mk17995_D12	mk18057_D12	38058755	41722495	66.861	96.943	70.91	2.67752	0.047	-0.4721	10.0447	OD	2.0175	CCRI35	3.66374	198	M4	Gh_D12G1208	PAT18	Protein S-acyltransferase 18	39766557	39820430	+	Structure; Domain; Homology; GO; Pathway; Expression;	Gh_D12G1208	0.26	0	-0.7	-0.1	AT4G01730
FY	qD12FY_15	D12	mk17995_D12	mk18057_D12	38058755	41722495	66.861	96.943	70.91	2.67752	0.047	-0.4721	10.0447	OD	2.0175	CCRI35	3.66374	198	M4	Gh_D12G1209	GSVIVT00026920001	Probable polygalacturonase	39821026	39823052	-	Structure; Domain; Homology; GO; Pathway; Expression;	Gh_D12G1209	1.14	0.86	-0.44	0.43	AT3G62110
FY	qD12FY_15	D12	mk17995_D12	mk18057_D12	38058755	41722495	66.861	96.943	70.91	2.67752	0.047	-0.4721	10.0447	OD	2.0175	CCRI35	3.66374	198	M4	Gh_D12G1210	SECA1	Protein translocase subunit SECA1, chloroplastic	39837207	39843054	-	Structure; Domain; Homology; GO; Pathway; Expression;	Gh_D12G1210	0.53	0.29	0.56	0.68	AT4G01800
FY	qD12FY_15	D12	mk17995_D12	mk18057_D12	38058755	41722495	66.861	96.943	70.91	2.67752	0.047	-0.4721	10.0447	OD	2.0175	CCRI35	3.66374	198	M4	Gh_D12G1211	At3g62120	Proline--tRNA ligase, cytoplasmic	39849078	39853219	-	Structure; Domain; Homology; GO; Pathway; Expression;	Gh_D12G1211	1.75	1.4	1.24	1.33	AT3G62120
FY	qD12FY_15	D12	mk17995_D12	mk18057_D12	38058755	41722495	66.861	96.943	70.91	2.67752	0.047	-0.4721	10.0447	OD	2.0175	CCRI35	3.66374	198	M4	Gh_D12G1212	SEC23	Protein transport protein SEC23	39855693	39859045	-	Structure; Domain; Homology; GO; Pathway; Expression;	Gh_D12G1212	0.68	0.35	0.71	0.89	AT4G01810
FY	qD12FY_15	D12	mk17995_D12	mk18057_D12	38058755	41722495	66.861	96.943	70.91	2.67752	0.047	-0.4721	10.0447	OD	2.0175	CCRI35	3.66374	198	M4	Gh_D12G1213	ABCB4	ABC transporter B family member 4	39864844	39869422	-	Structure; Domain; Homology; GO; Pathway; Expression;	Gh_D12G1213	0.01	0.8	-0.8	-0.36	AT4G01820
FY	qD12FY_15	D12	mk17995_D12	mk18057_D12	38058755	41722495	66.861	96.943	70.91	2.67752	0.047	-0.4721	10.0447	OD	2.0175	CCRI35	3.66374	198	M4	Gh_D12G1214	NA	NA	39872158	39872701	-	Structure; Domain; Homology; GO; Pathway; Expression;	Gh_D12G1214	0.56	0.49	0.6	0.4	AT3G05010
FY	qD12FY_15	D12	mk17995_D12	mk18057_D12	38058755	41722495	66.861	96.943	70.91	2.67752	0.047	-0.4721	10.0447	OD	2.0175	CCRI35	3.66374	198	M4	Gh_D12G1215	ABCB4	ABC transporter B family member 4	39883649	39888621	-	Structure; Domain; Homology; GO; Pathway; Expression;	Gh_D12G1215	-0.74	-0.72	0.64	0.24	AT4G01830
FY	qD12FY_15	D12	mk17995_D12	mk18057_D12	38058755	41722495	66.861	96.943	70.91	2.67752	0.047	-0.4721	10.0447	OD	2.0175	CCRI35	3.66374	198	M4	Gh_D12G1216	NA	NA	39941188	39942943	+	Structure; Domain; Homology; GO; Pathway; Expression;	Gh_D12G1216	0.12	0.06	0.16	-0.07	AT2G47010
FY	qD12FY_15	D12	mk17995_D12	mk18057_D12	38058755	41722495	66.861	96.943	70.91	2.67752	0.047	-0.4721	10.0447	OD	2.0175	CCRI35	3.66374	198	M4	Gh_D12G1217	NA	NA	39952441	39954229	+	Structure; Domain; Homology; GO; Pathway; Expression;	Gh_D12G1217	0.98	1.1	1.16	0.93	AT2G47010
FY	qD12FY_15	D12	mk17995_D12	mk18057_D12	38058755	41722495	66.861	96.943	70.91	2.67752	0.047	-0.4721	10.0447	OD	2.0175	CCRI35	3.66374	198	M4	Gh_D12G1218	MARF1	Meiosis arrest female protein 1 homolog	39976090	39978449	-	Structure; Domain; Homology; GO; Pathway; Expression;	Gh_D12G1218	0.83	0.94	0.87	0.77	AT3G62200
FY	qD12FY_15	D12	mk17995_D12	mk18057_D12	38058755	41722495	66.861	96.943	70.91	2.67752	0.047	-0.4721	10.0447	OD	2.0175	CCRI35	3.66374	198	M4	Gh_D12G1219	At2g47060	Probable receptor-like protein kinase At2g47060	39980953	39983095	+	Structure; Domain; Homology; GO; Pathway; Expression;	Gh_D12G1219	0.71	0.25	0.45	0.55	AT3G62220
FY	qD12FY_15	D12	mk17995_D12	mk18057_D12	38058755	41722495	66.861	96.943	70.91	2.67752	0.047	-0.4721	10.0447	OD	2.0175	CCRI35	3.66374	198	M4	Gh_D12G1220	SPL1	Squamosa promoter-binding-like protein 1	39999194	40005599	+	Structure; Domain; Homology; GO; Pathway; Expression;	Gh_D12G1220	0.85	0.67	1.07	1.35	AT2G47070
FY	qD12FY_15	D12	mk17995_D12	mk18057_D12	38058755	41722495	66.861	96.943	70.91	2.67752	0.047	-0.4721	10.0447	OD	2.0175	CCRI35	3.66374	198	M4	Gh_D12G1221	OLE9	Glucan endo-1,3-beta-D-glucosidase	40007545	40009493	+	Structure; Domain; Homology; GO; Pathway; Expression;	Gh_D12G1221	0.56	-0.15	0	0.19	AT2G39640
FY	qD12FY_15	D12	mk17995_D12	mk18057_D12	38058755	41722495	66.861	96.943	70.91	2.67752	0.047	-0.4721	10.0447	OD	2.0175	CCRI35	3.66374	198	M4	Gh_D12G1222	SAMS1	S-adenosylmethionine synthase 1	40040076	40041257	-	Structure; Domain; Homology; GO; Pathway; Expression;	Gh_D12G1222	1.9	1.95	1.56	1.57	AT1G02500
FY	qD12FY_15	D12	mk17995_D12	mk18057_D12	38058755	41722495	66.861	96.943	70.91	2.67752	0.047	-0.4721	10.0447	OD	2.0175	CCRI35	3.66374	198	M4	Gh_D12G1223	WDR6	WD repeat-containing protein 6	40088992	40097231	-	Structure; Domain; Homology; GO; Pathway; Expression;	Gh_D12G1223	0.01	-0.18	-0.11	0.03	AT4G01860
FY	qD12FY_15	D12	mk17995_D12	mk18057_D12	38058755	41722495	66.861	96.943	70.91	2.67752	0.047	-0.4721	10.0447	OD	2.0175	CCRI35	3.66374	198	M4	Gh_D12G1224	SPCC1223.01	E3 ubiquitin-protein ligase hel2	40109555	40112965	-	Structure; Domain; Homology; GO; Pathway; Expression;	Gh_D12G1224	1.12	1.02	0.98	0.95	AT3G62240
FY	qD12FY_15	D12	mk17995_D12	mk18057_D12	38058755	41722495	66.861	96.943	70.91	2.67752	0.047	-0.4721	10.0447	OD	2.0175	CCRI35	3.66374	198	M4	Gh_D12G1225	UBI3	Ubiquitin-40S ribosomal protein S27a	40125644	40126114	+	Structure; Domain; Homology; GO; Pathway; Expression;	Gh_D12G1225	2.14	1.97	1.53	1.78	AT4G05320
FY	qD12FY_15	D12	mk17995_D12	mk18057_D12	38058755	41722495	66.861	96.943	70.91	2.67752	0.047	-0.4721	10.0447	OD	2.0175	CCRI35	3.66374	198	M4	Gh_D12G1226	UBI3	Ubiquitin-40S ribosomal protein S27a	40126739	40127209	+	Structure; Domain; Homology; GO; Pathway; Expression;	Gh_D12G1226	2.1	1.92	1.4	1.64	AT4G05320
FY	qD12FY_15	D12	mk17995_D12	mk18057_D12	38058755	41722495	66.861	96.943	70.91	2.67752	0.047	-0.4721	10.0447	OD	2.0175	CCRI35	3.66374	198	M4	Gh_D12G1227	NA	NA	40128688	40131549	-	Structure; Domain; Homology; GO; Pathway; Expression;	Gh_D12G1227	1.73	1.64	1.37	1.06	AT2G47115
FY	qD12FY_15	D12	mk17995_D12	mk18057_D12	38058755	41722495	66.861	96.943	70.91	2.67752	0.047	-0.4721	10.0447	OD	2.0175	CCRI35	3.66374	198	M4	Gh_D12G1228	WRN	Werner syndrome ATP-dependent helicase	40133561	40134358	-	Structure; Domain; Homology; GO; Pathway; Expression;	Gh_D12G1228	1.05	1.13	-0.07	-0.28	AT3G12410
FY	qD12FY_15	D12	mk17995_D12	mk18057_D12	38058755	41722495	66.861	96.943	70.91	2.67752	0.047	-0.4721	10.0447	OD	2.0175	CCRI35	3.66374	198	M4	Gh_D12G1229	At3g62260	Probable protein phosphatase 2C 49	40136394	40138215	-	Structure; Domain; Homology; GO; Pathway; Expression;	Gh_D12G1229	0.46	0.66	0.66	1.33	AT3G62260
FY	qD12FY_15	D12	mk17995_D12	mk18057_D12	38058755	41722495	66.861	96.943	70.91	2.67752	0.047	-0.4721	10.0447	OD	2.0175	CCRI35	3.66374	198	M4	Gh_D12G1230	MSK-3	Glycogen synthase kinase-3 homolog MsK-3	40170076	40172846	+	Structure; Domain; Homology; GO; Pathway; Expression;	Gh_D12G1230	1.13	1.1	1.3	1.25	AT5G26751
FY	qD12FY_15	D12	mk17995_D12	mk18057_D12	38058755	41722495	66.861	96.943	70.91	2.67752	0.047	-0.4721	10.0447	OD	2.0175	CCRI35	3.66374	198	M4	Gh_D12G1231	At1g48100	Polygalacturonase At1g48100	40176013	40178267	+	Structure; Domain; Homology; GO; Pathway; Expression;	Gh_D12G1231	-0.85	-1.15	0	-0.77	AT1G02460
FY	qD12FY_15	D12	mk17995_D12	mk18057_D12	38058755	41722495	66.861	96.943	70.91	2.67752	0.047	-0.4721	10.0447	OD	2.0175	CCRI35	3.66374	198	M4	Gh_D12G1232	NIMIN-1	Protein NIM1-INTERACTING 1	40201443	40201805	+	Structure; Domain; Homology; GO; Pathway; Expression;	Gh_D12G1232	0.89	-0.06	-0.01	1.02	0
FY	qD12FY_15	D12	mk17995_D12	mk18057_D12	38058755	41722495	66.861	96.943	70.91	2.67752	0.047	-0.4721	10.0447	OD	2.0175	CCRI35	3.66374	198	M4	Gh_D12G1233	NA	NA	40210252	40210638	+	Structure; Domain; Homology; GO; Pathway; Expression;	Gh_D12G1233	0	0	0	0	0
FY	qD12FY_15	D12	mk17995_D12	mk18057_D12	38058755	41722495	66.861	96.943	70.91	2.67752	0.047	-0.4721	10.0447	OD	2.0175	CCRI35	3.66374	198	M4	Gh_D12G1234	BOR1	Boron transporter 1	40211860	40214994	-	Structure; Domain; Homology; GO; Pathway; Expression;	Gh_D12G1234	-1.7	-0.57	0.25	-0.1	AT2G47160
FY	qD12FY_15	D12	mk17995_D12	mk18057_D12	38058755	41722495	66.861	96.943	70.91	2.67752	0.047	-0.4721	10.0447	OD	2.0175	CCRI35	3.66374	198	M4	Gh_D12G1235	ARF	ADP-ribosylation factor 2	40268126	40269384	+	Structure; Domain; Homology; GO; Pathway; Expression;	Gh_D12G1235	1.96	2.3	1.89	1.77	AT5G14670
FY	qD12FY_15	D12	mk17995_D12	mk18057_D12	38058755	41722495	66.861	96.943	70.91	2.67752	0.047	-0.4721	10.0447	OD	2.0175	CCRI35	3.66374	198	M4	Gh_D12G1236	PME21	Probable pectinesterase/pectinesterase inhibitor 21	40272183	40273940	+	Structure; Domain; Homology; GO; Pathway; Expression;	Gh_D12G1236	0	0	0	-1.7	AT3G14300
FY	qD12FY_15	D12	mk17995_D12	mk18057_D12	38058755	41722495	66.861	96.943	70.91	2.67752	0.047	-0.4721	10.0447	OD	2.0175	CCRI35	3.66374	198	M4	Gh_D12G1237	MYB108	Transcription factor MYB108	40333655	40334509	+	Structure; Domain; Homology; GO; Pathway; Expression;	Gh_D12G1237	0	0	0	-1.15	AT1G48000
FY	qD12FY_15	D12	mk17995_D12	mk18057_D12	38058755	41722495	66.861	96.943	70.91	2.67752	0.047	-0.4721	10.0447	OD	2.0175	CCRI35	3.66374	198	M4	Gh_D12G1238	PME53	Probable pectinesterase 53	40352020	40353293	+	Structure; Domain; Homology; GO; Pathway; Expression;	Gh_D12G1238	0	0	0	0	AT5G19730
FY	qD12FY_15	D12	mk17995_D12	mk18057_D12	38058755	41722495	66.861	96.943	70.91	2.67752	0.047	-0.4721	10.0447	OD	2.0175	CCRI35	3.66374	198	M4	Gh_D12G1239	GA2OX2	Gibberellin 2-beta-dioxygenase 2	40358824	40360980	+	Structure; Domain; Homology; GO; Pathway; Expression;	Gh_D12G1239	0	-0.62	-0.14	-0.25	AT1G02400
FY	qD12FY_15	D12	mk17995_D12	mk18057_D12	38058755	41722495	66.861	96.943	70.91	2.67752	0.047	-0.4721	10.0447	OD	2.0175	CCRI35	3.66374	198	M4	Gh_D12G1240	NIFU1	NifU-like protein 1, chloroplastic	40379376	40380260	-	Structure; Domain; Homology; GO; Pathway; Expression;	Gh_D12G1240	0.59	0.35	0.91	0.86	AT4G01940
FY	qD12FY_15	D12	mk17995_D12	mk18057_D12	38058755	41722495	66.861	96.943	70.91	2.67752	0.047	-0.4721	10.0447	OD	2.0175	CCRI35	3.66374	198	M4	Gh_D12G1241	PCMP-E63	Pentatricopeptide repeat-containing protein At1g53600, mitochondrial	40395809	40397416	+	Structure; Domain; Homology; GO; Pathway; Expression;	Gh_D12G1241	0.23	0.03	0.23	0.11	AT4G13650
FY	qD12FY_15	D12	mk17995_D12	mk18057_D12	38058755	41722495	66.861	96.943	70.91	2.67752	0.047	-0.4721	10.0447	OD	2.0175	CCRI35	3.66374	198	M4	Gh_D12G1242	At2g47250	Probable pre-mRNA-splicing factor ATP-dependent RNA helicase	40399943	40403103	-	Structure; Domain; Homology; GO; Pathway; Expression;	Gh_D12G1242	1.17	0.96	1.35	1.33	AT3G62310
FY	qD12FY_15	D12	mk17995_D12	mk18057_D12	38058755	41722495	66.861	96.943	70.91	2.67752	0.047	-0.4721	10.0447	OD	2.0175	CCRI35	3.66374	198	M4	Gh_D12G1243	WRKY23	Probable WRKY transcription factor 23	40428951	40430131	-	Structure; Domain; Homology; GO; Pathway; Expression;	Gh_D12G1243	0.2	0.74	0.55	0.87	AT1G13960
FY	qD12FY_15	D12	mk17995_D12	mk18057_D12	38058755	41722495	66.861	96.943	70.91	2.67752	0.047	-0.4721	10.0447	OD	2.0175	CCRI35	3.66374	198	M4	Gh_D12G1244	STS1	Stachyose synthase	40467416	40470283	-	Structure; Domain; Homology; GO; Pathway; Expression;	Gh_D12G1244	-0.52	-0.4	-0.32	0.18	AT4G01970
FY	qD12FY_15	D12	mk17995_D12	mk18057_D12	38058755	41722495	66.861	96.943	70.91	2.67752	0.047	-0.4721	10.0447	OD	2.0175	CCRI35	3.66374	198	M4	Gh_D12G1245	PME29	Probable pectinesterase 29	40493863	40497331	+	Structure; Domain; Homology; GO; Pathway; Expression;	Gh_D12G1245	-0.72	-0.33	-1.1	-1.7	AT3G24130
FY	qD12FY_15	D12	mk17995_D12	mk18057_D12	38058755	41722495	66.861	96.943	70.91	2.67752	0.047	-0.4721	10.0447	OD	2.0175	CCRI35	3.66374	198	M4	Gh_D12G1246	NA	NA	40498282	40499436	-	Structure; Domain; Homology; GO; Pathway; Expression;	Gh_D12G1246	0	0	0	0	0
FY	qD12FY_15	D12	mk17995_D12	mk18057_D12	38058755	41722495	66.861	96.943	70.91	2.67752	0.047	-0.4721	10.0447	OD	2.0175	CCRI35	3.66374	198	M4	Gh_D12G1247	At2g31400	Pentatricopeptide repeat-containing protein At2g31400, chloroplastic	40502940	40506246	-	Structure; Domain; Homology; GO; Pathway; Expression;	Gh_D12G1247	0.86	0.67	0.61	0.86	AT4G31850
FY	qD12FY_15	D12	mk17995_D12	mk18057_D12	38058755	41722495	66.861	96.943	70.91	2.67752	0.047	-0.4721	10.0447	OD	2.0175	CCRI35	3.66374	198	M4	Gh_D12G1248	NA	NA	40507917	40510204	+	Structure; Domain; Homology; GO; Pathway; Expression;	Gh_D12G1248	-1.4	-1	-0.34	-0.7	AT3G62370
FY	qD12FY_15	D12	mk17995_D12	mk18057_D12	38058755	41722495	66.861	96.943	70.91	2.67752	0.047	-0.4721	10.0447	OD	2.0175	CCRI35	3.66374	198	M4	Gh_D12G1249	ALE2	Receptor-like serine/threonine-protein kinase ALE2	40543791	40547593	+	Structure; Domain; Homology; GO; Pathway; Expression;	Gh_D12G1249	1.01	0.99	0.73	0.77	AT4G02010
FY	qD12FY_15	D12	mk17995_D12	mk18057_D12	38058755	41722495	66.861	96.943	70.91	2.67752	0.047	-0.4721	10.0447	OD	2.0175	CCRI35	3.66374	198	M4	Gh_D12G1250	NA	NA	40581066	40581779	+	Structure; Domain; Homology; GO; Pathway; Expression;	Gh_D12G1250	0	-1.1	0	-1.22	AT1G02550
FY	qD12FY_15	D12	mk17995_D12	mk18057_D12	38058755	41722495	66.861	96.943	70.91	2.67752	0.047	-0.4721	10.0447	OD	2.0175	CCRI35	3.66374	198	M4	Gh_D12G1251	CLPP5	ATP-dependent Clp protease proteolytic subunit 5, chloroplastic	40585929	40588120	+	Structure; Domain; Homology; GO; Pathway; Expression;	Gh_D12G1251	0.71	0.6	0.65	0.54	AT1G02560
FY	qD12FY_15	D12	mk17995_D12	mk18057_D12	38058755	41722495	66.861	96.943	70.91	2.67752	0.047	-0.4721	10.0447	OD	2.0175	CCRI35	3.66374	198	M4	Gh_D12G1252	NA	NA	40604127	40605183	-	Structure; Domain; Homology; GO; Pathway; Expression;	Gh_D12G1252	0.95	0.73	0.65	0.65	AT3G11964
FY	qD12FY_15	D12	mk17995_D12	mk18057_D12	38058755	41722495	66.861	96.943	70.91	2.67752	0.047	-0.4721	10.0447	OD	2.0175	CCRI35	3.66374	198	M4	Gh_D12G1253	WRKY65	Probable WRKY transcription factor 65	40607658	40608518	-	Structure; Domain; Homology; GO; Pathway; Expression;	Gh_D12G1253	1.02	0.9	0.71	0.31	AT1G29280
FY	qD12FY_15	D12	mk17995_D12	mk18057_D12	38058755	41722495	66.861	96.943	70.91	2.67752	0.047	-0.4721	10.0447	OD	2.0175	CCRI35	3.66374	198	M4	Gh_D12G1254	RGL1	DELLA protein RGL1	40612727	40614517	+	Structure; Domain; Homology; GO; Pathway; Expression;	Gh_D12G1254	0	0	0	-1.15	AT1G66350
FY	qD12FY_15	D12	mk17995_D12	mk18057_D12	38058755	41722495	66.861	96.943	70.91	2.67752	0.047	-0.4721	10.0447	OD	2.0175	CCRI35	3.66374	198	M4	Gh_D12G1255	EZA1	Histone-lysine N-methyltransferase EZA1	40655858	40662659	+	Structure; Domain; Homology; GO; Pathway; Expression;	Gh_D12G1255	1	0.87	1.11	1.03	AT4G02020
FY	qD12FY_15	D12	mk17995_D12	mk18057_D12	38058755	41722495	66.861	96.943	70.91	2.67752	0.047	-0.4721	10.0447	OD	2.0175	CCRI35	3.66374	198	M4	Gh_D12G1256	TBL6	Protein trichome birefringence-like 6	40664465	40666332	-	Structure; Domain; Homology; GO; Pathway; Expression;	Gh_D12G1256	0.56	0.32	0.4	0.66	AT3G62390
FY	qD12FY_15	D12	mk17995_D12	mk18057_D12	38058755	41722495	66.861	96.943	70.91	2.67752	0.047	-0.4721	10.0447	OD	2.0175	CCRI35	3.66374	198	M4	Gh_D12G1257	GEP	Probable glutamyl endopeptidase, chloroplastic	40668912	40672798	-	Structure; Domain; Homology; GO; Pathway; Expression;	Gh_D12G1257	0.85	0.72	0.94	0.97	AT2G47390
FY	qD12FY_15	D12	mk17995_D12	mk18057_D12	38058755	41722495	66.861	96.943	70.91	2.67752	0.047	-0.4721	10.0447	OD	2.0175	CCRI35	3.66374	198	M4	Gh_D12G1258	CP12-2	Calvin cycle protein CP12-2, chloroplastic	40677510	40677878	+	Structure; Domain; Homology; GO; Pathway; Expression;	Gh_D12G1258	-0.82	-0.38	0.28	0	AT3G62410
FY	qD12FY_15	D12	mk17995_D12	mk18057_D12	38058755	41722495	66.861	96.943	70.91	2.67752	0.047	-0.4721	10.0447	OD	2.0175	CCRI35	3.66374	198	M4	Gh_D12G1259	BZIP53	bZIP transcription factor 53	40704764	40705411	-	Structure; Domain; Homology; GO; Pathway; Expression;	Gh_D12G1259	0.76	0.46	1.19	1.13	AT3G62420
FY	qD12FY_15	D12	mk17995_D12	mk18057_D12	38058755	41722495	66.861	96.943	70.91	2.67752	0.047	-0.4721	10.0447	OD	2.0175	CCRI35	3.66374	198	M4	Gh_D12G1260	vps51	Vacuolar protein sorting-associated protein 51 homolog	40707484	40713743	+	Structure; Domain; Homology; GO; Pathway; Expression;	Gh_D12G1260	0.9	0.7	0.69	0.89	AT4G02030
FY	qD12FY_15	D12	mk17995_D12	mk18057_D12	38058755	41722495	66.861	96.943	70.91	2.67752	0.047	-0.4721	10.0447	OD	2.0175	CCRI35	3.66374	198	M4	Gh_D12G1261	CKI1	Histidine kinase CKI1	40714952	40723555	-	Structure; Domain; Homology; GO; Pathway; Expression;	Gh_D12G1261	-1.7	0	0	-2	AT2G47430
FY	qD12FY_15	D12	mk17995_D12	mk18057_D12	38058755	41722495	66.861	96.943	70.91	2.67752	0.047	-0.4721	10.0447	OD	2.0175	CCRI35	3.66374	198	M4	Gh_D12G1262	vps51	Vacuolar protein sorting-associated protein 51 homolog	40728566	40729028	+	Structure; Domain; Homology; GO; Pathway; Expression;	Gh_D12G1262	0	0	0	0	AT4G02030
FY	qD12FY_15	D12	mk17995_D12	mk18057_D12	38058755	41722495	66.861	96.943	70.91	2.67752	0.047	-0.4721	10.0447	OD	2.0175	CCRI35	3.66374	198	M4	Gh_D12G1263	SUD1	Probable E3 ubiquitin ligase SUD1	40759126	40761379	-	Structure; Domain; Homology; GO; Pathway; Expression;	Gh_D12G1263	-0.19	-0.38	-0.11	0.15	AT1G02610
FY	qD12FY_15	D12	mk17995_D12	mk18057_D12	38058755	41722495	66.861	96.943	70.91	2.67752	0.047	-0.4721	10.0447	OD	2.0175	CCRI35	3.66374	198	M4	Gh_D12G1264	At3g01520	Universal stress protein A-like protein	40772310	40773087	+	Structure; Domain; Homology; GO; Pathway; Expression;	Gh_D12G1264	0.65	0.31	1.43	1.5	AT3G62550
FY	qD12FY_15	D12	mk17995_D12	mk18057_D12	38058755	41722495	66.861	96.943	70.91	2.67752	0.047	-0.4721	10.0447	OD	2.0175	CCRI35	3.66374	198	M4	Gh_D12G1265	SAR1A	GTP-binding protein SAR1A	40776914	40779089	+	Structure; Domain; Homology; GO; Pathway; Expression;	Gh_D12G1265	1.04	0.95	0.92	0.88	AT4G02080
FY	qD12FY_15	D12	mk17995_D12	mk18057_D12	38058755	41722495	66.861	96.943	70.91	2.67752	0.047	-0.4721	10.0447	OD	2.0175	CCRI35	3.66374	198	M4	Gh_D12G1266	NA	NA	40780276	40780728	+	Structure; Domain; Homology; GO; Pathway; Expression;	Gh_D12G1266	0	0	0	-0.8	AT3G03280
FY	qD12FY_15	D12	mk17995_D12	mk18057_D12	38058755	41722495	66.861	96.943	70.91	2.67752	0.047	-0.4721	10.0447	OD	2.0175	CCRI35	3.66374	198	M4	Gh_D12G1267	NA	NA	40818965	40819549	+	Structure; Domain; Homology; GO; Pathway; Expression;	Gh_D12G1267	-1.3	0	0	0	AT4G02090
FY	qD12FY_15	D12	mk17995_D12	mk18057_D12	38058755	41722495	66.861	96.943	70.91	2.67752	0.047	-0.4721	10.0447	OD	2.0175	CCRI35	3.66374	198	M4	Gh_D12G1268	BXL2	Probable beta-D-xylosidase 2	40848432	40852673	+	Structure; Domain; Homology; GO; Pathway; Expression;	Gh_D12G1268	0.35	0.23	-0.59	-0.77	AT1G02640
FY	qD12FY_15	D12	mk17995_D12	mk18057_D12	38058755	41722495	66.861	96.943	70.91	2.67752	0.047	-0.4721	10.0447	OD	2.0175	CCRI35	3.66374	198	M4	Gh_D12G1269	NA	NA	40877363	40879262	+	Structure; Domain; Homology; GO; Pathway; Expression;	Gh_D12G1269	0.2	-0.02	-0.66	0.24	AT2G47440
FY	qD12FY_15	D12	mk17995_D12	mk18057_D12	38058755	41722495	66.861	96.943	70.91	2.67752	0.047	-0.4721	10.0447	OD	2.0175	CCRI35	3.66374	198	M4	Gh_D12G1270	At4g02110	BRCT domain-containing protein At4g02110	40898088	40903563	-	Structure; Domain; Homology; GO; Pathway; Expression;	Gh_D12G1270	-0.66	-1.15	-1.7	-0.24	AT4G02110
FY	qD12FY_15	D12	mk17995_D12	mk18057_D12	38058755	41722495	66.861	96.943	70.91	2.67752	0.047	-0.4721	10.0447	OD	2.0175	CCRI35	3.66374	198	M4	Gh_D12G1271	MYB12	Transcription factor MYB12	40941527	40942406	+	Structure; Domain; Homology; GO; Pathway; Expression;	Gh_D12G1271	0	0	0	-1.22	AT5G49330
FY	qD12FY_15	D12	mk17995_D12	mk18057_D12	38058755	41722495	66.861	96.943	70.91	2.67752	0.047	-0.4721	10.0447	OD	2.0175	CCRI35	3.66374	198	M4	Gh_D12G1272	NA	NA	40945618	40945892	-	Structure; Domain; Homology; GO; Pathway; Expression;	Gh_D12G1272	0	0	0	0	0
FY	qD12FY_15	D12	mk17995_D12	mk18057_D12	38058755	41722495	66.861	96.943	70.91	2.67752	0.047	-0.4721	10.0447	OD	2.0175	CCRI35	3.66374	198	M4	Gh_D12G1273	NA	Probable protein disulfide-isomerase A6	40978327	40981276	+	Structure; Domain; Homology; GO; Pathway; Expression;	Gh_D12G1273	1.87	1.65	1.61	1.69	AT2G47470
FY	qD12FY_15	D12	mk17995_D12	mk18057_D12	38058755	41722495	66.861	96.943	70.91	2.67752	0.047	-0.4721	10.0447	OD	2.0175	CCRI35	3.66374	198	M4	Gh_D12G1274	NA	NA	40981703	40982844	-	Structure; Domain; Homology; GO; Pathway; Expression;	Gh_D12G1274	0.1	-0.15	0.28	0.3	AT2G25920
FY	qD12FY_15	D12	mk17995_D12	mk18057_D12	38058755	41722495	66.861	96.943	70.91	2.67752	0.047	-0.4721	10.0447	OD	2.0175	CCRI35	3.66374	198	M4	Gh_D12G1275	NA	NA	41028012	41028437	-	Structure; Domain; Homology; GO; Pathway; Expression;	Gh_D12G1275	0.11	0.27	0.36	0.51	AT5G38700
FY	qD12FY_15	D12	mk17995_D12	mk18057_D12	38058755	41722495	66.861	96.943	70.91	2.67752	0.047	-0.4721	10.0447	OD	2.0175	CCRI35	3.66374	198	M4	Gh_D12G1276	NA	NA	41043823	41044410	+	Structure; Domain; Homology; GO; Pathway; Expression;	Gh_D12G1276	0	0	0	0	AT4G02160
FY	qD12FY_15	D12	mk17995_D12	mk18057_D12	38058755	41722495	66.861	96.943	70.91	2.67752	0.047	-0.4721	10.0447	OD	2.0175	CCRI35	3.66374	198	M4	Gh_D12G1277	NA	NA	41045898	41046215	-	Structure; Domain; Homology; GO; Pathway; Expression;	Gh_D12G1277	0.25	-0.26	0	0.05	AT2G47480
FY	qD12FY_15	D12	mk17995_D12	mk18057_D12	38058755	41722495	66.861	96.943	70.91	2.67752	0.047	-0.4721	10.0447	OD	2.0175	CCRI35	3.66374	198	M4	Gh_D12G1278	NA	NA	41046928	41047179	-	Structure; Domain; Homology; GO; Pathway; Expression;	Gh_D12G1278	0	0.35	1.21	0.52	0
FY	qD12FY_15	D12	mk17995_D12	mk18057_D12	38058755	41722495	66.861	96.943	70.91	2.67752	0.047	-0.4721	10.0447	OD	2.0175	CCRI35	3.66374	198	M4	Gh_D12G1279	Hgsnat	Heparan-alpha-glucosaminide N-acetyltransferase	41047689	41053909	-	Structure; Domain; Homology; GO; Pathway; Expression;	Gh_D12G1279	-0.06	-0.37	0.88	0.47	AT5G47900
FY	qD12FY_15	D12	mk17995_D12	mk18057_D12	38058755	41722495	66.861	96.943	70.91	2.67752	0.047	-0.4721	10.0447	OD	2.0175	CCRI35	3.66374	198	M4	Gh_D12G1280	KOR	Endoglucanase 25	41070793	41072754	+	Structure; Domain; Homology; GO; Pathway; Expression;	Gh_D12G1280	0	-1.52	0	-1.05	AT5G49720
FY	qD12FY_15	D12	mk17995_D12	mk18057_D12	38058755	41722495	66.861	96.943	70.91	2.67752	0.047	-0.4721	10.0447	OD	2.0175	CCRI35	3.66374	198	M4	Gh_D12G1281	IMPA1	Importin subunit alpha-1	41075251	41078695	+	Structure; Domain; Homology; GO; Pathway; Expression;	Gh_D12G1281	0.92	0.77	1.21	1.18	AT3G06720
FY	qD12FY_15	D12	mk17995_D12	mk18057_D12	38058755	41722495	66.861	96.943	70.91	2.67752	0.047	-0.4721	10.0447	OD	2.0175	CCRI35	3.66374	198	M4	Gh_D12G1282	NA	NA	41080225	41081571	+	Structure; Domain; Homology; GO; Pathway; Expression;	Gh_D12G1282	-0.82	-0.66	0.68	0.25	AT4G13030
FY	qD12FY_15	D12	mk17995_D12	mk18057_D12	38058755	41722495	66.861	96.943	70.91	2.67752	0.047	-0.4721	10.0447	OD	2.0175	CCRI35	3.66374	198	M4	Gh_D12G1283	GATA15	GATA transcription factor 15	41082179	41082641	+	Structure; Domain; Homology; GO; Pathway; Expression;	Gh_D12G1283	-0.8	0	0	-0.77	AT3G06740
FY	qD12FY_15	D12	mk17995_D12	mk18057_D12	38058755	41722495	66.861	96.943	70.91	2.67752	0.047	-0.4721	10.0447	OD	2.0175	CCRI35	3.66374	198	M4	Gh_D12G1284	NA	NA	41083291	41084119	+	Structure; Domain; Homology; GO; Pathway; Expression;	Gh_D12G1284	-1.1	-0.19	-0.32	0.74	AT1G02700
FY	qD12FY_15	D12	mk17995_D12	mk18057_D12	38058755	41722495	66.861	96.943	70.91	2.67752	0.047	-0.4721	10.0447	OD	2.0175	CCRI35	3.66374	198	M4	Gh_D12G1285	NA	NA	41092518	41093024	+	Structure; Domain; Homology; GO; Pathway; Expression;	Gh_D12G1285	0	0	0	0	0
FY	qD12FY_15	D12	mk17995_D12	mk18057_D12	38058755	41722495	66.861	96.943	70.91	2.67752	0.047	-0.4721	10.0447	OD	2.0175	CCRI35	3.66374	198	M4	Gh_D12G1286	NA	NA	41097664	41098098	+	Structure; Domain; Homology; GO; Pathway; Expression;	Gh_D12G1286	0.63	0.57	-0.92	0.57	AT2G47485
FY	qD12FY_15	D12	mk17995_D12	mk18057_D12	38058755	41722495	66.861	96.943	70.91	2.67752	0.047	-0.4721	10.0447	OD	2.0175	CCRI35	3.66374	198	M4	Gh_D12G1287	RPL34	60S ribosomal protein L34	41111269	41115051	-	Structure; Domain; Homology; GO; Pathway; Expression;	Gh_D12G1287	1.05	0.57	0.33	0.57	AT5G16715
FY	qD12FY_15	D12	mk17995_D12	mk18057_D12	38058755	41722495	66.861	96.943	70.91	2.67752	0.047	-0.4721	10.0447	OD	2.0175	CCRI35	3.66374	198	M4	Gh_D12G1288	GATL7	Probable galacturonosyltransferase-like 7	41129778	41130989	+	Structure; Domain; Homology; GO; Pathway; Expression;	Gh_D12G1288	-0.11	-0.43	-0.64	0.35	AT3G62660
FY	qD12FY_15	D12	mk17995_D12	mk18057_D12	38058755	41722495	66.861	96.943	70.91	2.67752	0.047	-0.4721	10.0447	OD	2.0175	CCRI35	3.66374	198	M4	Gh_D12G1289	CSLD5	Cellulose synthase-like protein D5	41132568	41136551	-	Structure; Domain; Homology; GO; Pathway; Expression;	Gh_D12G1289	0.3	-0.18	-1.05	0.2	AT1G02730
FY	qD12FY_15	D12	mk17995_D12	mk18057_D12	38058755	41722495	66.861	96.943	70.91	2.67752	0.047	-0.4721	10.0447	OD	2.0175	CCRI35	3.66374	198	M4	Gh_D12G1290	dnaJ	Chaperone protein DnaJ	41153567	41154150	+	Structure; Domain; Homology; GO; Pathway; Expression;	Gh_D12G1290	-0.42	-0.28	-0.7	-0.19	AT1G56300
FY	qD12FY_15	D12	mk17995_D12	mk18057_D12	38058755	41722495	66.861	96.943	70.91	2.67752	0.047	-0.4721	10.0447	OD	2.0175	CCRI35	3.66374	198	M4	Gh_D12G1291	ERS1	Probable ethylene response sensor 1	41166738	41169382	+	Structure; Domain; Homology; GO; Pathway; Expression;	Gh_D12G1291	1.25	1.34	1.32	1.26	AT2G40940
FY	qD12FY_15	D12	mk17995_D12	mk18057_D12	38058755	41722495	66.861	96.943	70.91	2.67752	0.047	-0.4721	10.0447	OD	2.0175	CCRI35	3.66374	198	M4	Gh_D12G1292	RPL19B	60S ribosomal protein L19-2	41171280	41173104	-	Structure; Domain; Homology; GO; Pathway; Expression;	Gh_D12G1292	2.05	1.84	1.17	1.44	AT3G16780
FY	qD12FY_15	D12	mk17995_D12	mk18057_D12	38058755	41722495	66.861	96.943	70.91	2.67752	0.047	-0.4721	10.0447	OD	2.0175	CCRI35	3.66374	198	M4	Gh_D12G1293	PRP1	Proline-rich protein 1	41174214	41175487	+	Structure; Domain; Homology; GO; Pathway; Expression;	Gh_D12G1293	-1.05	-1.4	0	-1.15	AT2G47540
FY	qD12FY_15	D12	mk17995_D12	mk18057_D12	38058755	41722495	66.861	96.943	70.91	2.67752	0.047	-0.4721	10.0447	OD	2.0175	CCRI35	3.66374	198	M4	Gh_D12G1294	RSH1	Putative GTP diphosphokinase RSH1, chloroplastic	41176741	41183443	-	Structure; Domain; Homology; GO; Pathway; Expression;	Gh_D12G1294	0.17	0.17	-0.04	0.38	AT4G02260
FY	qD12FY_15	D12	mk17995_D12	mk18057_D12	38058755	41722495	66.861	96.943	70.91	2.67752	0.047	-0.4721	10.0447	OD	2.0175	CCRI35	3.66374	198	M4	Gh_D12G1295	PME40	Probable pectinesterase/pectinesterase inhibitor 40	41277402	41279517	-	Structure; Domain; Homology; GO; Pathway; Expression;	Gh_D12G1295	0	0	0	-1.3	AT4G02320
FY	qD12FY_15	D12	mk17995_D12	mk18057_D12	38058755	41722495	66.861	96.943	70.91	2.67752	0.047	-0.4721	10.0447	OD	2.0175	CCRI35	3.66374	198	M4	Gh_D12G1296	NA	NA	41281606	41282220	-	Structure; Domain; Homology; GO; Pathway; Expression;	Gh_D12G1296	-0.68	0	-0.35	-0.51	AT2G04420
FY	qD12FY_15	D12	mk17995_D12	mk18057_D12	38058755	41722495	66.861	96.943	70.91	2.67752	0.047	-0.4721	10.0447	OD	2.0175	CCRI35	3.66374	198	M4	Gh_D12G1297	PME7	Probable pectinesterase/pectinesterase inhibitor 7	41310575	41312365	+	Structure; Domain; Homology; GO; Pathway; Expression;	Gh_D12G1297	-1.7	-1.15	-1.3	-0.35	AT1G02810
FY	qD12FY_15	D12	mk17995_D12	mk18057_D12	38058755	41722495	66.861	96.943	70.91	2.67752	0.047	-0.4721	10.0447	OD	2.0175	CCRI35	3.66374	198	M4	Gh_D12G1298	NA	Putative invertase inhibitor	41313896	41314447	-	Structure; Domain; Homology; GO; Pathway; Expression;	Gh_D12G1298	0	0	0	0	AT4G02250
FY	qD12FY_15	D12	mk17995_D12	mk18057_D12	38058755	41722495	66.861	96.943	70.91	2.67752	0.047	-0.4721	10.0447	OD	2.0175	CCRI35	3.66374	198	M4	Gh_D12G1299	NA	NA	41346368	41346757	-	Structure; Domain; Homology; GO; Pathway; Expression;	Gh_D12G1299	0	0	0	0	0
FY	qD12FY_15	D12	mk17995_D12	mk18057_D12	38058755	41722495	66.861	96.943	70.91	2.67752	0.047	-0.4721	10.0447	OD	2.0175	CCRI35	3.66374	198	M4	Gh_D12G1300	NA	NA	41372844	41373299	-	Structure; Domain; Homology; GO; Pathway; Expression;	Gh_D12G1300	0.39	-0.27	1.08	0.87	0
FY	qD12FY_15	D12	mk17995_D12	mk18057_D12	38058755	41722495	66.861	96.943	70.91	2.67752	0.047	-0.4721	10.0447	OD	2.0175	CCRI35	3.66374	198	M4	Gh_D12G1301	NA	Glyoxysomal fatty acid beta-oxidation multifunctional protein MFP-a	41373885	41375597	+	Structure; Domain; Homology; GO; Pathway; Expression;	Gh_D12G1301	-0.28	-0.82	0	-0.32	AT3G06860
FY	qD12FY_15	D12	mk17995_D12	mk18057_D12	38058755	41722495	66.861	96.943	70.91	2.67752	0.047	-0.4721	10.0447	OD	2.0175	CCRI35	3.66374	198	M4	Gh_D12G1302	NA	Glyoxysomal fatty acid beta-oxidation multifunctional protein MFP-a	41375649	41380557	+	Structure; Domain; Homology; GO; Pathway; Expression;	Gh_D12G1302	-0.21	-0.52	-0.41	-0.57	AT3G06860
FY	qD12FY_15	D12	mk17995_D12	mk18057_D12	38058755	41722495	66.861	96.943	70.91	2.67752	0.047	-0.4721	10.0447	OD	2.0175	CCRI35	3.66374	198	M4	Gh_D12G1303	SEC15B	Exocyst complex component SEC15B	41381069	41383480	-	Structure; Domain; Homology; GO; Pathway; Expression;	Gh_D12G1303	0.79	0.84	0.64	0.59	AT4G02350
FY	qD12FY_15	D12	mk17995_D12	mk18057_D12	38058755	41722495	66.861	96.943	70.91	2.67752	0.047	-0.4721	10.0447	OD	2.0175	CCRI35	3.66374	198	M4	Gh_D12G1304	At5g01610	Uncharacterized protein At5g01610	41396804	41397310	+	Structure; Domain; Homology; GO; Pathway; Expression;	Gh_D12G1304	2.16	2.04	1.6	1.14	AT4G02370
FY	qD12FY_15	D12	mk17995_D12	mk18057_D12	38058755	41722495	66.861	96.943	70.91	2.67752	0.047	-0.4721	10.0447	OD	2.0175	CCRI35	3.66374	198	M4	Gh_D12G1305	At5g01610	Uncharacterized protein At5g01610	41401193	41401705	+	Structure; Domain; Homology; GO; Pathway; Expression;	Gh_D12G1305	1.9	1.86	1.17	0.96	AT4G02370
FY	qD12FY_15	D12	mk17995_D12	mk18057_D12	38058755	41722495	66.861	96.943	70.91	2.67752	0.047	-0.4721	10.0447	OD	2.0175	CCRI35	3.66374	198	M4	Gh_D12G1306	U1A	U1 small nuclear ribonucleoprotein A	41419030	41421224	+	Structure; Domain; Homology; GO; Pathway; Expression;	Gh_D12G1306	1.04	0.66	0.26	0.86	AT2G47580
FY	qD12FY_15	D12	mk17995_D12	mk18057_D12	38058755	41722495	66.861	96.943	70.91	2.67752	0.047	-0.4721	10.0447	OD	2.0175	CCRI35	3.66374	198	M4	Gh_D12G1307	MED28	Mediator of RNA polymerase II transcription subunit 28	41422006	41422725	-	Structure; Domain; Homology; GO; Pathway; Expression;	Gh_D12G1307	1.12	1.02	0.84	0.66	AT3G52860
FY	qD12FY_15	D12	mk17995_D12	mk18057_D12	38058755	41722495	66.861	96.943	70.91	2.67752	0.047	-0.4721	10.0447	OD	2.0175	CCRI35	3.66374	198	M4	Gh_D12G1308	UTP14	U3 small nucleolar RNA-associated protein 14	41447452	41452509	+	Structure; Domain; Homology; GO; Pathway; Expression;	Gh_D12G1308	0.8	0.6	0.81	0.95	AT4G02400
FY	qD12FY_15	D12	mk17995_D12	mk18057_D12	38058755	41722495	66.861	96.943	70.91	2.67752	0.047	-0.4721	10.0447	OD	2.0175	CCRI35	3.66374	198	M4	Gh_D12G1309	MAP_4190c	Putative S-adenosyl-L-methionine-dependent methyltransferase MAP_4190c	41453882	41455510	-	Structure; Domain; Homology; GO; Pathway; Expression;	Gh_D12G1309	0.79	0.66	0.49	0.69	AT4G02405
FY	qD12FY_15	D12	mk17995_D12	mk18057_D12	38058755	41722495	66.861	96.943	70.91	2.67752	0.047	-0.4721	10.0447	OD	2.0175	CCRI35	3.66374	198	M4	Gh_D12G1310	RPL22B	60S ribosomal protein L22-2	41456238	41457263	-	Structure; Domain; Homology; GO; Pathway; Expression;	Gh_D12G1310	1.93	1.79	1.57	1.61	AT3G05560
FY	qD12FY_15	D12	mk17995_D12	mk18057_D12	38058755	41722495	66.861	96.943	70.91	2.67752	0.047	-0.4721	10.0447	OD	2.0175	CCRI35	3.66374	198	M4	Gh_D12G1311	OEP164	Outer envelope pore protein 16-4, chloroplastic	41463111	41464316	+	Structure; Domain; Homology; GO; Pathway; Expression;	Gh_D12G1311	0.6	0.42	0.63	0.73	AT3G62880
FY	qD12FY_15	D12	mk17995_D12	mk18057_D12	38058755	41722495	66.861	96.943	70.91	2.67752	0.047	-0.4721	10.0447	OD	2.0175	CCRI35	3.66374	198	M4	Gh_D12G1312	UXS2	UDP-glucuronic acid decarboxylase 2	41464658	41467765	-	Structure; Domain; Homology; GO; Pathway; Expression;	Gh_D12G1312	0.4	0.05	0.92	1.02	AT3G62830
FY	qD12FY_15	D12	mk17995_D12	mk18057_D12	38058755	41722495	66.861	96.943	70.91	2.67752	0.047	-0.4721	10.0447	OD	2.0175	CCRI35	3.66374	198	M4	Gh_D12G1313	NA	21 kDa protein	41493382	41493972	-	Structure; Domain; Homology; GO; Pathway; Expression;	Gh_D12G1313	0.16	-0.38	0.26	0.08	AT3G14300
FY	qD12FY_15	D12	mk17995_D12	mk18057_D12	38058755	41722495	66.861	96.943	70.91	2.67752	0.047	-0.4721	10.0447	OD	2.0175	CCRI35	3.66374	198	M4	Gh_D12G1314	At2g47680	Zinc finger CCCH domain-containing protein 31	41495057	41501599	-	Structure; Domain; Homology; GO; Pathway; Expression;	Gh_D12G1314	0.58	0.49	0.5	0.35	AT2G47680
FY	qD12FY_15	D12	mk17995_D12	mk18057_D12	38058755	41722495	66.861	96.943	70.91	2.67752	0.047	-0.4721	10.0447	OD	2.0175	CCRI35	3.66374	198	M4	Gh_D12G1315	At3g62790	NADH dehydrogenase [ubiquinone] iron-sulfur protein 5-B	41520710	41523438	+	Structure; Domain; Homology; GO; Pathway; Expression;	Gh_D12G1315	2.22	2.14	1.46	1.58	AT2G47690
FY	qD12FY_15	D12	mk17995_D12	mk18057_D12	38058755	41722495	66.861	96.943	70.91	2.67752	0.047	-0.4721	10.0447	OD	2.0175	CCRI35	3.66374	198	M4	Gh_D12G1316	EID1	Phytochrome A-associated F-box protein	41527710	41528693	+	Structure; Domain; Homology; GO; Pathway; Expression;	Gh_D12G1316	0.55	0.66	0.51	0.74	AT4G02440
FY	qD12FY_15	D12	mk17995_D12	mk18057_D12	38058755	41722495	66.861	96.943	70.91	2.67752	0.047	-0.4721	10.0447	OD	2.0175	CCRI35	3.66374	198	M4	Gh_D12G1317	BAH1	E3 ubiquitin-protein ligase BAH1	41539158	41540617	+	Structure; Domain; Homology; GO; Pathway; Expression;	Gh_D12G1317	-0.82	-0.6	0.32	0.63	AT1G02860
FY	qD12FY_15	D12	mk17995_D12	mk18057_D12	38058755	41722495	66.861	96.943	70.91	2.67752	0.047	-0.4721	10.0447	OD	2.0175	CCRI35	3.66374	198	M4	Gh_D12G1318	ABCC4	ABC transporter C family member 4	41540875	41546312	-	Structure; Domain; Homology; GO; Pathway; Expression;	Gh_D12G1318	-0.04	0.31	0.89	0.64	AT2G47800
FY	qD12FY_15	D12	mk17995_D12	mk18057_D12	38058755	41722495	66.861	96.943	70.91	2.67752	0.047	-0.4721	10.0447	OD	2.0175	CCRI35	3.66374	198	M4	Gh_D12G1319	OsI_027940	Uncharacterized protein OsI_027940	41566883	41568841	+	Structure; Domain; Homology; GO; Pathway; Expression;	Gh_D12G1319	2.32	2.16	1.52	1.62	AT4G02450
FY	qD12FY_15	D12	mk17995_D12	mk18057_D12	38058755	41722495	66.861	96.943	70.91	2.67752	0.047	-0.4721	10.0447	OD	2.0175	CCRI35	3.66374	198	M4	Gh_D12G1320	wdr89	WD repeat-containing protein 89 homolog	41589554	41592285	+	Structure; Domain; Homology; GO; Pathway; Expression;	Gh_D12G1320	1.25	0.97	1	0.87	AT2G47790
FY	qD12FY_15	D12	mk17995_D12	mk18057_D12	38058755	41722495	66.861	96.943	70.91	2.67752	0.047	-0.4721	10.0447	OD	2.0175	CCRI35	3.66374	198	M4	Gh_D12G1321	NA	Probable U6 snRNA-associated Sm-like protein LSm4	41592882	41598340	-	Structure; Domain; Homology; GO; Pathway; Expression;	Gh_D12G1321	1.19	1.12	0.76	0.67	AT5G27720
FY	qD12FY_15	D12	mk17995_D12	mk18057_D12	38058755	41722495	66.861	96.943	70.91	2.67752	0.047	-0.4721	10.0447	OD	2.0175	CCRI35	3.66374	198	M4	Gh_D12G1322	PMS1	DNA mismatch repair protein PMS1	41599825	41606036	-	Structure; Domain; Homology; GO; Pathway; Expression;	Gh_D12G1322	0.38	-0.14	0.03	0.28	AT4G02460
FY	qD12FY_15	D12	mk17995_D12	mk18057_D12	38058755	41722495	66.861	96.943	70.91	2.67752	0.047	-0.4721	10.0447	OD	2.0175	CCRI35	3.66374	198	M4	Gh_D12G1323	TPK1	Thiamine pyrophosphokinase 1	41608133	41610407	-	Structure; Domain; Homology; GO; Pathway; Expression;	Gh_D12G1323	0.54	0.38	-0.06	-0.04	AT1G02880
FY	qD12FY_15	D12	mk17995_D12	mk18057_D12	38058755	41722495	66.861	96.943	70.91	2.67752	0.047	-0.4721	10.0447	OD	2.0175	CCRI35	3.66374	198	M4	Gh_D12G1324	SPCC24B10.10c	Uncharacterized AAA domain-containing protein C24B10.10c	41612704	41622317	-	Structure; Domain; Homology; GO; Pathway; Expression;	Gh_D12G1324	1.13	0.98	1.13	1.15	AT1G02890
FY	qD12FY_15	D12	mk17995_D12	mk18057_D12	38058755	41722495	66.861	96.943	70.91	2.67752	0.047	-0.4721	10.0447	OD	2.0175	CCRI35	3.66374	198	M4	Gh_D12G1325	SRP	Stress-related protein	41673082	41673747	-	Structure; Domain; Homology; GO; Pathway; Expression;	Gh_D12G1325	0	0	0	0	AT2G47780
FY	qD12FY_15	D12	mk17995_D12	mk18057_D12	38058755	41722495	66.861	96.943	70.91	2.67752	0.047	-0.4721	10.0447	OD	2.0175	CCRI35	3.66374	198	M4	Gh_D12G1326	SRP	Stress-related protein	41676231	41677171	-	Structure; Domain; Homology; GO; Pathway; Expression;	Gh_D12G1326	0	0	0	0	AT3G05500
FY	qD12FY_15	D12	mk17995_D12	mk18057_D12	38058755	41722495	66.861	96.943	70.91	2.67752	0.047	-0.4721	10.0447	OD	2.0175	CCRI35	3.66374	198	M4	Gh_D12G1327	Gpatch8	G patch domain-containing protein 8	41707233	41708701	-	Structure; Domain; Homology; GO; Pathway; Expression;	Gh_D12G1327	0.65	0.54	0.42	0.37	AT5G08535
FY	qD12FY_15	D12	mk17995_D12	mk18057_D12	38058755	41722495	66.861	96.943	70.91	2.67752	0.047	-0.4721	10.0447	OD	2.0175	CCRI35	3.66374	198	M4	Gh_D12G1328	ICMTB	Protein-S-isoprenylcysteine O-methyltransferase B	41710452	41711045	+	Structure; Domain; Homology; GO; Pathway; Expression;	Gh_D12G1328	0.35	0.21	-0.51	-0.02	AT5G08335
FY	qD12FY_cb	D12	mk1009	mk17992_D12	18989	37732030	66.348	66.861	66.41	3.25299	0.0211	-0.2739	12.981	OD	1.9523	CCRI35	37.713	461	M5	Gh_D12G0003	CCT7	T-complex protein 1 subunit eta	64294	70396	+	Structure; Domain; Homology; GO; Pathway; Expression;	Gh_D12G0003	1.65	1.34	1	1.21	AT3G11830
FY	qD12FY_cb	D12	mk1009	mk17992_D12	18989	37732030	66.348	66.861	66.41	3.25299	0.0211	-0.2739	12.981	OD	1.9523	CCRI35	37.713	461	M5	Gh_D12G0004	YDA	Mitogen-activated protein kinase kinase kinase YODA	82898	87415	-	Structure; Domain; Homology; GO; Pathway; Expression;	Gh_D12G0004	0.69	0.53	0.65	0.62	AT1G53570
FY	qD12FY_cb	D12	mk1009	mk17992_D12	18989	37732030	66.348	66.861	66.41	3.25299	0.0211	-0.2739	12.981	OD	1.9523	CCRI35	37.713	461	M5	Gh_D12G0660	NA	NA	13580750	13581949	+	Structure; Domain; Homology; GO; Pathway; Expression;	Gh_D12G0660	-0.41	-0.08	0.29	0.4	AT5G67020
FY	qD12FY_cb	D12	mk1009	mk17992_D12	18989	37732030	66.348	66.861	66.41	3.25299	0.0211	-0.2739	12.981	OD	1.9523	CCRI35	37.713	461	M5	Gh_D12G0661	NA	NA	13719708	13720228	-	Structure; Domain; Homology; GO; Pathway; Expression;	Gh_D12G0661	0	0	0	0	0
FY	qD12FY_cb	D12	mk1009	mk17992_D12	18989	37732030	66.348	66.861	66.41	3.25299	0.0211	-0.2739	12.981	OD	1.9523	CCRI35	37.713	461	M5	Gh_D12G0662	RPS2	Ribosomal protein S2, mitochondrial	13763271	13781420	-	Structure; Domain; Homology; GO; Pathway; Expression;	Gh_D12G0662	0.48	-0.14	0.41	0.42	AT2G14110
FY	qD12FY_cb	D12	mk1009	mk17992_D12	18989	37732030	66.348	66.861	66.41	3.25299	0.0211	-0.2739	12.981	OD	1.9523	CCRI35	37.713	461	M5	Gh_D12G0663	NA	NA	13812746	13815066	+	Structure; Domain; Homology; GO; Pathway; Expression;	Gh_D12G0663	0.92	0.72	0.57	0.6	AT4G36970
FY	qD12FY_cb	D12	mk1009	mk17992_D12	18989	37732030	66.348	66.861	66.41	3.25299	0.0211	-0.2739	12.981	OD	1.9523	CCRI35	37.713	461	M5	Gh_D12G0664	SPBC660.15	Uncharacterized RNA-binding protein C660.15	13815658	13818990	-	Structure; Domain; Homology; GO; Pathway; Expression;	Gh_D12G0664	0.36	0.12	0.45	0.26	AT4G36960
FY	qD12FY_cb	D12	mk1009	mk17992_D12	18989	37732030	66.348	66.861	66.41	3.25299	0.0211	-0.2739	12.981	OD	1.9523	CCRI35	37.713	461	M5	Gh_D12G0665	RALFL34	Protein RALF-like 34	13846809	13847207	+	Structure; Domain; Homology; GO; Pathway; Expression;	Gh_D12G0665	0.77	1.42	-0.55	0.43	AT5G67070
FY	qD12FY_cb	D12	mk1009	mk17992_D12	18989	37732030	66.348	66.861	66.41	3.25299	0.0211	-0.2739	12.981	OD	1.9523	CCRI35	37.713	461	M5	Gh_D12G0666	SCRM2	Transcription factor SCREAM2	13867629	13869205	-	Structure; Domain; Homology; GO; Pathway; Expression;	Gh_D12G0666	0.81	0.8	0.82	0.62	AT1G12860
FY	qD12FY_cb	D12	mk1009	mk17992_D12	18989	37732030	66.348	66.861	66.41	3.25299	0.0211	-0.2739	12.981	OD	1.9523	CCRI35	37.713	461	M5	Gh_D12G0667	YDA	Mitogen-activated protein kinase kinase kinase YODA	13979159	13980211	+	Structure; Domain; Homology; GO; Pathway; Expression;	Gh_D12G0667	-1.15	-0.51	-0.15	-0.25	AT5G67080
FY	qD12FY_cb	D12	mk1009	mk17992_D12	18989	37732030	66.348	66.861	66.41	3.25299	0.0211	-0.2739	12.981	OD	1.9523	CCRI35	37.713	461	M5	Gh_D12G0668	NA	NA	13981653	13982360	-	Structure; Domain; Homology; GO; Pathway; Expression;	Gh_D12G0668	-1.3	0	0	-0.35	AT3G24600
FY	qD12FY_cb	D12	mk1009	mk17992_D12	18989	37732030	66.348	66.861	66.41	3.25299	0.0211	-0.2739	12.981	OD	1.9523	CCRI35	37.713	461	M5	Gh_D12G0669	NAPRT2	Nicotinate phosphoribosyltransferase 2	13984670	13990630	-	Structure; Domain; Homology; GO; Pathway; Expression;	Gh_D12G0669	0.1	-0.28	0.21	-0.06	AT2G23420
FY	qD12FY_cb	D12	mk1009	mk17992_D12	18989	37732030	66.348	66.861	66.41	3.25299	0.0211	-0.2739	12.981	OD	1.9523	CCRI35	37.713	461	M5	Gh_D12G0670	SPT	Transcription factor SPATULA	14002245	14004272	-	Structure; Domain; Homology; GO; Pathway; Expression;	Gh_D12G0670	-1.22	-1.1	-0.92	0.05	AT4G36930
FY	qD12FY_cb	D12	mk1009	mk17992_D12	18989	37732030	66.348	66.861	66.41	3.25299	0.0211	-0.2739	12.981	OD	1.9523	CCRI35	37.713	461	M5	Gh_D12G0671	HIP1	Probable E3 ubiquitin-protein ligase HIP1	14006580	14008720	-	Structure; Domain; Homology; GO; Pathway; Expression;	Gh_D12G0671	0	-1.05	0	-0.38	AT5G42940
FY	qD12FY_cb	D12	mk1009	mk17992_D12	18989	37732030	66.348	66.861	66.41	3.25299	0.0211	-0.2739	12.981	OD	1.9523	CCRI35	37.713	461	M5	Gh_D12G0672	At5g67140	F-box protein At5g67140	14047938	14048969	+	Structure; Domain; Homology; GO; Pathway; Expression;	Gh_D12G0672	1.06	0.6	1.13	0.98	AT5G67140
FY	qD12FY_cb	D12	mk1009	mk17992_D12	18989	37732030	66.348	66.861	66.41	3.25299	0.0211	-0.2739	12.981	OD	1.9523	CCRI35	37.713	461	M5	Gh_D12G0673	At5g67130	PI-PLC X domain-containing protein At5g67130	14049194	14051434	-	Structure; Domain; Homology; GO; Pathway; Expression;	Gh_D12G0673	-0.89	-0.82	-0.11	-0.18	AT5G67130
FY	qD12FY_cb	D12	mk1009	mk17992_D12	18989	37732030	66.348	66.861	66.41	3.25299	0.0211	-0.2739	12.981	OD	1.9523	CCRI35	37.713	461	M5	Gh_D12G0674	Otud3	OTU domain-containing protein 3	14053974	14057701	+	Structure; Domain; Homology; GO; Pathway; Expression;	Gh_D12G0674	0.36	0.22	0.26	0.21	AT5G67170
FY	qD12FY_cb	D12	mk1009	mk17992_D12	18989	37732030	66.348	66.861	66.41	3.25299	0.0211	-0.2739	12.981	OD	1.9523	CCRI35	37.713	461	M5	Gh_D12G0675	AP2	Floral homeotic protein APETALA 2	14072724	14075186	-	Structure; Domain; Homology; GO; Pathway; Expression;	Gh_D12G0675	0.58	0.66	1.12	0.7	AT4G36920
FY	qD12FY_cb	D12	mk1009	mk17992_D12	18989	37732030	66.348	66.861	66.41	3.25299	0.0211	-0.2739	12.981	OD	1.9523	CCRI35	37.713	461	M5	Gh_D12G0676	ERF008	Ethylene-responsive transcription factor ERF008	14234493	14235011	-	Structure; Domain; Homology; GO; Pathway; Expression;	Gh_D12G0676	-0.6	-0.77	-1.22	-0.44	AT2G23340
FY	qD12FY_cb	D12	mk1009	mk17992_D12	18989	37732030	66.348	66.861	66.41	3.25299	0.0211	-0.2739	12.981	OD	1.9523	CCRI35	37.713	461	M5	Gh_D12G0677	IRX15-L	Protein IRX15-LIKE	14348727	14349677	+	Structure; Domain; Homology; GO; Pathway; Expression;	Gh_D12G0677	-1.4	0	1.17	1.07	AT5G67210
FY	qD12FY_cb	D12	mk1009	mk17992_D12	18989	37732030	66.348	66.861	66.41	3.25299	0.0211	-0.2739	12.981	OD	1.9523	CCRI35	37.713	461	M5	Gh_D12G0678	RD21A	Cysteine proteinase RD21a	14414945	14417149	+	Structure; Domain; Homology; GO; Pathway; Expression;	Gh_D12G0678	2.44	2.27	1.97	1.74	AT5G43060
FY	qD12FY_cb	D12	mk1009	mk17992_D12	18989	37732030	66.348	66.861	66.41	3.25299	0.0211	-0.2739	12.981	OD	1.9523	CCRI35	37.713	461	M5	Gh_D12G0679	NA	NA	14432654	14433418	-	Structure; Domain; Homology; GO; Pathway; Expression;	Gh_D12G0679	1.27	1.2	1.86	2.22	AT4G37300
FY	qD12FY_cb	D12	mk1009	mk17992_D12	18989	37732030	66.348	66.861	66.41	3.25299	0.0211	-0.2739	12.981	OD	1.9523	CCRI35	37.713	461	M5	Gh_D12G0680	At2g23200	Probable receptor-like protein kinase At2g23200	14482315	14484852	+	Structure; Domain; Homology; GO; Pathway; Expression;	Gh_D12G0680	0.9	0.88	0.54	0.49	AT2G23200
FY	qD12FY_cb	D12	mk1009	mk17992_D12	18989	37732030	66.348	66.861	66.41	3.25299	0.0211	-0.2739	12.981	OD	1.9523	CCRI35	37.713	461	M5	Gh_D12G0681	At2g23200	Probable receptor-like protein kinase At2g23200	14490834	14493305	+	Structure; Domain; Homology; GO; Pathway; Expression;	Gh_D12G0681	-2	0	-1.52	-0.64	AT2G23200
FY	qD12FY_cb	D12	mk1009	mk17992_D12	18989	37732030	66.348	66.861	66.41	3.25299	0.0211	-0.2739	12.981	OD	1.9523	CCRI35	37.713	461	M5	Gh_D12G0682	NA	NA	14494071	14494319	-	Structure; Domain; Homology; GO; Pathway; Expression;	Gh_D12G0682	-0.47	0	0	0	0
FY	qD12FY_cb	D12	mk1009	mk17992_D12	18989	37732030	66.348	66.861	66.41	3.25299	0.0211	-0.2739	12.981	OD	1.9523	CCRI35	37.713	461	M5	Gh_D12G0683	At4g37250	Probable LRR receptor-like serine/threonine-protein kinase At4g37250	14729560	14732173	+	Structure; Domain; Homology; GO; Pathway; Expression;	Gh_D12G0683	-0.28	-0.19	-0.13	-0.03	AT4G20140
FY	qD12FY_cb	D12	mk1009	mk17992_D12	18989	37732030	66.348	66.861	66.41	3.25299	0.0211	-0.2739	12.981	OD	1.9523	CCRI35	37.713	461	M5	Gh_D12G0684	EB1C	Microtubule-associated protein RP/EB family member 1C	14735062	14735394	+	Structure; Domain; Homology; GO; Pathway; Expression;	Gh_D12G0684	0	0	0	0	AT5G67270
FY	qD12FY_cb	D12	mk1009	mk17992_D12	18989	37732030	66.348	66.861	66.41	3.25299	0.0211	-0.2739	12.981	OD	1.9523	CCRI35	37.713	461	M5	Gh_D12G0685	NA	NA	14737236	14737478	+	Structure; Domain; Homology; GO; Pathway; Expression;	Gh_D12G0685	0	0	0	0	0
FY	qD12FY_cb	D12	mk1009	mk17992_D12	18989	37732030	66.348	66.861	66.41	3.25299	0.0211	-0.2739	12.981	OD	1.9523	CCRI35	37.713	461	M5	Gh_D12G0686	CYCD3-2	Cyclin-D3-2	14741578	14743025	-	Structure; Domain; Homology; GO; Pathway; Expression;	Gh_D12G0686	0.71	0.48	0.5	0.57	AT5G67260
FY	qD12FY_cb	D12	mk1009	mk17992_D12	18989	37732030	66.348	66.861	66.41	3.25299	0.0211	-0.2739	12.981	OD	1.9523	CCRI35	37.713	461	M5	Gh_D12G0687	CYP81E8	Cytochrome P450 81E8	14800416	14802677	-	Structure; Domain; Homology; GO; Pathway; Expression;	Gh_D12G0687	0.08	0.1	-0.64	-0.68	AT4G37310
FY	qD12FY_cb	D12	mk1009	mk17992_D12	18989	37732030	66.348	66.861	66.41	3.25299	0.0211	-0.2739	12.981	OD	1.9523	CCRI35	37.713	461	M5	Gh_D12G0688	ELI1	Pentatricopeptide repeat-containing protein ELI1, chloroplastic	14904944	14906842	-	Structure; Domain; Homology; GO; Pathway; Expression;	Gh_D12G0688	0.02	-0.43	-0.27	-0.05	AT3G09040
FY	qD12FY_cb	D12	mk1009	mk17992_D12	18989	37732030	66.348	66.861	66.41	3.25299	0.0211	-0.2739	12.981	OD	1.9523	CCRI35	37.713	461	M5	Gh_D12G0689	PUB4	U-box domain-containing protein 4	14910478	14919492	+	Structure; Domain; Homology; GO; Pathway; Expression;	Gh_D12G0689	0.5	0.33	0.47	0.56	AT2G23140
FY	qD12FY_cb	D12	mk1009	mk17992_D12	18989	37732030	66.348	66.861	66.41	3.25299	0.0211	-0.2739	12.981	OD	1.9523	CCRI35	37.713	461	M5	Gh_D12G0690	AGP18	Lysine-rich arabinogalactan protein 18	14920313	14921208	-	Structure; Domain; Homology; GO; Pathway; Expression;	Gh_D12G0690	1.91	2.03	0.68	1.36	0
FY	qD12FY_cb	D12	mk1009	mk17992_D12	18989	37732030	66.348	66.861	66.41	3.25299	0.0211	-0.2739	12.981	OD	1.9523	CCRI35	37.713	461	M5	Gh_D12G0691	AGP18	Lysine-rich arabinogalactan protein 18	14925234	14926149	-	Structure; Domain; Homology; GO; Pathway; Expression;	Gh_D12G0691	1.57	1.7	1.02	1.36	0
FY	qD12FY_cb	D12	mk1009	mk17992_D12	18989	37732030	66.348	66.861	66.41	3.25299	0.0211	-0.2739	12.981	OD	1.9523	CCRI35	37.713	461	M5	Gh_D12G0692	NA	NA	15009206	15010276	+	Structure; Domain; Homology; GO; Pathway; Expression;	Gh_D12G0692	-0.42	-0.55	-0.42	0.26	AT5G67350
FY	qD12FY_cb	D12	mk1009	mk17992_D12	18989	37732030	66.348	66.861	66.41	3.25299	0.0211	-0.2739	12.981	OD	1.9523	CCRI35	37.713	461	M5	Gh_D12G0693	ycf36	Uncharacterized protein ycf36	15034578	15036901	-	Structure; Domain; Homology; GO; Pathway; Expression;	Gh_D12G0693	-0.02	-0.66	-0.24	-0.54	AT5G67370
FY	qD12FY_cb	D12	mk1009	mk17992_D12	18989	37732030	66.348	66.861	66.41	3.25299	0.0211	-0.2739	12.981	OD	1.9523	CCRI35	37.713	461	M5	Gh_D12G0694	ACBP3	Acyl-CoA-binding domain-containing protein 3	15089604	15091054	-	Structure; Domain; Homology; GO; Pathway; Expression;	Gh_D12G0694	-0.12	0.41	0.09	0.11	AT4G24230
FY	qD12FY_cb	D12	mk1009	mk17992_D12	18989	37732030	66.348	66.861	66.41	3.25299	0.0211	-0.2739	12.981	OD	1.9523	CCRI35	37.713	461	M5	Gh_D12G0695	At2g23090	Uncharacterized protein At2g23090	15159881	15161658	+	Structure; Domain; Homology; GO; Pathway; Expression;	Gh_D12G0695	0	0	0	0	AT2G23090
FY	qD12FY_cb	D12	mk1009	mk17992_D12	18989	37732030	66.348	66.861	66.41	3.25299	0.0211	-0.2739	12.981	OD	1.9523	CCRI35	37.713	461	M5	Gh_D12G0696	CKA1	Casein kinase II subunit alpha-1	15184386	15187641	-	Structure; Domain; Homology; GO; Pathway; Expression;	Gh_D12G0696	-0.06	-0.15	-0.6	-0.22	AT5G67380
FY	qD12FY_cb	D12	mk1009	mk17992_D12	18989	37732030	66.348	66.861	66.41	3.25299	0.0211	-0.2739	12.981	OD	1.9523	CCRI35	37.713	461	M5	Gh_D12G0697	rnc	Ribonuclease 3	15191294	15194837	-	Structure; Domain; Homology; GO; Pathway; Expression;	Gh_D12G0697	0.93	0.82	0.53	0.63	AT4G37510
FY	qD12FY_cb	D12	mk1009	mk17992_D12	18989	37732030	66.348	66.861	66.41	3.25299	0.0211	-0.2739	12.981	OD	1.9523	CCRI35	37.713	461	M5	Gh_D12G0698	At5g67385	BTB/POZ domain-containing protein At5g67385	15233168	15235597	+	Structure; Domain; Homology; GO; Pathway; Expression;	Gh_D12G0698	0.21	0.12	0.85	0.79	AT5G67385
FY	qD12FY_cb	D12	mk1009	mk17992_D12	18989	37732030	66.348	66.861	66.41	3.25299	0.0211	-0.2739	12.981	OD	1.9523	CCRI35	37.713	461	M5	Gh_D12G0699	PER51	Peroxidase 51	15282699	15283971	+	Structure; Domain; Homology; GO; Pathway; Expression;	Gh_D12G0699	0.48	1.01	1.38	1.12	AT4G37530
FY	qD12FY_cb	D12	mk1009	mk17992_D12	18989	37732030	66.348	66.861	66.41	3.25299	0.0211	-0.2739	12.981	OD	1.9523	CCRI35	37.713	461	M5	Gh_D12G0700	NA	NA	15284624	15285703	-	Structure; Domain; Homology; GO; Pathway; Expression;	Gh_D12G0700	-0.26	-0.6	0.31	-0.05	AT4G33890
FY	qD12FY_cb	D12	mk1009	mk17992_D12	18989	37732030	66.348	66.861	66.41	3.25299	0.0211	-0.2739	12.981	OD	1.9523	CCRI35	37.713	461	M5	Gh_D12G0701	LBD39	LOB domain-containing protein 39	15317729	15318513	-	Structure; Domain; Homology; GO; Pathway; Expression;	Gh_D12G0701	1.09	0.92	1.85	1.56	AT4G37540
FY	qD12FY_cb	D12	mk1009	mk17992_D12	18989	37732030	66.348	66.861	66.41	3.25299	0.0211	-0.2739	12.981	OD	1.9523	CCRI35	37.713	461	M5	Gh_D12G0702	EGC1	Putative EG45-like domain containing protein 1	15661583	15662096	-	Structure; Domain; Homology; GO; Pathway; Expression;	Gh_D12G0702	0	0	0	0	AT4G30380
FY	qD12FY_cb	D12	mk1009	mk17992_D12	18989	37732030	66.348	66.861	66.41	3.25299	0.0211	-0.2739	12.981	OD	1.9523	CCRI35	37.713	461	M5	Gh_D12G0703	EGC1	Putative EG45-like domain containing protein 1	15664608	15665118	-	Structure; Domain; Homology; GO; Pathway; Expression;	Gh_D12G0703	0	0	0	0	AT4G30380
FY	qD12FY_cb	D12	mk1009	mk17992_D12	18989	37732030	66.348	66.861	66.41	3.25299	0.0211	-0.2739	12.981	OD	1.9523	CCRI35	37.713	461	M5	Gh_D12G0704	XRN3	5'-3' exoribonuclease 3	15724927	15726804	+	Structure; Domain; Homology; GO; Pathway; Expression;	Gh_D12G0704	-0.03	-0.41	0.14	0.05	AT1G75660
FY	qD12FY_cb	D12	mk1009	mk17992_D12	18989	37732030	66.348	66.861	66.41	3.25299	0.0211	-0.2739	12.981	OD	1.9523	CCRI35	37.713	461	M5	Gh_D12G0705	EGC1	Putative EG45-like domain containing protein 1	15748072	15748587	-	Structure; Domain; Homology; GO; Pathway; Expression;	Gh_D12G0705	0	0	0	0	AT4G30380
FY	qD12FY_cb	D12	mk1009	mk17992_D12	18989	37732030	66.348	66.861	66.41	3.25299	0.0211	-0.2739	12.981	OD	1.9523	CCRI35	37.713	461	M5	Gh_D12G0706	EGC1	Putative EG45-like domain containing protein 1	15757694	15757930	-	Structure; Domain; Homology; GO; Pathway; Expression;	Gh_D12G0706	0	0	0	0	AT4G30380
FY	qD12FY_cb	D12	mk1009	mk17992_D12	18989	37732030	66.348	66.861	66.41	3.25299	0.0211	-0.2739	12.981	OD	1.9523	CCRI35	37.713	461	M5	Gh_D12G0707	EGC1	Putative EG45-like domain containing protein 1	15770851	15771748	-	Structure; Domain; Homology; GO; Pathway; Expression;	Gh_D12G0707	0	0	0	0	AT4G30380
FY	qD12FY_cb	D12	mk1009	mk17992_D12	18989	37732030	66.348	66.861	66.41	3.25299	0.0211	-0.2739	12.981	OD	1.9523	CCRI35	37.713	461	M5	Gh_D12G0708	EGC1	Putative EG45-like domain containing protein 1	15774729	15775242	-	Structure; Domain; Homology; GO; Pathway; Expression;	Gh_D12G0708	0	0	0	0	AT4G30380
FY	qD12FY_cb	D12	mk1009	mk17992_D12	18989	37732030	66.348	66.861	66.41	3.25299	0.0211	-0.2739	12.981	OD	1.9523	CCRI35	37.713	461	M5	Gh_D12G0709	CYP95	Peptidyl-prolyl cis-trans isomerase CYP95	15802558	15804538	+	Structure; Domain; Homology; GO; Pathway; Expression;	Gh_D12G0709	0.72	0.17	0.33	0.48	AT4G32420
FY	qD12FY_cb	D12	mk1009	mk17992_D12	18989	37732030	66.348	66.861	66.41	3.25299	0.0211	-0.2739	12.981	OD	1.9523	CCRI35	37.713	461	M5	Gh_D12G0710	POT4	Potassium transporter 4	15908627	15914074	-	Structure; Domain; Homology; GO; Pathway; Expression;	Gh_D12G0710	0.98	0.35	0.33	0.7	AT3G02050
FY	qD12FY_cb	D12	mk1009	mk17992_D12	18989	37732030	66.348	66.861	66.41	3.25299	0.0211	-0.2739	12.981	OD	1.9523	CCRI35	37.713	461	M5	Gh_D12G0711	At2g23060	Probable N-acetyltransferase HLS1-like	16124554	16126002	+	Structure; Domain; Homology; GO; Pathway; Expression;	Gh_D12G0711	-1.52	-0.89	0	-0.57	AT2G23060
FY	qD12FY_cb	D12	mk1009	mk17992_D12	18989	37732030	66.348	66.861	66.41	3.25299	0.0211	-0.2739	12.981	OD	1.9523	CCRI35	37.713	461	M5	Gh_D12G0712	AZF1	Zinc finger protein AZF1	16272950	16273651	-	Structure; Domain; Homology; GO; Pathway; Expression;	Gh_D12G0712	-0.24	-0.23	-0.29	0.95	AT1G49900
FY	qD12FY_cb	D12	mk1009	mk17992_D12	18989	37732030	66.348	66.861	66.41	3.25299	0.0211	-0.2739	12.981	OD	1.9523	CCRI35	37.713	461	M5	Gh_D12G0713	At1g66250	Glucan endo-1,3-beta-glucosidase 2	16275724	16277216	-	Structure; Domain; Homology; GO; Pathway; Expression;	Gh_D12G0713	0.96	0.28	0.52	0.89	AT5G67460
FY	qD12FY_cb	D12	mk1009	mk17992_D12	18989	37732030	66.348	66.861	66.41	3.25299	0.0211	-0.2739	12.981	OD	1.9523	CCRI35	37.713	461	M5	Gh_D12G0714	FH6	Formin-like protein 6	16396049	16400452	+	Structure; Domain; Homology; GO; Pathway; Expression;	Gh_D12G0714	0.73	0.92	0.85	0.75	AT5G67470
FY	qD12FY_cb	D12	mk1009	mk17992_D12	18989	37732030	66.348	66.861	66.41	3.25299	0.0211	-0.2739	12.981	OD	1.9523	CCRI35	37.713	461	M5	Gh_D12G0715	CYCD5-1	Cyclin-D5-1	16582935	16584228	+	Structure; Domain; Homology; GO; Pathway; Expression;	Gh_D12G0715	-0.92	-1.22	0	-1.7	AT4G37630
FY	qD12FY_cb	D12	mk1009	mk17992_D12	18989	37732030	66.348	66.861	66.41	3.25299	0.0211	-0.2739	12.981	OD	1.9523	CCRI35	37.713	461	M5	Gh_D12G0716	VDAC2	Mitochondrial outer membrane protein porin 2	16630176	16632089	+	Structure; Domain; Homology; GO; Pathway; Expression;	Gh_D12G0716	1.45	1.53	1.25	1.21	AT5G67500
FY	qD12FY_cb	D12	mk1009	mk17992_D12	18989	37732030	66.348	66.861	66.41	3.25299	0.0211	-0.2739	12.981	OD	1.9523	CCRI35	37.713	461	M5	Gh_D12G0717	At3g49900	BTB/POZ domain-containing protein At3g49900	16635637	16638789	+	Structure; Domain; Homology; GO; Pathway; Expression;	Gh_D12G0717	0.65	0.64	-0.12	-0.21	AT3G49900
FY	qD12FY_cb	D12	mk1009	mk17992_D12	18989	37732030	66.348	66.861	66.41	3.25299	0.0211	-0.2739	12.981	OD	1.9523	CCRI35	37.713	461	M5	Gh_D12G0718	FKBP13	Peptidyl-prolyl cis-trans isomerase FKBP13, chloroplastic	16666505	16669551	+	Structure; Domain; Homology; GO; Pathway; Expression;	Gh_D12G0718	0.83	0.46	0.38	0.37	AT5G45680
FY	qD12FY_cb	D12	mk1009	mk17992_D12	18989	37732030	66.348	66.861	66.41	3.25299	0.0211	-0.2739	12.981	OD	1.9523	CCRI35	37.713	461	M5	Gh_D12G0719	REFA1	Elongation factor 1-alpha	16695712	16697165	-	Structure; Domain; Homology; GO; Pathway; Expression;	Gh_D12G0719	1.97	1.62	1.56	1.52	AT1G07930
FY	qD12FY_cb	D12	mk1009	mk17992_D12	18989	37732030	66.348	66.861	66.41	3.25299	0.0211	-0.2739	12.981	OD	1.9523	CCRI35	37.713	461	M5	Gh_D12G0720	At2g18220	Nucleolar complex protein 2 homolog	16737333	16742216	-	Structure; Domain; Homology; GO; Pathway; Expression;	Gh_D12G0720	1.14	0.87	1.06	1.11	AT3G55510
FY	qD12FY_cb	D12	mk1009	mk17992_D12	18989	37732030	66.348	66.861	66.41	3.25299	0.0211	-0.2739	12.981	OD	1.9523	CCRI35	37.713	461	M5	Gh_D12G0721	LIMYB	L10-interacting MYB domain-containing protein	16793152	16794293	-	Structure; Domain; Homology; GO; Pathway; Expression;	Gh_D12G0721	-0.7	-0.77	-0.89	-0.68	AT5G05800
FY	qD12FY_cb	D12	mk1009	mk17992_D12	18989	37732030	66.348	66.861	66.41	3.25299	0.0211	-0.2739	12.981	OD	1.9523	CCRI35	37.713	461	M5	Gh_D12G0722	AKN	Adenylyl-sulfate kinase, chloroplastic	16826677	16829529	+	Structure; Domain; Homology; GO; Pathway; Expression;	Gh_D12G0722	-0.17	-0.59	0.56	0.19	AT2G14750
FY	qD12FY_cb	D12	mk1009	mk17992_D12	18989	37732030	66.348	66.861	66.41	3.25299	0.0211	-0.2739	12.981	OD	1.9523	CCRI35	37.713	461	M5	Gh_D12G0723	NA	NA	16830893	16831090	-	Structure; Domain; Homology; GO; Pathway; Expression;	Gh_D12G0723	0.13	0.25	1.72	1.45	0
FY	qD12FY_cb	D12	mk1009	mk17992_D12	18989	37732030	66.348	66.861	66.41	3.25299	0.0211	-0.2739	12.981	OD	1.9523	CCRI35	37.713	461	M5	Gh_D12G0724	CYP65	Peptidyl-prolyl cis-trans isomerase CYP65	16875410	16879929	+	Structure; Domain; Homology; GO; Pathway; Expression;	Gh_D12G0724	0.47	0.08	0.6	0.66	AT5G67530
FY	qD12FY_cb	D12	mk1009	mk17992_D12	18989	37732030	66.348	66.861	66.41	3.25299	0.0211	-0.2739	12.981	OD	1.9523	CCRI35	37.713	461	M5	Gh_D12G0725	SHR	Protein SHORT-ROOT	17125738	17128699	+	Structure; Domain; Homology; GO; Pathway; Expression;	Gh_D12G0725	-1.4	0	-1.52	-0.89	AT4G37650
FY	qD12FY_cb	D12	mk1009	mk17992_D12	18989	37732030	66.348	66.861	66.41	3.25299	0.0211	-0.2739	12.981	OD	1.9523	CCRI35	37.713	461	M5	Gh_D12G0726	NA	NA	17147303	17149962	+	Structure; Domain; Homology; GO; Pathway; Expression;	Gh_D12G0726	-0.49	-0.92	-1.22	-1.05	AT1G67060
FY	qD12FY_cb	D12	mk1009	mk17992_D12	18989	37732030	66.348	66.861	66.41	3.25299	0.0211	-0.2739	12.981	OD	1.9523	CCRI35	37.713	461	M5	Gh_D12G0727	NA	NA	17304747	17308302	-	Structure; Domain; Homology; GO; Pathway; Expression;	Gh_D12G0727	0.47	0.41	0.75	0.48	AT3G49880
FY	qD12FY_cb	D12	mk1009	mk17992_D12	18989	37732030	66.348	66.861	66.41	3.25299	0.0211	-0.2739	12.981	OD	1.9523	CCRI35	37.713	461	M5	Gh_D12G0728	NA	NA	17343539	17346904	-	Structure; Domain; Homology; GO; Pathway; Expression;	Gh_D12G0728	1.12	0.9	1.07	1.17	AT5G67610
FY	qD12FY_cb	D12	mk1009	mk17992_D12	18989	37732030	66.348	66.861	66.41	3.25299	0.0211	-0.2739	12.981	OD	1.9523	CCRI35	37.713	461	M5	Gh_D12G0729	GT7	Putative glycosyltransferase 7	17430285	17431655	+	Structure; Domain; Homology; GO; Pathway; Expression;	Gh_D12G0729	2.16	2.26	0.32	0.58	AT2G22900
FY	qD12FY_cb	D12	mk1009	mk17992_D12	18989	37732030	66.348	66.861	66.41	3.25299	0.0211	-0.2739	12.981	OD	1.9523	CCRI35	37.713	461	M5	Gh_D12G0730	SCPL2	Serine carboxypeptidase-like 2	17485965	17488442	-	Structure; Domain; Homology; GO; Pathway; Expression;	Gh_D12G0730	0.79	0.8	0.66	0.85	AT1G73300
FY	qD12FY_cb	D12	mk1009	mk17992_D12	18989	37732030	66.348	66.861	66.41	3.25299	0.0211	-0.2739	12.981	OD	1.9523	CCRI35	37.713	461	M5	Gh_D12G0731	PUB30	U-box domain-containing protein 30	17673737	17676053	+	Structure; Domain; Homology; GO; Pathway; Expression;	Gh_D12G0731	1.16	1.24	0.66	0.68	AT3G49810
FY	qD12FY_cb	D12	mk1009	mk17992_D12	18989	37732030	66.348	66.861	66.41	3.25299	0.0211	-0.2739	12.981	OD	1.9523	CCRI35	37.713	461	M5	Gh_D12G0732	VQ29	VQ motif-containing protein 29	17764298	17764852	+	Structure; Domain; Homology; GO; Pathway; Expression;	Gh_D12G0732	-1.1	0	0	0	0
FY	qD12FY_cb	D12	mk1009	mk17992_D12	18989	37732030	66.348	66.861	66.41	3.25299	0.0211	-0.2739	12.981	OD	1.9523	CCRI35	37.713	461	M5	Gh_D12G0733	ELP4	Elongator complex protein 4	17792727	17794954	-	Structure; Domain; Homology; GO; Pathway; Expression;	Gh_D12G0733	0.68	0.49	0.92	0.82	AT3G11220
FY	qD12FY_cb	D12	mk1009	mk17992_D12	18989	37732030	66.348	66.861	66.41	3.25299	0.0211	-0.2739	12.981	OD	1.9523	CCRI35	37.713	461	M5	Gh_D12G0734	LIMYB	L10-interacting MYB domain-containing protein	17811371	17811676	-	Structure; Domain; Homology; GO; Pathway; Expression;	Gh_D12G0734	-0.23	-1	-0.82	0	AT5G05800
FY	qD12FY_cb	D12	mk1009	mk17992_D12	18989	37732030	66.348	66.861	66.41	3.25299	0.0211	-0.2739	12.981	OD	1.9523	CCRI35	37.713	461	M5	Gh_D12G0735	PSK3	Phytosulfokines 3	17836765	17837103	-	Structure; Domain; Homology; GO; Pathway; Expression;	Gh_D12G0735	0	0	0	0	AT3G49780
FY	qD12FY_cb	D12	mk1009	mk17992_D12	18989	37732030	66.348	66.861	66.41	3.25299	0.0211	-0.2739	12.981	OD	1.9523	CCRI35	37.713	461	M5	Gh_D12G0736	BZIP43	Basic leucine zipper 43	17910476	17910988	+	Structure; Domain; Homology; GO; Pathway; Expression;	Gh_D12G0736	0	0	0	-1	AT3G49760
FY	qD12FY_cb	D12	mk1009	mk17992_D12	18989	37732030	66.348	66.861	66.41	3.25299	0.0211	-0.2739	12.981	OD	1.9523	CCRI35	37.713	461	M5	Gh_D12G0737	BZIP43	Basic leucine zipper 43	17970393	17970932	+	Structure; Domain; Homology; GO; Pathway; Expression;	Gh_D12G0737	0	0	0	0	AT3G49760
FY	qD12FY_cb	D12	mk1009	mk17992_D12	18989	37732030	66.348	66.861	66.41	3.25299	0.0211	-0.2739	12.981	OD	1.9523	CCRI35	37.713	461	M5	Gh_D12G0738	NA	NA	18018808	18019098	-	Structure; Domain; Homology; GO; Pathway; Expression;	Gh_D12G0738	0	0	0	-0.59	0
FY	qD12FY_cb	D12	mk1009	mk17992_D12	18989	37732030	66.348	66.861	66.41	3.25299	0.0211	-0.2739	12.981	OD	1.9523	CCRI35	37.713	461	M5	Gh_D12G0739	NA	NA	18027925	18028395	-	Structure; Domain; Homology; GO; Pathway; Expression;	Gh_D12G0739	0	0.16	0	-0.24	0
FY	qD12FY_cb	D12	mk1009	mk17992_D12	18989	37732030	66.348	66.861	66.41	3.25299	0.0211	-0.2739	12.981	OD	1.9523	CCRI35	37.713	461	M5	Gh_D12G0740	At2g37240	Thioredoxin-like protein AAED1, chloroplastic	18082882	18084494	+	Structure; Domain; Homology; GO; Pathway; Expression;	Gh_D12G0740	0.33	0.85	-0.16	-0.3	AT5G65840
FY	qD12FY_cb	D12	mk1009	mk17992_D12	18989	37732030	66.348	66.861	66.41	3.25299	0.0211	-0.2739	12.981	OD	1.9523	CCRI35	37.713	461	M5	Gh_D12G0741	NA	NA	18091666	18091938	+	Structure; Domain; Homology; GO; Pathway; Expression;	Gh_D12G0741	0	0	0	0	0
FY	qD12FY_cb	D12	mk1009	mk17992_D12	18989	37732030	66.348	66.861	66.41	3.25299	0.0211	-0.2739	12.981	OD	1.9523	CCRI35	37.713	461	M5	Gh_D12G0742	RNP1	Heterogeneous nuclear ribonucleoprotein 1	18107859	18108289	+	Structure; Domain; Homology; GO; Pathway; Expression;	Gh_D12G0742	0	0	0	0	AT5G55550
FY	qD12FY_cb	D12	mk1009	mk17992_D12	18989	37732030	66.348	66.861	66.41	3.25299	0.0211	-0.2739	12.981	OD	1.9523	CCRI35	37.713	461	M5	Gh_D12G0743	ANT	AP2-like ethylene-responsive transcription factor ANT	18147454	18150684	+	Structure; Domain; Homology; GO; Pathway; Expression;	Gh_D12G0743	0.29	-0.68	-0.16	0.39	AT4G37750
FY	qD12FY_cb	D12	mk1009	mk17992_D12	18989	37732030	66.348	66.861	66.41	3.25299	0.0211	-0.2739	12.981	OD	1.9523	CCRI35	37.713	461	M5	Gh_D12G0744	At3g47300	SelT-like protein	18190792	18191548	-	Structure; Domain; Homology; GO; Pathway; Expression;	Gh_D12G0744	0	0	0	0	AT5G58640
FY	qD12FY_cb	D12	mk1009	mk17992_D12	18989	37732030	66.348	66.861	66.41	3.25299	0.0211	-0.2739	12.981	OD	1.9523	CCRI35	37.713	461	M5	Gh_D12G0745	At1g69990	Probable LRR receptor-like serine/threonine-protein kinase At1g69990	18212855	18213658	+	Structure; Domain; Homology; GO; Pathway; Expression;	Gh_D12G0745	-0.7	-1.15	-0.96	-0.3	AT5G44700
FY	qD12FY_cb	D12	mk1009	mk17992_D12	18989	37732030	66.348	66.861	66.41	3.25299	0.0211	-0.2739	12.981	OD	1.9523	CCRI35	37.713	461	M5	Gh_D12G0746	PCMP-E84	Pentatricopeptide repeat-containing protein At3g49740	18270419	18271714	+	Structure; Domain; Homology; GO; Pathway; Expression;	Gh_D12G0746	-0.11	-0.28	-0.47	-0.1	AT4G39530
FY	qD12FY_cb	D12	mk1009	mk17992_D12	18989	37732030	66.348	66.861	66.41	3.25299	0.0211	-0.2739	12.981	OD	1.9523	CCRI35	37.713	461	M5	Gh_D12G0747	PCMP-E84	Pentatricopeptide repeat-containing protein At3g49740	18271833	18272645	+	Structure; Domain; Homology; GO; Pathway; Expression;	Gh_D12G0747	0.15	0.22	-0.33	-0.22	AT4G13650
FY	qD12FY_cb	D12	mk1009	mk17992_D12	18989	37732030	66.348	66.861	66.41	3.25299	0.0211	-0.2739	12.981	OD	1.9523	CCRI35	37.713	461	M5	Gh_D12G0748	PCMP-H79	Pentatricopeptide repeat-containing protein At3g49710	18294236	18296392	-	Structure; Domain; Homology; GO; Pathway; Expression;	Gh_D12G0748	-0.01	-0.38	-0.09	-0.28	AT5G16860
FY	qD12FY_cb	D12	mk1009	mk17992_D12	18989	37732030	66.348	66.861	66.41	3.25299	0.0211	-0.2739	12.981	OD	1.9523	CCRI35	37.713	461	M5	Gh_D12G0749	RAX3	Transcription factor RAX3	18452660	18453881	-	Structure; Domain; Homology; GO; Pathway; Expression;	Gh_D12G0749	-1.3	-1	0	-0.66	AT3G49690
FY	qD12FY_cb	D12	mk1009	mk17992_D12	18989	37732030	66.348	66.861	66.41	3.25299	0.0211	-0.2739	12.981	OD	1.9523	CCRI35	37.713	461	M5	Gh_D12G0750	rpoB	DNA-directed RNA polymerase subunit beta	18470428	18471336	-	Structure; Domain; Homology; GO; Pathway; Expression;	Gh_D12G0750	0	-1.3	-0.22	0.1	ATCG00190
FY	qD12FY_cb	D12	mk1009	mk17992_D12	18989	37732030	66.348	66.861	66.41	3.25299	0.0211	-0.2739	12.981	OD	1.9523	CCRI35	37.713	461	M5	Gh_D12G0751	NA	NA	18635069	18635365	-	Structure; Domain; Homology; GO; Pathway; Expression;	Gh_D12G0751	0	0	0	0	0
FY	qD12FY_cb	D12	mk1009	mk17992_D12	18989	37732030	66.348	66.861	66.41	3.25299	0.0211	-0.2739	12.981	OD	1.9523	CCRI35	37.713	461	M5	Gh_D12G0752	XTH6	Probable xyloglucan endotransglucosylase/hydrolase protein 6	19087203	19088941	+	Structure; Domain; Homology; GO; Pathway; Expression;	Gh_D12G0752	0.93	-0.08	0	0	AT5G65730
FY	qD12FY_cb	D12	mk1009	mk17992_D12	18989	37732030	66.348	66.861	66.41	3.25299	0.0211	-0.2739	12.981	OD	1.9523	CCRI35	37.713	461	M5	Gh_D12G0753	ACR6	ACT domain-containing protein ACR6	19164466	19164712	+	Structure; Domain; Homology; GO; Pathway; Expression;	Gh_D12G0753	0	0	0.33	0	AT1G69040
FY	qD12FY_cb	D12	mk1009	mk17992_D12	18989	37732030	66.348	66.861	66.41	3.25299	0.0211	-0.2739	12.981	OD	1.9523	CCRI35	37.713	461	M5	Gh_D12G0754	EPFL2	EPIDERMAL PATTERNING FACTOR-like protein 2	19167528	19168115	+	Structure; Domain; Homology; GO; Pathway; Expression;	Gh_D12G0754	0	0	0	-0.51	AT4G37810
FY	qD12FY_cb	D12	mk1009	mk17992_D12	18989	37732030	66.348	66.861	66.41	3.25299	0.0211	-0.2739	12.981	OD	1.9523	CCRI35	37.713	461	M5	Gh_D12G0755	NIFS1	Cysteine desulfurase, mitochondrial	19187814	19189166	-	Structure; Domain; Homology; GO; Pathway; Expression;	Gh_D12G0755	0.96	0.9	0.95	0.86	AT5G65720
FY	qD12FY_cb	D12	mk1009	mk17992_D12	18989	37732030	66.348	66.861	66.41	3.25299	0.0211	-0.2739	12.981	OD	1.9523	CCRI35	37.713	461	M5	Gh_D12G0756	NA	NA	19227152	19229812	+	Structure; Domain; Homology; GO; Pathway; Expression;	Gh_D12G0756	0.91	0.87	0.84	1.04	AT2G22795
FY	qD12FY_cb	D12	mk1009	mk17992_D12	18989	37732030	66.348	66.861	66.41	3.25299	0.0211	-0.2739	12.981	OD	1.9523	CCRI35	37.713	461	M5	Gh_D12G0757	TUBA	Tubulin alpha chain	19241964	19256292	-	Structure; Domain; Homology; GO; Pathway; Expression;	Gh_D12G0757	-1.52	-1.4	-1.22	-1.52	AT1G50010
FY	qD12FY_cb	D12	mk1009	mk17992_D12	18989	37732030	66.348	66.861	66.41	3.25299	0.0211	-0.2739	12.981	OD	1.9523	CCRI35	37.713	461	M5	Gh_D12G0758	BAM1	Leucine-rich repeat receptor-like serine/threonine-protein kinase BAM1	19505689	19509003	-	Structure; Domain; Homology; GO; Pathway; Expression;	Gh_D12G0758	0.73	0.14	-1	0.54	AT5G65700
FY	qD12FY_cb	D12	mk1009	mk17992_D12	18989	37732030	66.348	66.861	66.41	3.25299	0.0211	-0.2739	12.981	OD	1.9523	CCRI35	37.713	461	M5	Gh_D12G0759	NA	NA	19603900	19605596	-	Structure; Domain; Homology; GO; Pathway; Expression;	Gh_D12G0759	0	0	-1.7	-1.52	AT5G33406
FY	qD12FY_cb	D12	mk1009	mk17992_D12	18989	37732030	66.348	66.861	66.41	3.25299	0.0211	-0.2739	12.981	OD	1.9523	CCRI35	37.713	461	M5	Gh_D12G0760	At2g22730	Probable sphingolipid transporter spinster homolog 3	19637152	19643619	-	Structure; Domain; Homology; GO; Pathway; Expression;	Gh_D12G0760	0.18	0.29	-0.1	-0.05	AT2G22730
FY	qD12FY_cb	D12	mk1009	mk17992_D12	18989	37732030	66.348	66.861	66.41	3.25299	0.0211	-0.2739	12.981	OD	1.9523	CCRI35	37.713	461	M5	Gh_D12G0761	PCKA	Phosphoenolpyruvate carboxykinase [ATP]	19644141	19647267	-	Structure; Domain; Homology; GO; Pathway; Expression;	Gh_D12G0761	-0.43	-1.3	-0.68	-0.3	AT4G37870
FY	qD12FY_cb	D12	mk1009	mk17992_D12	18989	37732030	66.348	66.861	66.41	3.25299	0.0211	-0.2739	12.981	OD	1.9523	CCRI35	37.713	461	M5	Gh_D12G0762	NORK	Nodulation receptor kinase	19709550	19713828	+	Structure; Domain; Homology; GO; Pathway; Expression;	Gh_D12G0762	0.65	0.3	0.73	0.31	AT5G07280
FY	qD12FY_cb	D12	mk1009	mk17992_D12	18989	37732030	66.348	66.861	66.41	3.25299	0.0211	-0.2739	12.981	OD	1.9523	CCRI35	37.713	461	M5	Gh_D12G0763	OOP	Organellar oligopeptidase A, chloroplastic/mitochondrial	19714939	19719502	-	Structure; Domain; Homology; GO; Pathway; Expression;	Gh_D12G0763	1.27	1.02	0.47	0.8	AT5G65620
FY	qD12FY_cb	D12	mk1009	mk17992_D12	18989	37732030	66.348	66.861	66.41	3.25299	0.0211	-0.2739	12.981	OD	1.9523	CCRI35	37.713	461	M5	Gh_D12G0764	NA	NA	19726343	19726657	+	Structure; Domain; Homology; GO; Pathway; Expression;	Gh_D12G0764	-0.39	0	0	0	0
FY	qD12FY_cb	D12	mk1009	mk17992_D12	18989	37732030	66.348	66.861	66.41	3.25299	0.0211	-0.2739	12.981	OD	1.9523	CCRI35	37.713	461	M5	Gh_D12G0765	NA	NA	19769948	19770178	+	Structure; Domain; Homology; GO; Pathway; Expression;	Gh_D12G0765	0.54	0.67	-0.21	0.65	AT5G52420
FY	qD12FY_cb	D12	mk1009	mk17992_D12	18989	37732030	66.348	66.861	66.41	3.25299	0.0211	-0.2739	12.981	OD	1.9523	CCRI35	37.713	461	M5	Gh_D12G0766	OOP	Organellar oligopeptidase A, chloroplastic/mitochondrial	19878717	19881480	-	Structure; Domain; Homology; GO; Pathway; Expression;	Gh_D12G0766	1.13	0.7	0.31	0.61	AT5G65620
FY	qD12FY_cb	D12	mk1009	mk17992_D12	18989	37732030	66.348	66.861	66.41	3.25299	0.0211	-0.2739	12.981	OD	1.9523	CCRI35	37.713	461	M5	Gh_D12G0767	NA	NA	19986989	19987225	+	Structure; Domain; Homology; GO; Pathway; Expression;	Gh_D12G0767	0	0	0	0	0
FY	qD12FY_cb	D12	mk1009	mk17992_D12	18989	37732030	66.348	66.861	66.41	3.25299	0.0211	-0.2739	12.981	OD	1.9523	CCRI35	37.713	461	M5	Gh_D12G0768	LECRK91	L-type lectin-domain containing receptor kinase IX.1	20025944	20028001	+	Structure; Domain; Homology; GO; Pathway; Expression;	Gh_D12G0768	0	0	0	-1.52	AT5G10530
FY	qD12FY_cb	D12	mk1009	mk17992_D12	18989	37732030	66.348	66.861	66.41	3.25299	0.0211	-0.2739	12.981	OD	1.9523	CCRI35	37.713	461	M5	Gh_D12G0769	ORC2	Origin of replication complex subunit 2	20159536	20159857	-	Structure; Domain; Homology; GO; Pathway; Expression;	Gh_D12G0769	0.59	0.67	0.64	0.62	AT2G37560
FY	qD12FY_cb	D12	mk1009	mk17992_D12	18989	37732030	66.348	66.861	66.41	3.25299	0.0211	-0.2739	12.981	OD	1.9523	CCRI35	37.713	461	M5	Gh_D12G0770	rhiE	Rhamnogalacturonate lyase	20172173	20176145	+	Structure; Domain; Homology; GO; Pathway; Expression;	Gh_D12G0770	-0.8	-1.7	0.01	-0.55	AT2G22620
FY	qD12FY_cb	D12	mk1009	mk17992_D12	18989	37732030	66.348	66.861	66.41	3.25299	0.0211	-0.2739	12.981	OD	1.9523	CCRI35	37.713	461	M5	Gh_D12G0771	rhiE	Rhamnogalacturonate lyase	20308391	20313058	+	Structure; Domain; Homology; GO; Pathway; Expression;	Gh_D12G0771	-0.77	0.13	0.6	0.31	AT2G22620
FY	qD12FY_cb	D12	mk1009	mk17992_D12	18989	37732030	66.348	66.861	66.41	3.25299	0.0211	-0.2739	12.981	OD	1.9523	CCRI35	37.713	461	M5	Gh_D12G0772	NA	NA	20428773	20429183	-	Structure; Domain; Homology; GO; Pathway; Expression;	Gh_D12G0772	0.4	0.66	1.3	1.36	0
FY	qD12FY_cb	D12	mk1009	mk17992_D12	18989	37732030	66.348	66.861	66.41	3.25299	0.0211	-0.2739	12.981	OD	1.9523	CCRI35	37.713	461	M5	Gh_D12G0773	CG5412	UPF0483 protein CG5412	20596502	20597663	+	Structure; Domain; Homology; GO; Pathway; Expression;	Gh_D12G0773	1.8	1.83	0.58	0.83	AT4G24380
FY	qD12FY_cb	D12	mk1009	mk17992_D12	18989	37732030	66.348	66.861	66.41	3.25299	0.0211	-0.2739	12.981	OD	1.9523	CCRI35	37.713	461	M5	Gh_D12G0774	GEM	GLABRA2 expression modulator	20819879	20822547	+	Structure; Domain; Homology; GO; Pathway; Expression;	Gh_D12G0774	0.1	0.11	0.01	-0.08	AT2G22475
FY	qD12FY_cb	D12	mk1009	mk17992_D12	18989	37732030	66.348	66.861	66.41	3.25299	0.0211	-0.2739	12.981	OD	1.9523	CCRI35	37.713	461	M5	Gh_D12G0775	ZHD1	Zinc-finger homeodomain protein 1	20868067	20868762	+	Structure; Domain; Homology; GO; Pathway; Expression;	Gh_D12G0775	-0.92	0	-0.49	-0.22	AT4G24660
FY	qD12FY_cb	D12	mk1009	mk17992_D12	18989	37732030	66.348	66.861	66.41	3.25299	0.0211	-0.2739	12.981	OD	1.9523	CCRI35	37.713	461	M5	Gh_D12G0776	CYCD4-1	Cyclin-D4-1	21022827	21024913	+	Structure; Domain; Homology; GO; Pathway; Expression;	Gh_D12G0776	0.81	0.95	0.36	0.04	AT5G65420
FY	qD12FY_cb	D12	mk1009	mk17992_D12	18989	37732030	66.348	66.861	66.41	3.25299	0.0211	-0.2739	12.981	OD	1.9523	CCRI35	37.713	461	M5	Gh_D12G0777	STP14	Sugar transport protein 14	21182208	21182850	-	Structure; Domain; Homology; GO; Pathway; Expression;	Gh_D12G0777	0	0	0	0	AT1G77210
FY	qD12FY_cb	D12	mk1009	mk17992_D12	18989	37732030	66.348	66.861	66.41	3.25299	0.0211	-0.2739	12.981	OD	1.9523	CCRI35	37.713	461	M5	Gh_D12G0778	J	MADS-box protein JOINTLESS	21444908	21447279	+	Structure; Domain; Homology; GO; Pathway; Expression;	Gh_D12G0778	-1.52	0	-1.15	-0.74	AT2G22540
FY	qD12FY_cb	D12	mk1009	mk17992_D12	18989	37732030	66.348	66.861	66.41	3.25299	0.0211	-0.2739	12.981	OD	1.9523	CCRI35	37.713	461	M5	Gh_D12G0779	ATL54	RING-H2 finger protein ATL54	21864727	21865866	-	Structure; Domain; Homology; GO; Pathway; Expression;	Gh_D12G0779	-0.51	-1.05	-0.11	-0.11	AT1G72220
FY	qD12FY_cb	D12	mk1009	mk17992_D12	18989	37732030	66.348	66.861	66.41	3.25299	0.0211	-0.2739	12.981	OD	1.9523	CCRI35	37.713	461	M5	Gh_D12G0780	ATHB-16	Homeobox-leucine zipper protein ATHB-16	21958355	21959527	+	Structure; Domain; Homology; GO; Pathway; Expression;	Gh_D12G0780	0.35	-0.05	0.57	0.43	AT4G40060
FY	qD12FY_cb	D12	mk1009	mk17992_D12	18989	37732030	66.348	66.861	66.41	3.25299	0.0211	-0.2739	12.981	OD	1.9523	CCRI35	37.713	461	M5	Gh_D12G0781	VIP4	Protein LEO1 homolog	22024607	22026497	-	Structure; Domain; Homology; GO; Pathway; Expression;	Gh_D12G0781	0.96	0.81	0.45	0.76	AT5G61150
FY	qD12FY_cb	D12	mk1009	mk17992_D12	18989	37732030	66.348	66.861	66.41	3.25299	0.0211	-0.2739	12.981	OD	1.9523	CCRI35	37.713	461	M5	Gh_D12G0782	NA	NA	22386495	22386947	+	Structure; Domain; Homology; GO; Pathway; Expression;	Gh_D12G0782	-0.01	-0.12	0	0.08	0
FY	qD12FY_cb	D12	mk1009	mk17992_D12	18989	37732030	66.348	66.861	66.41	3.25299	0.0211	-0.2739	12.981	OD	1.9523	CCRI35	37.713	461	M5	Gh_D12G0783	NA	NA	22449537	22450642	-	Structure; Domain; Homology; GO; Pathway; Expression;	Gh_D12G0783	-0.12	-0.06	-0.28	0.1	0
FY	qD12FY_cb	D12	mk1009	mk17992_D12	18989	37732030	66.348	66.861	66.41	3.25299	0.0211	-0.2739	12.981	OD	1.9523	CCRI35	37.713	461	M5	Gh_D12G0784	SCAI	Protein SCAI	22579470	22584147	+	Structure; Domain; Homology; GO; Pathway; Expression;	Gh_D12G0784	0.33	0.19	0.32	0.61	AT4G40050
FY	qD12FY_cb	D12	mk1009	mk17992_D12	18989	37732030	66.348	66.861	66.41	3.25299	0.0211	-0.2739	12.981	OD	1.9523	CCRI35	37.713	461	M5	Gh_D12G0785	Mnat1	CDK-activating kinase assembly factor MAT1	22585830	22587534	+	Structure; Domain; Homology; GO; Pathway; Expression;	Gh_D12G0785	0.86	0.56	0.6	0.52	AT4G30820
FY	qD12FY_cb	D12	mk1009	mk17992_D12	18989	37732030	66.348	66.861	66.41	3.25299	0.0211	-0.2739	12.981	OD	1.9523	CCRI35	37.713	461	M5	Gh_D12G0786	GCL1	LanC-like protein GCL1	22607960	22610284	+	Structure; Domain; Homology; GO; Pathway; Expression;	Gh_D12G0786	0.36	-0.23	-0.15	0.75	AT5G65280
FY	qD12FY_cb	D12	mk1009	mk17992_D12	18989	37732030	66.348	66.861	66.41	3.25299	0.0211	-0.2739	12.981	OD	1.9523	CCRI35	37.713	461	M5	Gh_D12G0787	rps6	40S ribosomal protein S6	22641125	22642990	+	Structure; Domain; Homology; GO; Pathway; Expression;	Gh_D12G0787	2.16	1.95	1.41	1.67	AT5G10360
FY	qD12FY_cb	D12	mk1009	mk17992_D12	18989	37732030	66.348	66.861	66.41	3.25299	0.0211	-0.2739	12.981	OD	1.9523	CCRI35	37.713	461	M5	Gh_D12G0788	PER17	Peroxidase 17	22644947	22646101	-	Structure; Domain; Homology; GO; Pathway; Expression;	Gh_D12G0788	0.51	0.5	0.38	0.25	AT2G22420
FY	qD12FY_cb	D12	mk1009	mk17992_D12	18989	37732030	66.348	66.861	66.41	3.25299	0.0211	-0.2739	12.981	OD	1.9523	CCRI35	37.713	461	M5	Gh_D12G0789	RABH1E	Ras-related protein RABH1e	22712128	22714769	+	Structure; Domain; Homology; GO; Pathway; Expression;	Gh_D12G0789	0.66	0.49	0.52	0.09	AT5G10260
FY	qD12FY_cb	D12	mk1009	mk17992_D12	18989	37732030	66.348	66.861	66.41	3.25299	0.0211	-0.2739	12.981	OD	1.9523	CCRI35	37.713	461	M5	Gh_D12G0790	NA	NA	22721997	22726291	-	Structure; Domain; Homology; GO; Pathway; Expression;	Gh_D12G0790	0.95	0.7	0.06	0.28	AT4G39900
FY	qD12FY_cb	D12	mk1009	mk17992_D12	18989	37732030	66.348	66.861	66.41	3.25299	0.0211	-0.2739	12.981	OD	1.9523	CCRI35	37.713	461	M5	Gh_D12G0791	CMTA3	Calmodulin-binding transcription activator 3	22813988	22822093	+	Structure; Domain; Homology; GO; Pathway; Expression;	Gh_D12G0791	0.83	0.76	1.16	1.23	AT2G22300
FY	qD12FY_cb	D12	mk1009	mk17992_D12	18989	37732030	66.348	66.861	66.41	3.25299	0.0211	-0.2739	12.981	OD	1.9523	CCRI35	37.713	461	M5	Gh_D12G0792	NA	NA	22888646	22888966	+	Structure; Domain; Homology; GO; Pathway; Expression;	Gh_D12G0792	0	0	0	0	0
FY	qD12FY_cb	D12	mk1009	mk17992_D12	18989	37732030	66.348	66.861	66.41	3.25299	0.0211	-0.2739	12.981	OD	1.9523	CCRI35	37.713	461	M5	Gh_D12G0793	NA	NA	22951380	22951637	-	Structure; Domain; Homology; GO; Pathway; Expression;	Gh_D12G0793	0	0	0	0	0
FY	qD12FY_cb	D12	mk1009	mk17992_D12	18989	37732030	66.348	66.861	66.41	3.25299	0.0211	-0.2739	12.981	OD	1.9523	CCRI35	37.713	461	M5	Gh_D12G0794	ASK11	SKP1-like protein 11	23025954	23026430	-	Structure; Domain; Homology; GO; Pathway; Expression;	Gh_D12G0794	0	0	0	0	AT4G34210
FY	qD12FY_cb	D12	mk1009	mk17992_D12	18989	37732030	66.348	66.861	66.41	3.25299	0.0211	-0.2739	12.981	OD	1.9523	CCRI35	37.713	461	M5	Gh_D12G0795	NA	NA	23036980	23037664	-	Structure; Domain; Homology; GO; Pathway; Expression;	Gh_D12G0795	0	0	0	0	0
FY	qD12FY_cb	D12	mk1009	mk17992_D12	18989	37732030	66.348	66.861	66.41	3.25299	0.0211	-0.2739	12.981	OD	1.9523	CCRI35	37.713	461	M5	Gh_D12G0796	NA	NA	23139037	23140492	+	Structure; Domain; Homology; GO; Pathway; Expression;	Gh_D12G0796	0.35	-0.74	0	-0.03	AT5G47690
FY	qD12FY_cb	D12	mk1009	mk17992_D12	18989	37732030	66.348	66.861	66.41	3.25299	0.0211	-0.2739	12.981	OD	1.9523	CCRI35	37.713	461	M5	Gh_D12G0797	Kifc3	Kinesin-like protein KIFC3	23157170	23162660	+	Structure; Domain; Homology; GO; Pathway; Expression;	Gh_D12G0797	0.21	-0.27	-1.05	-0.23	AT2G22610
FY	qD12FY_cb	D12	mk1009	mk17992_D12	18989	37732030	66.348	66.861	66.41	3.25299	0.0211	-0.2739	12.981	OD	1.9523	CCRI35	37.713	461	M5	Gh_D12G0798	ENT1	Equilibrative nucleotide transporter 1	23203794	23206800	+	Structure; Domain; Homology; GO; Pathway; Expression;	Gh_D12G0798	0.71	0.76	-0.08	-0.08	AT1G70330
FY	qD12FY_cb	D12	mk1009	mk17992_D12	18989	37732030	66.348	66.861	66.41	3.25299	0.0211	-0.2739	12.981	OD	1.9523	CCRI35	37.713	461	M5	Gh_D12G0799	DOF5.7	Dof zinc finger protein DOF5.7	23217925	23218935	-	Structure; Domain; Homology; GO; Pathway; Expression;	Gh_D12G0799	-1.7	-1.15	-1.1	0.17	AT5G65590
FY	qD12FY_cb	D12	mk1009	mk17992_D12	18989	37732030	66.348	66.861	66.41	3.25299	0.0211	-0.2739	12.981	OD	1.9523	CCRI35	37.713	461	M5	Gh_D12G0800	PI4KB1	Phosphatidylinositol 4-kinase beta 1	23582082	23595304	-	Structure; Domain; Homology; GO; Pathway; Expression;	Gh_D12G0800	0.79	0.69	0.64	0.8	AT5G09350
FY	qD12FY_cb	D12	mk1009	mk17992_D12	18989	37732030	66.348	66.861	66.41	3.25299	0.0211	-0.2739	12.981	OD	1.9523	CCRI35	37.713	461	M5	Gh_D12G0801	NA	NA	23878310	23878465	+	Structure; Domain; Homology; GO; Pathway; Expression;	Gh_D12G0801	1.81	1.81	3.29	2.38	0
FY	qD12FY_cb	D12	mk1009	mk17992_D12	18989	37732030	66.348	66.861	66.41	3.25299	0.0211	-0.2739	12.981	OD	1.9523	CCRI35	37.713	461	M5	Gh_D12G0802	At5g64030	Probable methyltransferase PMT26	23900199	23904219	+	Structure; Domain; Homology; GO; Pathway; Expression;	Gh_D12G0802	1.83	1.89	1.29	1.44	AT5G64030
FY	qD12FY_cb	D12	mk1009	mk17992_D12	18989	37732030	66.348	66.861	66.41	3.25299	0.0211	-0.2739	12.981	OD	1.9523	CCRI35	37.713	461	M5	Gh_D12G0803	RGLG1	E3 ubiquitin-protein ligase RGLG1	24194056	24199793	+	Structure; Domain; Homology; GO; Pathway; Expression;	Gh_D12G0803	1.25	1.2	1.31	1.21	AT5G63970
FY	qD12FY_cb	D12	mk1009	mk17992_D12	18989	37732030	66.348	66.861	66.41	3.25299	0.0211	-0.2739	12.981	OD	1.9523	CCRI35	37.713	461	M5	Gh_D12G0804	PERK10	Proline-rich receptor-like protein kinase PERK10	24327622	24330719	-	Structure; Domain; Homology; GO; Pathway; Expression;	Gh_D12G0804	0.63	-0.02	0.39	0.63	AT5G63940
FY	qD12FY_cb	D12	mk1009	mk17992_D12	18989	37732030	66.348	66.861	66.41	3.25299	0.0211	-0.2739	12.981	OD	1.9523	CCRI35	37.713	461	M5	Gh_D12G0805	NA	NA	24809991	24812691	+	Structure; Domain; Homology; GO; Pathway; Expression;	Gh_D12G0805	0.21	0.04	-0.1	0.38	0
FY	qD12FY_cb	D12	mk1009	mk17992_D12	18989	37732030	66.348	66.861	66.41	3.25299	0.0211	-0.2739	12.981	OD	1.9523	CCRI35	37.713	461	M5	Gh_D12G0806	XTHB	Probable xyloglucan endotransglucosylase/hydrolase protein B	24883766	24885026	+	Structure; Domain; Homology; GO; Pathway; Expression;	Gh_D12G0806	-0.05	0.83	-1.05	-0.57	AT5G13870
FY	qD12FY_cb	D12	mk1009	mk17992_D12	18989	37732030	66.348	66.861	66.41	3.25299	0.0211	-0.2739	12.981	OD	1.9523	CCRI35	37.713	461	M5	Gh_D12G0807	wdr26	WD repeat-containing protein 26	24932625	24939884	+	Structure; Domain; Homology; GO; Pathway; Expression;	Gh_D12G0807	0.96	0.93	0.85	0.76	AT5G08560
FY	qD12FY_cb	D12	mk1009	mk17992_D12	18989	37732030	66.348	66.861	66.41	3.25299	0.0211	-0.2739	12.981	OD	1.9523	CCRI35	37.713	461	M5	Gh_D12G0808	PPC1	Phosphoenolpyruvate carboxylase 1	25014666	25019967	+	Structure; Domain; Homology; GO; Pathway; Expression;	Gh_D12G0808	0	-0.01	-0.7	-0.72	AT1G53310
FY	qD12FY_cb	D12	mk1009	mk17992_D12	18989	37732030	66.348	66.861	66.41	3.25299	0.0211	-0.2739	12.981	OD	1.9523	CCRI35	37.713	461	M5	Gh_D12G0809	atpI	ATP synthase protein I	25051976	25058561	-	Structure; Domain; Homology; GO; Pathway; Expression;	Gh_D12G0809	0.74	0.35	0.31	0.56	AT2G31040
FY	qD12FY_cb	D12	mk1009	mk17992_D12	18989	37732030	66.348	66.861	66.41	3.25299	0.0211	-0.2739	12.981	OD	1.9523	CCRI35	37.713	461	M5	Gh_D12G0810	NA	NA	25074487	25090379	-	Structure; Domain; Homology; GO; Pathway; Expression;	Gh_D12G0810	0.52	0.44	0.55	0.52	AT5G47860
FY	qD12FY_cb	D12	mk1009	mk17992_D12	18989	37732030	66.348	66.861	66.41	3.25299	0.0211	-0.2739	12.981	OD	1.9523	CCRI35	37.713	461	M5	Gh_D12G0811	rpoB	DNA-directed RNA polymerase subunit beta	25212025	25212417	+	Structure; Domain; Homology; GO; Pathway; Expression;	Gh_D12G0811	-0.57	-0.12	0.69	0.89	ATCG00190
FY	qD12FY_cb	D12	mk1009	mk17992_D12	18989	37732030	66.348	66.861	66.41	3.25299	0.0211	-0.2739	12.981	OD	1.9523	CCRI35	37.713	461	M5	Gh_D12G0812	TPX2	Protein TPX2	25220814	25223629	-	Structure; Domain; Homology; GO; Pathway; Expression;	Gh_D12G0812	-0.28	-0.74	0	-0.49	AT3G01015
FY	qD12FY_cb	D12	mk1009	mk17992_D12	18989	37732030	66.348	66.861	66.41	3.25299	0.0211	-0.2739	12.981	OD	1.9523	CCRI35	37.713	461	M5	Gh_D12G0813	NA	NA	25337933	25338645	-	Structure; Domain; Homology; GO; Pathway; Expression;	Gh_D12G0813	1.16	1.21	1.38	1.31	AT3G04950
FY	qD12FY_cb	D12	mk1009	mk17992_D12	18989	37732030	66.348	66.861	66.41	3.25299	0.0211	-0.2739	12.981	OD	1.9523	CCRI35	37.713	461	M5	Gh_D12G0814	UGD2	UDP-glucose 6-dehydrogenase 2	25383137	25384579	+	Structure; Domain; Homology; GO; Pathway; Expression;	Gh_D12G0814	1.31	1.36	0.49	0.85	AT3G29360
FY	qD12FY_cb	D12	mk1009	mk17992_D12	18989	37732030	66.348	66.861	66.41	3.25299	0.0211	-0.2739	12.981	OD	1.9523	CCRI35	37.713	461	M5	Gh_D12G0815	NA	NA	25384580	25384804	+	Structure; Domain; Homology; GO; Pathway; Expression;	Gh_D12G0815	1.18	1.65	0.49	0.69	0
FY	qD12FY_cb	D12	mk1009	mk17992_D12	18989	37732030	66.348	66.861	66.41	3.25299	0.0211	-0.2739	12.981	OD	1.9523	CCRI35	37.713	461	M5	Gh_D12G0816	MAPR4	Membrane-associated progesterone-binding protein 4	25421218	25428060	+	Structure; Domain; Homology; GO; Pathway; Expression;	Gh_D12G0816	1.21	1.1	0.76	0.68	AT4G14965
FY	qD12FY_cb	D12	mk1009	mk17992_D12	18989	37732030	66.348	66.861	66.41	3.25299	0.0211	-0.2739	12.981	OD	1.9523	CCRI35	37.713	461	M5	Gh_D12G0817	ABCC1	ABC transporter D family member 1	25513678	25528335	+	Structure; Domain; Homology; GO; Pathway; Expression;	Gh_D12G0817	0.8	0.69	0.97	0.94	AT4G39850
FY	qD12FY_cb	D12	mk1009	mk17992_D12	18989	37732030	66.348	66.861	66.41	3.25299	0.0211	-0.2739	12.981	OD	1.9523	CCRI35	37.713	461	M5	Gh_D12G0818	oxr1	Oxidation resistance protein 1	25580070	25583030	+	Structure; Domain; Homology; GO; Pathway; Expression;	Gh_D12G0818	1.13	1.43	0.96	0.79	AT4G39870
FY	qD12FY_cb	D12	mk1009	mk17992_D12	18989	37732030	66.348	66.861	66.41	3.25299	0.0211	-0.2739	12.981	OD	1.9523	CCRI35	37.713	461	M5	Gh_D12G0819	ASN3	Asparagine synthetase [glutamine-hydrolyzing] 3	25584206	25590374	-	Structure; Domain; Homology; GO; Pathway; Expression;	Gh_D12G0819	1.35	1.03	1.05	1.33	AT5G10240
FY	qD12FY_cb	D12	mk1009	mk17992_D12	18989	37732030	66.348	66.861	66.41	3.25299	0.0211	-0.2739	12.981	OD	1.9523	CCRI35	37.713	461	M5	Gh_D12G0820	At3g50810	CASP-like protein 5C2	25635767	25637258	+	Structure; Domain; Homology; GO; Pathway; Expression;	Gh_D12G0820	-1.52	-1.4	0	-0.72	AT3G50810
FY	qD12FY_cb	D12	mk1009	mk17992_D12	18989	37732030	66.348	66.861	66.41	3.25299	0.0211	-0.2739	12.981	OD	1.9523	CCRI35	37.713	461	M5	Gh_D12G0821	dnaJ	Chaperone protein DnaJ	25645692	25649129	+	Structure; Domain; Homology; GO; Pathway; Expression;	Gh_D12G0821	0.12	0	0.27	-0.14	AT2G22360
FY	qD12FY_cb	D12	mk1009	mk17992_D12	18989	37732030	66.348	66.861	66.41	3.25299	0.0211	-0.2739	12.981	OD	1.9523	CCRI35	37.713	461	M5	Gh_D12G0822	dnaJ	Chaperone protein DnaJ	25649175	25649708	+	Structure; Domain; Homology; GO; Pathway; Expression;	Gh_D12G0822	0.48	0.16	0.37	0.36	AT2G22360
FY	qD12FY_cb	D12	mk1009	mk17992_D12	18989	37732030	66.348	66.861	66.41	3.25299	0.0211	-0.2739	12.981	OD	1.9523	CCRI35	37.713	461	M5	Gh_D12G0823	UBP3	Ubiquitin carboxyl-terminal hydrolase 3	25709349	25713069	-	Structure; Domain; Homology; GO; Pathway; Expression;	Gh_D12G0823	0.85	0.56	0.97	0.64	AT4G39910
FY	qD12FY_cb	D12	mk1009	mk17992_D12	18989	37732030	66.348	66.861	66.41	3.25299	0.0211	-0.2739	12.981	OD	1.9523	CCRI35	37.713	461	M5	Gh_D12G0824	lip3	Lipase 3	25767379	25769564	+	Structure; Domain; Homology; GO; Pathway; Expression;	Gh_D12G0824	-0.09	0.01	-0.04	0.02	AT4G39955
FY	qD12FY_cb	D12	mk1009	mk17992_D12	18989	37732030	66.348	66.861	66.41	3.25299	0.0211	-0.2739	12.981	OD	1.9523	CCRI35	37.713	461	M5	Gh_D12G0825	NA	NA	25769882	25773401	-	Structure; Domain; Homology; GO; Pathway; Expression;	Gh_D12G0825	0	0	0	-1.05	AT1G10380
FY	qD12FY_cb	D12	mk1009	mk17992_D12	18989	37732030	66.348	66.861	66.41	3.25299	0.0211	-0.2739	12.981	OD	1.9523	CCRI35	37.713	461	M5	Gh_D12G0826	At3g62120	Proline--tRNA ligase, cytoplasmic	25778865	25780175	-	Structure; Domain; Homology; GO; Pathway; Expression;	Gh_D12G0826	0.44	0.32	0.35	0.21	AT3G62120
FY	qD12FY_cb	D12	mk1009	mk17992_D12	18989	37732030	66.348	66.861	66.41	3.25299	0.0211	-0.2739	12.981	OD	1.9523	CCRI35	37.713	461	M5	Gh_D12G0827	NA	NA	25812249	25820996	-	Structure; Domain; Homology; GO; Pathway; Expression;	Gh_D12G0827	0.38	0.01	-0.24	0.11	AT2G40980
FY	qD12FY_cb	D12	mk1009	mk17992_D12	18989	37732030	66.348	66.861	66.41	3.25299	0.0211	-0.2739	12.981	OD	1.9523	CCRI35	37.713	461	M5	Gh_D12G0828	METTL21A	Protein N-lysine methyltransferase METTL21A	25904834	25908388	-	Structure; Domain; Homology; GO; Pathway; Expression;	Gh_D12G0828	0.59	0.14	0.61	0.64	AT1G73320
FY	qD12FY_cb	D12	mk1009	mk17992_D12	18989	37732030	66.348	66.861	66.41	3.25299	0.0211	-0.2739	12.981	OD	1.9523	CCRI35	37.713	461	M5	Gh_D12G0829	TTC7B	Tetratricopeptide repeat protein 7B	25929157	25934770	+	Structure; Domain; Homology; GO; Pathway; Expression;	Gh_D12G0829	0.18	0.15	0.18	0.36	AT2G43040
FY	qD12FY_cb	D12	mk1009	mk17992_D12	18989	37732030	66.348	66.861	66.41	3.25299	0.0211	-0.2739	12.981	OD	1.9523	CCRI35	37.713	461	M5	Gh_D12G0830	DTX41	Protein DETOXIFICATION 41	25956524	25959631	-	Structure; Domain; Homology; GO; Pathway; Expression;	Gh_D12G0830	1.92	1.77	1.32	1.09	AT3G59030
FY	qD12FY_cb	D12	mk1009	mk17992_D12	18989	37732030	66.348	66.861	66.41	3.25299	0.0211	-0.2739	12.981	OD	1.9523	CCRI35	37.713	461	M5	Gh_D12G0831	ARF6	Auxin response factor 6	26008244	26017590	-	Structure; Domain; Homology; GO; Pathway; Expression;	Gh_D12G0831	0.42	0.37	0.58	0.88	AT1G30330
FY	qD12FY_cb	D12	mk1009	mk17992_D12	18989	37732030	66.348	66.861	66.41	3.25299	0.0211	-0.2739	12.981	OD	1.9523	CCRI35	37.713	461	M5	Gh_D12G0832	fluG	Protein fluG	26044320	26045742	-	Structure; Domain; Homology; GO; Pathway; Expression;	Gh_D12G0832	0.7	0.22	0.61	0.56	AT5G48960
FY	qD12FY_cb	D12	mk1009	mk17992_D12	18989	37732030	66.348	66.861	66.41	3.25299	0.0211	-0.2739	12.981	OD	1.9523	CCRI35	37.713	461	M5	Gh_D12G0833	NA	NA	26138242	26138424	-	Structure; Domain; Homology; GO; Pathway; Expression;	Gh_D12G0833	0.65	0.67	0	0	0
FY	qD12FY_cb	D12	mk1009	mk17992_D12	18989	37732030	66.348	66.861	66.41	3.25299	0.0211	-0.2739	12.981	OD	1.9523	CCRI35	37.713	461	M5	Gh_D12G0834	MTM1	Phosphatidylinositol-3-phosphatase myotubularin-1	26152545	26166404	+	Structure; Domain; Homology; GO; Pathway; Expression;	Gh_D12G0834	0.7	0.62	0.84	0.92	AT3G10550
FY	qD12FY_cb	D12	mk1009	mk17992_D12	18989	37732030	66.348	66.861	66.41	3.25299	0.0211	-0.2739	12.981	OD	1.9523	CCRI35	37.713	461	M5	Gh_D12G0835	DEGP10	Protease Do-like 10, mitochondrial	26198353	26208396	+	Structure; Domain; Homology; GO; Pathway; Expression;	Gh_D12G0835	0.69	0.39	0.44	0.25	AT5G36950
FY	qD12FY_cb	D12	mk1009	mk17992_D12	18989	37732030	66.348	66.861	66.41	3.25299	0.0211	-0.2739	12.981	OD	1.9523	CCRI35	37.713	461	M5	Gh_D12G0836	NA	NA	26247296	26247823	+	Structure; Domain; Homology; GO; Pathway; Expression;	Gh_D12G0836	0.41	0.23	0.05	0.1	AT1G21150
FY	qD12FY_cb	D12	mk1009	mk17992_D12	18989	37732030	66.348	66.861	66.41	3.25299	0.0211	-0.2739	12.981	OD	1.9523	CCRI35	37.713	461	M5	Gh_D12G0837	EXL2	Protein EXORDIUM-like 2	26406462	26407506	+	Structure; Domain; Homology; GO; Pathway; Expression;	Gh_D12G0837	0	0	0	0	AT5G64260
FY	qD12FY_cb	D12	mk1009	mk17992_D12	18989	37732030	66.348	66.861	66.41	3.25299	0.0211	-0.2739	12.981	OD	1.9523	CCRI35	37.713	461	M5	Gh_D12G0838	NA	NA	26534392	26535103	-	Structure; Domain; Homology; GO; Pathway; Expression;	Gh_D12G0838	1.34	1.27	1.07	0.84	0
FY	qD12FY_cb	D12	mk1009	mk17992_D12	18989	37732030	66.348	66.861	66.41	3.25299	0.0211	-0.2739	12.981	OD	1.9523	CCRI35	37.713	461	M5	Gh_D12G0839	GPAT1	Glycerol-3-phosphate acyltransferase 1	26672950	26674926	+	Structure; Domain; Homology; GO; Pathway; Expression;	Gh_D12G0839	-0.96	-1.52	-0.72	-0.22	AT1G06520
FY	qD12FY_cb	D12	mk1009	mk17992_D12	18989	37732030	66.348	66.861	66.41	3.25299	0.0211	-0.2739	12.981	OD	1.9523	CCRI35	37.713	461	M5	Gh_D12G0840	At1g65750	Putative ribonuclease H protein At1g65750	26914084	26914500	-	Structure; Domain; Homology; GO; Pathway; Expression;	Gh_D12G0840	0	0	0	-0.85	AT5G42905
FY	qD12FY_cb	D12	mk1009	mk17992_D12	18989	37732030	66.348	66.861	66.41	3.25299	0.0211	-0.2739	12.981	OD	1.9523	CCRI35	37.713	461	M5	Gh_D12G0841	CPR30	F-box protein CPR30	27179017	27180273	+	Structure; Domain; Homology; GO; Pathway; Expression;	Gh_D12G0841	0.42	0.14	0.29	1.24	AT4G12560
FY	qD12FY_cb	D12	mk1009	mk17992_D12	18989	37732030	66.348	66.861	66.41	3.25299	0.0211	-0.2739	12.981	OD	1.9523	CCRI35	37.713	461	M5	Gh_D12G0842	KRP3	Cyclin-dependent kinase inhibitor 3	27223099	27224215	-	Structure; Domain; Homology; GO; Pathway; Expression;	Gh_D12G0842	0.28	0.37	0.88	0.88	AT3G19150
FY	qD12FY_cb	D12	mk1009	mk17992_D12	18989	37732030	66.348	66.861	66.41	3.25299	0.0211	-0.2739	12.981	OD	1.9523	CCRI35	37.713	461	M5	Gh_D12G0843	NA	NA	27301671	27301976	+	Structure; Domain; Homology; GO; Pathway; Expression;	Gh_D12G0843	0	0	0	0	AT2G23440
FY	qD12FY_cb	D12	mk1009	mk17992_D12	18989	37732030	66.348	66.861	66.41	3.25299	0.0211	-0.2739	12.981	OD	1.9523	CCRI35	37.713	461	M5	Gh_D12G0844	NA	NA	27335854	27339065	+	Structure; Domain; Homology; GO; Pathway; Expression;	Gh_D12G0844	0.33	-0.06	-0.12	0.03	AT4G37080
FY	qD12FY_cb	D12	mk1009	mk17992_D12	18989	37732030	66.348	66.861	66.41	3.25299	0.0211	-0.2739	12.981	OD	1.9523	CCRI35	37.713	461	M5	Gh_D12G0845	NA	NA	27370652	27375301	-	Structure; Domain; Homology; GO; Pathway; Expression;	Gh_D12G0845	1.12	1.1	1.17	1.15	AT3G50590
FY	qD12FY_cb	D12	mk1009	mk17992_D12	18989	37732030	66.348	66.861	66.41	3.25299	0.0211	-0.2739	12.981	OD	1.9523	CCRI35	37.713	461	M5	Gh_D12G0846	SWD1	COMPASS component SWD1	27375930	27382195	-	Structure; Domain; Homology; GO; Pathway; Expression;	Gh_D12G0846	0.83	0.7	0.75	0.94	AT3G50590
FY	qD12FY_cb	D12	mk1009	mk17992_D12	18989	37732030	66.348	66.861	66.41	3.25299	0.0211	-0.2739	12.981	OD	1.9523	CCRI35	37.713	461	M5	Gh_D12G0847	Os10g0391300	Zinc finger CCCH domain-containing protein 62	27384211	27386130	-	Structure; Domain; Homology; GO; Pathway; Expression;	Gh_D12G0847	0.78	0.64	0.86	0.64	AT5G66840
FY	qD12FY_cb	D12	mk1009	mk17992_D12	18989	37732030	66.348	66.861	66.41	3.25299	0.0211	-0.2739	12.981	OD	1.9523	CCRI35	37.713	461	M5	Gh_D12G0848	CRK5	CDPK-related kinase 5	27440935	27445272	-	Structure; Domain; Homology; GO; Pathway; Expression;	Gh_D12G0848	1.6	1.62	1.52	1.34	AT3G50530
FY	qD12FY_cb	D12	mk1009	mk17992_D12	18989	37732030	66.348	66.861	66.41	3.25299	0.0211	-0.2739	12.981	OD	1.9523	CCRI35	37.713	461	M5	Gh_D12G0849	At3g50520	Phosphoglycerate mutase-like protein 4	27508592	27510257	-	Structure; Domain; Homology; GO; Pathway; Expression;	Gh_D12G0849	-0.68	0	-0.82	0.32	AT3G50520
FY	qD12FY_cb	D12	mk1009	mk17992_D12	18989	37732030	66.348	66.861	66.41	3.25299	0.0211	-0.2739	12.981	OD	1.9523	CCRI35	37.713	461	M5	Gh_D12G0850	NA	NA	27537897	27538889	-	Structure; Domain; Homology; GO; Pathway; Expression;	Gh_D12G0850	-0.57	0	0	0	0
FY	qD12FY_cb	D12	mk1009	mk17992_D12	18989	37732030	66.348	66.861	66.41	3.25299	0.0211	-0.2739	12.981	OD	1.9523	CCRI35	37.713	461	M5	Gh_D12G0851	NA	NA	27593056	27594084	+	Structure; Domain; Homology; GO; Pathway; Expression;	Gh_D12G0851	0	-0.59	0	-0.6	0
FY	qD12FY_cb	D12	mk1009	mk17992_D12	18989	37732030	66.348	66.861	66.41	3.25299	0.0211	-0.2739	12.981	OD	1.9523	CCRI35	37.713	461	M5	Gh_D12G0852	CYP40	Peptidyl-prolyl cis-trans isomerase CYP40	27594540	27597872	-	Structure; Domain; Homology; GO; Pathway; Expression;	Gh_D12G0852	-0.47	-0.77	0	-0.48	AT2G15790
FY	qD12FY_cb	D12	mk1009	mk17992_D12	18989	37732030	66.348	66.861	66.41	3.25299	0.0211	-0.2739	12.981	OD	1.9523	CCRI35	37.713	461	M5	Gh_D12G0853	PER10	Peroxidase 10	27599646	27601009	-	Structure; Domain; Homology; GO; Pathway; Expression;	Gh_D12G0853	-1.4	0	-1.1	0	AT1G49570
FY	qD12FY_cb	D12	mk1009	mk17992_D12	18989	37732030	66.348	66.861	66.41	3.25299	0.0211	-0.2739	12.981	OD	1.9523	CCRI35	37.713	461	M5	Gh_D12G0854	YDA	Mitogen-activated protein kinase kinase kinase YODA	27661490	27665583	-	Structure; Domain; Homology; GO; Pathway; Expression;	Gh_D12G0854	-0.35	-0.41	-0.55	-0.52	AT5G66850
FY	qD12FY_cb	D12	mk1009	mk17992_D12	18989	37732030	66.348	66.861	66.41	3.25299	0.0211	-0.2739	12.981	OD	1.9523	CCRI35	37.713	461	M5	Gh_D12G0855	rplY	50S ribosomal protein L25	27783436	27785280	-	Structure; Domain; Homology; GO; Pathway; Expression;	Gh_D12G0855	1.31	0.95	0.73	0.8	AT5G66860
FY	qD12FY_cb	D12	mk1009	mk17992_D12	18989	37732030	66.348	66.861	66.41	3.25299	0.0211	-0.2739	12.981	OD	1.9523	CCRI35	37.713	461	M5	Gh_D12G0856	NA	NA	27841607	27847438	+	Structure; Domain; Homology; GO; Pathway; Expression;	Gh_D12G0856	-1.7	-1.52	-2	-1.22	AT5G33406
FY	qD12FY_cb	D12	mk1009	mk17992_D12	18989	37732030	66.348	66.861	66.41	3.25299	0.0211	-0.2739	12.981	OD	1.9523	CCRI35	37.713	461	M5	Gh_D12G0857	ARR1	Two-component response regulator ARR1	28006661	28008289	-	Structure; Domain; Homology; GO; Pathway; Expression;	Gh_D12G0857	0.37	0.12	0.84	0.94	AT4G37180
FY	qD12FY_cb	D12	mk1009	mk17992_D12	18989	37732030	66.348	66.861	66.41	3.25299	0.0211	-0.2739	12.981	OD	1.9523	CCRI35	37.713	461	M5	Gh_D12G0858	YPTM2	GTP-binding protein YPTM2	28027216	28033605	-	Structure; Domain; Homology; GO; Pathway; Expression;	Gh_D12G0858	-0.44	-0.42	-0.59	-0.57	AT1G02130
FY	qD12FY_cb	D12	mk1009	mk17992_D12	18989	37732030	66.348	66.861	66.41	3.25299	0.0211	-0.2739	12.981	OD	1.9523	CCRI35	37.713	461	M5	Gh_D12G0859	SRK2I	Serine/threonine-protein kinase SRK2I	28126914	28129959	+	Structure; Domain; Homology; GO; Pathway; Expression;	Gh_D12G0859	0.48	0.19	0.82	1.06	AT5G66880
FY	qD12FY_cb	D12	mk1009	mk17992_D12	18989	37732030	66.348	66.861	66.41	3.25299	0.0211	-0.2739	12.981	OD	1.9523	CCRI35	37.713	461	M5	Gh_D12G0860	PCMP-H5	Pentatricopeptide repeat-containing protein At4g37170	28150683	28152737	+	Structure; Domain; Homology; GO; Pathway; Expression;	Gh_D12G0860	-0.07	-0.46	-0.27	-0.1	AT1G16480
FY	qD12FY_cb	D12	mk1009	mk17992_D12	18989	37732030	66.348	66.861	66.41	3.25299	0.0211	-0.2739	12.981	OD	1.9523	CCRI35	37.713	461	M5	Gh_D12G0861	Bp10	L-ascorbate oxidase homolog	28187178	28189462	+	Structure; Domain; Homology; GO; Pathway; Expression;	Gh_D12G0861	-1.3	0	0	-1.3	AT2G23630
FY	qD12FY_cb	D12	mk1009	mk17992_D12	18989	37732030	66.348	66.861	66.41	3.25299	0.0211	-0.2739	12.981	OD	1.9523	CCRI35	37.713	461	M5	Gh_D12G0862	DOF5.7	Dof zinc finger protein DOF5.7	28190935	28191972	-	Structure; Domain; Homology; GO; Pathway; Expression;	Gh_D12G0862	0.87	0.14	0.47	0.89	AT1G07640
FY	qD12FY_cb	D12	mk1009	mk17992_D12	18989	37732030	66.348	66.861	66.41	3.25299	0.0211	-0.2739	12.981	OD	1.9523	CCRI35	37.713	461	M5	Gh_D12G0863	ATG101	Autophagy-related protein 101	28240055	28242769	+	Structure; Domain; Homology; GO; Pathway; Expression;	Gh_D12G0863	0.53	0.44	0.31	0.58	AT5G66930
FY	qD12FY_cb	D12	mk1009	mk17992_D12	18989	37732030	66.348	66.861	66.41	3.25299	0.0211	-0.2739	12.981	OD	1.9523	CCRI35	37.713	461	M5	Gh_D12G0864	MES10	Methylesterase 10	28335616	28336612	-	Structure; Domain; Homology; GO; Pathway; Expression;	Gh_D12G0864	0	0	0	0	AT3G50440
FY	qD12FY_cb	D12	mk1009	mk17992_D12	18989	37732030	66.348	66.861	66.41	3.25299	0.0211	-0.2739	12.981	OD	1.9523	CCRI35	37.713	461	M5	Gh_D12G0865	NA	NA	28366814	28370788	-	Structure; Domain; Homology; GO; Pathway; Expression;	Gh_D12G0865	0.43	0.36	0.43	0.49	AT3G50430
FY	qD12FY_cb	D12	mk1009	mk17992_D12	18989	37732030	66.348	66.861	66.41	3.25299	0.0211	-0.2739	12.981	OD	1.9523	CCRI35	37.713	461	M5	Gh_D12G0866	PCMP-E85	Pentatricopeptide repeat-containing protein At3g50420	28371128	28373242	+	Structure; Domain; Homology; GO; Pathway; Expression;	Gh_D12G0866	-0.05	-0.48	-0.34	-0.29	AT4G13650
FY	qD12FY_cb	D12	mk1009	mk17992_D12	18989	37732030	66.348	66.861	66.41	3.25299	0.0211	-0.2739	12.981	OD	1.9523	CCRI35	37.713	461	M5	Gh_D12G0867	NUP58	Nuclear pore complex protein NUP58	28373640	28376722	-	Structure; Domain; Homology; GO; Pathway; Expression;	Gh_D12G0867	0.47	0.08	0.29	0.29	AT4G37130
FY	qD12FY_cb	D12	mk1009	mk17992_D12	18989	37732030	66.348	66.861	66.41	3.25299	0.0211	-0.2739	12.981	OD	1.9523	CCRI35	37.713	461	M5	Gh_D12G0868	NA	NA	28415240	28416129	+	Structure; Domain; Homology; GO; Pathway; Expression;	Gh_D12G0868	0	-0.6	0	0	0
FY	qD12FY_cb	D12	mk1009	mk17992_D12	18989	37732030	66.348	66.861	66.41	3.25299	0.0211	-0.2739	12.981	OD	1.9523	CCRI35	37.713	461	M5	Gh_D12G0869	NA	Cytochrome b-c1 complex subunit Rieske-4, mitochondrial	28576131	28576466	-	Structure; Domain; Homology; GO; Pathway; Expression;	Gh_D12G0869	-0.74	0	0	-0.4	AT5G13430
FY	qD12FY_cb	D12	mk1009	mk17992_D12	18989	37732030	66.348	66.861	66.41	3.25299	0.0211	-0.2739	12.981	OD	1.9523	CCRI35	37.713	461	M5	Gh_D12G0870	rngB	RING finger protein B	28599088	28619908	-	Structure; Domain; Homology; GO; Pathway; Expression;	Gh_D12G0870	0.86	0.86	0.93	0.85	AT2G36360
FY	qD12FY_cb	D12	mk1009	mk17992_D12	18989	37732030	66.348	66.861	66.41	3.25299	0.0211	-0.2739	12.981	OD	1.9523	CCRI35	37.713	461	M5	Gh_D12G0871	CYP77A3	Cytochrome P450 77A3	28804441	28806000	+	Structure; Domain; Homology; GO; Pathway; Expression;	Gh_D12G0871	-0.41	-0.14	-1.15	-1.05	AT5G04660
FY	qD12FY_cb	D12	mk1009	mk17992_D12	18989	37732030	66.348	66.861	66.41	3.25299	0.0211	-0.2739	12.981	OD	1.9523	CCRI35	37.713	461	M5	Gh_D12G0872	PAN	Transcription factor PERIANTHIA	28818415	28820522	+	Structure; Domain; Homology; GO; Pathway; Expression;	Gh_D12G0872	0	0	0	-1	AT1G68640
FY	qD12FY_cb	D12	mk1009	mk17992_D12	18989	37732030	66.348	66.861	66.41	3.25299	0.0211	-0.2739	12.981	OD	1.9523	CCRI35	37.713	461	M5	Gh_D12G0873	At5g03610	GDSL esterase/lipase At5g03610	28931309	28935225	+	Structure; Domain; Homology; GO; Pathway; Expression;	Gh_D12G0873	0	0	0	0	AT5G03610
FY	qD12FY_cb	D12	mk1009	mk17992_D12	18989	37732030	66.348	66.861	66.41	3.25299	0.0211	-0.2739	12.981	OD	1.9523	CCRI35	37.713	461	M5	Gh_D12G0874	ZPR4	Protein LITTLE ZIPPER 4	28992766	28993203	+	Structure; Domain; Homology; GO; Pathway; Expression;	Gh_D12G0874	0	0	0.39	0.3	0
FY	qD12FY_cb	D12	mk1009	mk17992_D12	18989	37732030	66.348	66.861	66.41	3.25299	0.0211	-0.2739	12.981	OD	1.9523	CCRI35	37.713	461	M5	Gh_D12G0875	BASS4	Probable sodium/metabolite cotransporter BASS4, chloroplastic	29013596	29031602	+	Structure; Domain; Homology; GO; Pathway; Expression;	Gh_D12G0875	0.21	0.05	0.21	0.26	AT3G56160
FY	qD12FY_cb	D12	mk1009	mk17992_D12	18989	37732030	66.348	66.861	66.41	3.25299	0.0211	-0.2739	12.981	OD	1.9523	CCRI35	37.713	461	M5	Gh_D12G0876	NA	NA	29134111	29136456	-	Structure; Domain; Homology; GO; Pathway; Expression;	Gh_D12G0876	-0.1	-0.16	0.05	0.42	AT2G30990
FY	qD12FY_cb	D12	mk1009	mk17992_D12	18989	37732030	66.348	66.861	66.41	3.25299	0.0211	-0.2739	12.981	OD	1.9523	CCRI35	37.713	461	M5	Gh_D12G0877	CAJ1	Protein CAJ1	29247594	29254961	-	Structure; Domain; Homology; GO; Pathway; Expression;	Gh_D12G0877	0.11	0.27	-0.49	-0.42	AT2G42750
FY	qD12FY_cb	D12	mk1009	mk17992_D12	18989	37732030	66.348	66.861	66.41	3.25299	0.0211	-0.2739	12.981	OD	1.9523	CCRI35	37.713	461	M5	Gh_D12G0878	mpv17	Protein Mpv17	29328595	29332407	+	Structure; Domain; Homology; GO; Pathway; Expression;	Gh_D12G0878	1.21	1.14	0.49	0.77	AT2G42770
FY	qD12FY_cb	D12	mk1009	mk17992_D12	18989	37732030	66.348	66.861	66.41	3.25299	0.0211	-0.2739	12.981	OD	1.9523	CCRI35	37.713	461	M5	Gh_D12G0879	NA	NA	29460155	29461184	-	Structure; Domain; Homology; GO; Pathway; Expression;	Gh_D12G0879	0	0	-1.52	-1.52	0
FY	qD12FY_cb	D12	mk1009	mk17992_D12	18989	37732030	66.348	66.861	66.41	3.25299	0.0211	-0.2739	12.981	OD	1.9523	CCRI35	37.713	461	M5	Gh_D12G0880	MAX2A	F-box/LRR-repeat MAX2 homolog A	29469836	29471944	+	Structure; Domain; Homology; GO; Pathway; Expression;	Gh_D12G0880	0.1	0.17	0.31	0.38	AT2G42620
FY	qD12FY_cb	D12	mk1009	mk17992_D12	18989	37732030	66.348	66.861	66.41	3.25299	0.0211	-0.2739	12.981	OD	1.9523	CCRI35	37.713	461	M5	Gh_D12G0881	PAO2	Probable polyamine oxidase 2	29505346	29509295	-	Structure; Domain; Homology; GO; Pathway; Expression;	Gh_D12G0881	1.41	1.42	1.57	1.47	AT2G43020
FY	qD12FY_cb	D12	mk1009	mk17992_D12	18989	37732030	66.348	66.861	66.41	3.25299	0.0211	-0.2739	12.981	OD	1.9523	CCRI35	37.713	461	M5	Gh_D12G0882	GT-2	Trihelix transcription factor GT-2	29613066	29614787	+	Structure; Domain; Homology; GO; Pathway; Expression;	Gh_D12G0882	0.4	-0.14	0.34	0.56	AT1G76890
[truncated: 389 more rows]

## Sheet: 153genes in 63.05Mb Upregulated
Trait	QTL	Chromosome	start marker	end marker	start marker (bp)	end marker (bp)	start marker (cM)	end marker (cM)	Position (cM)	LOD	Additive_effect	Dominant_effect	d/a	GA	R2(%)	DPE	Mb	genes	L	Gene ID	Gene Name	Description	Start	End	Strand	Links	Gene ID	fiber5dpa	fiber10dpa	fiber20dpa	fiber25dpa	arabidopsis
[truncated: 154 more rows]

[truncated: 6 more sheets: 1260 genes in 63.2 Dowregulated, genes up 14 cluster1 D03(c17), genes up 139 cluster2 D12(c26), dow reg genes 119 D03(c17), dow reg genes 1141 D12(c26), 5 genes highly up R]
